# Supplementary material for: Drug Repositioning for Noonan and LEOPARD Syndromes by Integrating Transcriptomics With a Structure-Based Approach
Source: Front Pharmacol. 2020 Jun 26;11:927. doi: 10.3389/fphar.2020.00927 (PMC7333460; doi:10.3389/fphar.2020.00927)
Supplement: Supplementary file 5 [file Table_1.xlsx]

## Sheet: Noonan Syndrome
Gene symbols	logFC	P.Value
RPS29	10.2253	0.534688
RPL17	7.35152	0.325331
RPL38	7.20449	0.423388
EPCAM	7.16678	0.405112
RPS15A	6.59042	0.461787
SEPHS1	6.47046	0.257904
RPS27	5.95808	0.569887
POU5F1P3	5.64805	0.420073
RPS12	5.24361	0.331248
ATP5PD	5.01593	0.306702
SERF1B	4.98323	6.27088e-07
RPS2	4.87584	0.315163
ADM	4.79631	0.00791982
TKT	4.70463	0.281587
RBPMS2	4.66018	0.286085
CXCL5	4.22025	3.23891e-05
SEMA6A	4.12423	0.296826
ACTA1	4.02808	0.769818
DPPA4	4.00691	0.582526
RPS25	3.89576	0.370064
RPL39	3.87053	0.624667
RN7SL1	3.84209	0.0944554
POU5F1B	3.78927	0.472179
THY1	3.72015	0.0997455
RPL41	3.5663	0.439445
HLA-A	3.5532	0.0298687
RPS6	3.51299	0.480798
RPS3A	3.48781	0.442316
XPNPEP3	3.47103	0.195167
RPS11	3.46384	0.399024
NLGN4X	3.42818	0.267483
RPL4	3.37436	0.0297525
PTTG1	3.31655	0.167925
RPS24	3.25147	0.489651
HMGN1	3.24308	0.380001
HNRNPAB	3.20998	0.262387
RPS27L	3.18562	0.179684
EZR	3.0988	0.695867
FAU	3.08004	0.309444
GLDC	3.0519	0.332168
RPL27	3.00732	0.474778
RPL8	2.99477	0.555764
PROM1	2.97634	0.0459144
GJC1	2.96074	0.016329
EIF4A1	2.91857	0.00336142
SNRPN	2.90531	0.764798
MAT2A	2.88737	0.0315899
PSMD12	2.86465	0.218291
FDFT1	2.84273	0.284743
BTF3	2.81865	0.675
RPL24	2.80206	0.609392
ID3	2.78201	0.0490864
RPL12	2.76473	0.747525
SNRPF	2.76171	0.664835
SLC16A12	2.75438	0.0385707
TOMM7	2.7466	0.756823
ZNF876P	2.73176	0.000264471
SLIRP	2.70057	0.697742
ASTN2-AS1	2.69925	0.165542
RBM47	2.68451	0.186065
TMSB10	2.68308	0.466276
BOLA3	2.65957	0.267109
UCHL1	2.65812	0.331053
MAD2L2	2.65207	0.408248
SNHG1	2.64738	0.0871045
COX7C	2.64688	0.69685
MFGE8	2.64231	0.574441
RPL13AP3	2.62731	0.410895
TUBB2B	2.62584	0.0672571
TERF1	2.62073	0.56239
NUCKS1	2.61519	0.425886
DDX39A	2.60412	0.0625815
RPS26	2.60364	0.0663903
DNMT3B	2.59464	0.778392
ACOT7	2.59014	0.0662718
LDLR	2.53384	0.0735236
MRPS21	2.51997	0.236912
NDUFS5	2.51982	0.487898
ZNF430	2.48215	0.0260236
ATP5MC2	2.46186	0.0782632
TRIML2	2.45963	0.356128
SNRPD2	2.44547	0.39802
RPL30	2.40889	0.613112
EIF3L	2.40456	0.483157
SNHG8	2.40417	0.0141643
EEF1A1	2.37238	0.856617
GAPDH	2.36294	0.676331
CKS1B	2.32698	0.26609
LRRC75A-AS1	2.32236	0.331616
DBNDD1	2.28876	0.319475
RPL32	2.27672	0.20604
C1QBP	2.26313	0.190787
HIST1H4C	2.23353	0.716294
GAL	2.22303	0.700943
PFDN5	2.21961	0.443327
RPL37A	2.20988	0.61377
RPL10A	2.19548	0.616284
MCM3	2.18517	0.214879
RPL9	2.16786	0.736118
RND3	2.15889	0.0574276
ATP1B1	2.14295	0.31612
HSPA8	2.13236	0.776541
CCND2	2.12734	0.612922
RPL13AP5	2.12733	0.817087
ZNF674	2.09352	0.275559
ZSCAN10	2.0881	0.530783
HINT1	2.08381	0.478932
AASS	2.07507	0.636415
PDE4C	2.07321	0.0121853
RPS15	2.06948	0.573273
RPS13	2.05626	0.606531
RPLP1	2.05014	0.636386
HK1	2.04635	0.631297
NCL	2.03741	0.491891
ATP5ME	2.02808	0.346512
G3BP2	2.02344	0.148226
NME4	2.0141	0.0962759
ORC6	2.01267	0.490375
MSMO1	2.0081	0.184939
RPL36	1.98155	0.321802
ATP5F1B	1.98033	0.563387
SCD	1.97937	0.113895
RPL35A	1.93822	0.712895
LILRB3	1.93108	0.0537783
TXNDC12	1.90628	0.0265274
GGA1	1.88759	0.504711
IL18	1.88754	0.0901741
EPHA1	1.87482	0.0894554
POLR3G	1.87006	0.248191
TMBIM6	1.86429	0.239817
EDF1	1.86195	0.354173
LAIR1	1.8428	0.698182
CDC20	1.84177	0.407574
RPL27A	1.81996	0.703895
NME1	1.80596	0.724651
COX17	1.79058	0.278924
RPL26	1.78554	0.648531
POU5F1P4	1.78489	0.342468
MAP7	1.76524	0.333641
SRSF2	1.73507	0.552782
H3F3A	1.71509	0.777465
SCNN1A	1.69482	0.482032
UQCRFS1	1.68171	0.388459
LGALS1	1.66701	0.288851
RPS10	1.66272	0.285496
ATP6V0C	1.64301	0.338745
SPATS2L	1.63369	0.39447
PNPT1	1.63076	0.232151
CMAS	1.62287	0.0357074
RPS17	1.62165	0.746669
HNRNPA2B1	1.60617	0.0824192
HMGCS1	1.59859	0.148766
MGST1	1.58725	0.389753
EBPL	1.58354	0.116125
ITPR3	1.58156	0.17114
SRRT	1.58107	0.260558
NOP56	1.57717	0.522217
RASL11B	1.56304	0.453113
NDUFA3	1.55297	0.144021
RCC2	1.54395	0.507201
POU5F1	1.54216	0.500256
PPM1B	1.52022	0.431061
ATP5MF	1.49542	0.44139
GPM6B	1.48891	0.643328
DTNA	1.47477	0.26632
CHCHD2	1.47135	0.638781
NPIPB13	1.47025	0.00560173
PSME1	1.46629	0.0082915
C6orf48	1.46244	0.552936
ZFP42	1.43988	0.330997
ITIH5	1.43899	0.684951
BAX	1.41322	0.0203888
NFE2L3	1.408	0.0919621
GRSF1	1.4037	0.0248851
SOX2	1.40355	0.367722
COX5B	1.39785	0.343566
SOX4	1.39663	0.0822187
DSG2	1.39075	0.272686
RPLP0	1.37847	0.771319
EDNRB	1.37478	0.525256
PRMT1	1.37094	0.313683
WDR18	1.3644	0.0133967
SFRP2	1.36429	0.0338236
PHLDA1	1.36316	0.139546
AKAP7	1.35819	0.11119
NDUFS4	1.35409	0.106343
ZFAS1	1.34174	0.310313
TOMM40	1.33772	0.111894
TDG	1.33441	0.30622
AMY1A	1.33101	0.0121361
ACLY	1.32255	0.3701
CNMD	1.32154	0.544468
TMEM258	1.31641	0.625337
UBE2C	1.31298	0.482217
CD24	1.31106	0.882857
HAS3	1.30994	0.177584
AURKAIP1	1.30848	0.192216
OCIAD2	1.30787	0.308492
TFG	1.30611	0.456229
NOP53	1.30154	0.593575
GSTO1	1.28418	0.337037
NPIPB2	1.27485	0.0217772
FOXN3	1.27411	0.326031
RPS9	1.27146	0.774758
SLC25A51	1.26052	0.0677264
HSPB1	1.2587	0.326471
SNRPG	1.2567	0.662487
JARID2	1.25642	0.787619
RPL39L	1.24963	0.416133
CDAN1	1.24835	0.207599
ARAP3	1.24709	0.0734922
MCM7	1.24684	0.515713
GABPB2	1.24477	0.522167
IMPDH2	1.24377	0.368572
SPRY4	1.23897	0.444296
MIF	1.23786	0.664803
SOCS2	1.23013	0.199479
COX7A2	1.22458	0.744946
SLC25A4	1.22346	0.417661
SPARC	1.21933	0.267743
SPRY1	1.21497	0.589121
UBA52	1.2045	0.715245
GCN1	1.20117	0.139778
ATIC	1.19859	0.413867
TFRC	1.18926	0.499369
CDKN2AIPNL	1.18864	0.565467
PSMB1	1.18632	0.481942
SLC2A8	1.17655	0.00694759
INSIG1	1.16978	0.0102631
CCDC34	1.16718	0.340271
ZNHIT3	1.16702	0.276234
LINC00960	1.16246	0.061562
RPS20	1.15924	0.7491
RRP7BP	1.1477	0.592067
ZNF549	1.14612	0.0206316
IRF2BPL	1.14522	0.120556
BCL11A	1.14425	0.598315
HSP90AB1	1.1393	0.552195
CBS	1.13864	0.683245
CLEC2D	1.1346	0.745596
RPL3	1.12667	0.824495
HMGA1	1.1263	0.544304
DPY30	1.12548	0.313985
GNL3	1.12382	0.129917
APRT	1.10783	0.050104
RAB17	1.10734	0.863915
SRSF6	1.09861	0.737753
RPS8	1.09814	0.738693
EEF2	1.09799	0.747304
VCL	1.0978	0.795792
IGFBP5	-12.1903	0.50793
VIM	-11.159	0.421303
S100A10	-8.78144	0.156292
ACTB	-8.17964	0.378382
ACTG1	-6.96601	0.112592
TAGLN	-6.64262	0.626694
RPSA	-6.07391	0.249956
ENO1	-5.68087	0.024868
ANXA2	-5.60609	0.361044
RPL18A	-5.35984	0.635244
EEF1G	-5.34012	0.0753363
2019-09-02	-5.0114	0.328477
LDHA	-4.93547	0.496787
CCNI	-4.80597	0.372536
CRABP1	-4.71749	0.310369
WLS	-4.58937	0.506052
CD81	-4.5676	0.268397
RPS4X	-4.56429	0.646543
CTGF	-4.46951	0.34765
LAPTM4B	-4.41335	0.421734
MAGED1	-4.32282	0.239148
ANXA5	-4.22116	0.449982
FTL	-4.1276	0.765018
SLC7A5	-3.91666	0.57786
RPS16	-3.79574	0.233871
DLK1	-3.71847	0.490544
IFITM3	-3.7098	0.202592
BEX3	-3.67485	0.551417
FST	-3.55949	0.488982
COL1A2	-3.51581	0.453638
PSAP	-3.45433	0.533551
ALPL	-3.45383	0.121288
S100A4	-3.44137	0.208098
GPC4	-3.44112	0.393465
SAE1	-3.3994	0.0199669
MRPS6	-3.33238	0.454492
TMSB15A	-3.29312	0.328554
CTSV	-3.26743	0.00477127
PAICS	-3.23795	0.134443
IFITM2	-3.23173	0.155561
COL4A1	-3.15376	0.508172
PCDH18	-3.13506	0.421599
SLC25A5	-3.13198	0.426543
PLS3	-3.08388	0.32338
SPP1	-3.06588	0.541571
COL1A1	-3.00189	0.382956
GLRX5	-2.99965	0.38823
TEK	-2.99409	0.366212
IFITM1	-2.96203	0.465251
FGFR3	-2.94851	0.236521
CEBPZ	-2.93598	0.205299
CRABP2	-2.91113	0.480672
PTBP1	-2.88319	0.582245
NPC2	-2.87454	0.0413781
EVL	-2.83543	0.410882
ANXA1	-2.79868	0.397639
USP9X	-2.75897	0.335827
RPL6	-2.73691	0.26539
NOP10	-2.6788	0.661125
MYH9	-2.6664	0.362214
RPS4Y1	-2.63711	0.26292
STK26	-2.60963	0.132655
FSCN1	-2.56892	0.535419
ALDH7A1	-2.5679	0.327495
ALKBH5	-2.5676	0.0853516
NUAK1	-2.54324	0.207372
GJA1	-2.53661	0.125142
C4orf48	-2.53654	0.329113
HSP90AA1	-2.52731	0.527637
MT1G	-2.52246	0.527594
RPL13AP20	-2.47474	0.336896
TMSB4X	-2.44418	0.443252
NCOA4	-2.40614	0.0428066
BEX1	-2.39375	0.583569
CIRBP	-2.37542	0.417338
CAVIN1	-2.37317	0.266608
TCEAL4	-2.36181	0.404627
BEX4	-2.35709	0.29357
CXXC5	-2.33299	0.623401
CYP26A1	-2.2972	0.606088
MORF4L2	-2.25509	0.377829
UPP1	-2.2078	0.461064
IRX3	-2.20242	0.41186
CTXN1	-2.18484	0.491489
DERA	-2.1422	0.349582
CTSL	-2.09973	0.0525568
RPLP2	-2.07138	0.523682
NONO	-2.06967	0.509406
FOS	-2.05498	0.625831
CALM3	-2.04825	0.573077
ID2	-2.04705	0.572709
MAPRE1	-2.04613	0.26105
SLC35E2B	-2.02627	0.349583
FRAT2	-2.01557	0.563953
YWHAB	-2.01077	0.420991
TXN	-1.99942	0.854343
SLC3A2	-1.98525	0.490995
TPI1	-1.9797	0.594166
FLNC	-1.97966	0.338603
AHCY	-1.97192	0.356287
DDB1	-1.97133	0.376708
DEGS1	-1.97081	0.307955
LAMP2	-1.95633	0.0937683
OAT	-1.94941	0.264196
ATP6AP2	-1.94481	0.0309385
RPS5	-1.94198	0.549975
FKBP1A	-1.93975	0.272143
SMS	-1.93901	0.854144
AUTS2	-1.93735	0.535063
RNASET2	-1.93636	0.436419
CDC16	-1.92892	0.405613
GSTP1	-1.90691	0.233108
ALDOA	-1.89087	0.464201
AMY1C	-1.88808	0.215707
JUND	-1.88473	0.485954
POTEF	-1.84924	0.534281
YWHAH	-1.83373	0.0258189
PDLIM1	-1.82897	0.481295
SLC44A1	-1.81625	0.597098
STK24	-1.8039	0.284794
RBMS1	-1.79761	0.387933
PMEL	-1.77638	0.255843
RPL18	-1.76855	0.427463
CNTNAP2	-1.76362	0.57402
MT1A	-1.75522	0.534561
IGF2R	-1.75417	0.0299185
TPT1	-1.75051	0.236482
SKP2	-1.74255	0.38846
HNRNPK	-1.73931	0.605805
UHRF1	-1.73688	0.548525
H2AFY2	-1.71871	0.547894
TST	-1.71557	0.415675
NDN	-1.70687	0.477949
ZMIZ1	-1.70016	0.436867
COMMD7	-1.69801	0.466707
CS	-1.68969	0.29689
NUDT11	-1.67716	0.204782
EML1	-1.67201	0.318584
MT1F	-1.67125	0.243883
EIF5A	-1.6703	0.430799
CNN3	-1.6615	0.517793
PGAM1	-1.64452	0.471202
HNRNPR	-1.64435	0.585559
PDLIM7	-1.64148	0.464155
CALM2	-1.63147	0.502463
GSTM1	-1.62974	0.23652
RPS19	-1.61976	0.477117
SLC2A3	-1.60461	0.806836
SERPINE2	-1.60447	0.465426
BNIP3	-1.60424	0.334261
NNAT	-1.60336	0.080374
MT1X	-1.59728	0.790359
CLIP3	-1.59517	0.263633
NDUFA8	-1.5888	0.000245774
ZIC3	-1.58439	0.239899
TSC22D1	-1.57549	0.409444
FOSB	-1.56066	0.562534
IRX2	-1.55221	0.180221
SH3KBP1	-1.54111	0.0310387
SNX3	-1.54003	0.135826
PAM	-1.53241	0.624379
RRM1	-1.52793	0.442751
MCM6	-1.52556	0.490577
GNAS	-1.52215	0.597826
UBE3C	-1.51379	0.0281255
POLR1D	-1.51313	0.586873
TCEAL9	-1.50884	0.513171
ERBB2	-1.50857	0.498327
EGR2	-1.50615	0.503401
PFN2	-1.49095	0.250356
ATP6V0E1	-1.48858	0.473243
PSMD10	-1.48785	0.391526
OAZ1	-1.48735	0.634071
NUP62	-1.48433	0.600071
EFNB2	-1.48139	0.553249
MDH1	-1.47283	0.43875
SOD1	-1.46747	0.537529
PPP1CC	-1.4658	0.332758
PUF60	-1.46251	0.484874
PIK3R2	-1.45747	0.527628
GSTM2	-1.451	0.264344
RAI14	-1.44509	0.2527
HES4	-1.43917	0.235492
JAM3	-1.4379	0.424629
PRPS1	-1.43665	0.322533
TCEA1	-1.42934	0.316839
STOM	-1.42702	0.121949
KANSL3	-1.41815	0.394373
PQLC1	-1.41255	0.352706
NET1	-1.41151	0.277868
SCARB2	-1.41013	0.489176
ASS1	-1.40531	0.301058
URI1	-1.3957	0.313883
F2R	-1.3957	0.690605
PRDX1	-1.39534	0.851386
TMSB15B	-1.39484	0.323161
ZDHHC9	-1.39232	0.18989
MT1H	-1.39134	0.430833
XPNPEP1	-1.386	0.413689
FAM177A1	-1.38215	0.546007
CETN2	-1.37674	0.341349
RWDD1	-1.376	0.132907
NDUFS8	-1.36316	0.501356
ZYX	-1.36209	0.0308369
TCEAL3	-1.35697	0.455316
TRO	-1.3565	0.240528
RPL11	-1.34966	0.614447
CFL1	-1.34707	0.320699
CAMLG	-1.34255	0.262376
CMIP	-1.33253	0.344648
FEZ1	-1.33057	0.60986
TOMM20	-1.32354	0.299259
CTSB	-1.31592	0.404419
TCEAL8	-1.31149	0.508221
CDCA4	-1.30672	0.388079
DCTPP1	-1.30642	0.346182
FBL	-1.29513	0.142008
MARCKS	-1.29181	0.773169
WARS	-1.28963	0.183898
TTC3	-1.28389	0.604217
SLC25A3	-1.28369	0.700172
SRSF5	-1.27924	0.765748
NBDY	-1.27816	0.48857
FIGNL2	-1.2765	0.417199
GNS	-1.27288	0.441983
ACTA2	-1.27203	0.670209
PPA1	-1.26543	0.527981
ESYT2	-1.25347	0.2772
MSX1	-1.25274	0.491867
CSNK1E	-1.25225	0.607022
THAP12	-1.24914	0.391509
SIAH1	-1.23988	0.535419
TMED3	-1.23525	0.0551494
TIMP1	-1.2352	0.501957
TXNDC17	-1.23365	0.112943
ODC1	-1.23091	0.628233
TCEAL2	-1.21802	0.108976
SLC2A1	-1.21465	0.480066
GRPR	-1.21253	0.458215
SRP14	-1.21172	0.654035
PRKCB	-1.21159	0.321068
HCFC1	-1.2095	0.422984
CNN2	-1.20262	0.2915
RGMA	-1.1944	0.382252
KLF11	-1.19274	0.437604
MSH6	-1.18275	0.468516
TMEM14C	-1.18254	0.214722
BASP1	-1.17863	0.675093
BCL2L1	-1.17838	0.193078
COPA	-1.17634	0.169644

## Sheet: LEPOARD Syndrome
Gene symbols	logFC	P.Value
MMP1	4.71323	0.0018309
TM4SF1	3.4262	0.000107529
NT5E	2.89946	0.00918769
TGFBI	2.88954	0.000237936
PRRX1	2.86354	0.00718154
SNAI2	2.60325	0.00619735
IGFBP5	2.36773	0.00697095
ADGRL4	2.28544	0.00317964
SRPX2	2.15382	0.0035123
FAP	2.14974	0.0574091
TIMP3	2.10698	0.0164497
COL6A3	2.08041	0.103561
CDH11	2.0455	0.00596026
HAPLN1	2.0401	0.0170556
GLIPR1	2.02538	0.0791893
CCL2	2.00731	0.0194539
ITPRID2	1.98708	0.0232374
LRRC17	1.98447	0.00839617
LAMA4	1.94921	0.0826678
RGS4	1.93919	0.0320722
FBN1	1.91213	0.0486829
PSMD5	1.88095	0.114747
GREM1	1.8042	0.0443306
MIR147A	1.79274	0.0272261
F2RL2	1.78328	0.0483385
EMP1	1.78085	0.0408077
DYNLT3	1.77139	0.00608221
COL3A1	1.76391	0.119119
SERPINE1	1.74322	0.163133
ZEB1	1.72526	0.0269464
FIBIN	1.69418	0.0417092
POSTN	1.67068	0.0102718
SEMA3C	1.64934	0.0296423
NRP1	1.6378	0.0389673
TGFB2	1.61817	0.0083369
WNT5A	1.61574	0.0297632
LOX	1.61159	0.00904162
BGN	1.60663	0.0117262
LUM	1.57988	0.2124
WLS	1.57546	0.0659247
RHOJ	1.54969	0.0357319
THBS1	1.54245	0.03807
MEIS2	1.54185	0.00863805
ITGB3	1.52909	0.00818557
DNAJC15	1.52792	0.0956446
ITGA8	1.52209	0.0574324
MIR29A	1.51802	0.00012922
INSYN2B	1.48288	0.0689933
MIR181A2	1.47771	0.00356428
CD44	1.47405	0.0183697
PTX3	1.46948	0.00856442
ANKRD1	1.45682	0.154507
NEAT1	1.45098	0.00567065
TAS2R14	1.44948	0.00141166
PLAT	1.44725	0.0688001
SYTL5	1.44546	0.00957808
MIR221	1.44246	0.00632144
EREG	1.42027	0.105151
ITGA11	1.41777	0.0600816
NR2F2	1.41362	0.0273514
SLITRK6	1.40502	0.00919896
SIX1	1.40195	0.0975848
LGALS1	1.39252	0.0427745
PLK2	1.38697	0.155157
PDGFC	1.38638	0.0519941
ARHGAP29	1.38521	0.0446377
MMP2	1.38239	0.0631523
QPCT	1.3781	0.0243067
FN1	1.37006	0.0458785
ADAM12	1.35257	0.0586777
RNF152	1.34892	0.0288065
CPED1	1.34878	0.0413244
DDR2	1.34836	0.0215593
MIR2682	1.34067	0.0329601
THBS2	1.33503	0.0559325
CAV2	1.32313	0.0924007
COL6A1	1.31167	0.035395
IFI16	1.30912	0.0234233
BICC1	1.30696	0.0657964
CASP4	1.30537	0.109959
COL1A2	1.30119	0.031103
PDCD1LG2	1.2981	0.0374645
OXCT1	1.2958	0.116251
TLR4	1.29574	0.0378572
TGM2	1.27996	0.0812254
ANXA1	1.27937	0.095158
EDNRA	1.27255	0.166119
AFP	1.2694	0.278656
MIR100HG	1.26566	0.0365666
HTRA1	1.25389	0.0910066
MXRA5	1.25245	0.00786956
MIR154	1.24399	0.119824
AMIGO2	1.2319	0.0171182
PLAU	1.22408	0.0712517
TNFRSF10D	1.2234	0.0192513
COL1A1	1.22295	0.055208
CAPN2	1.22165	0.0409996
ANGPT2	1.21911	0.0409591
SPP1	1.21364	0.232035
PDGFRA	1.20641	0.107809
MYOF	1.20188	0.21247
ARHGEF35	1.19732	0.0109595
DOCK10	1.19661	0.0373134
ANTXR2	1.19613	0.0311762
ITGB6	1.19293	0.175174
KRTAP2-3	1.18245	0.142391
RPS6KA3	1.17657	0.0101132
CER1	1.16444	0.133234
MANCR	1.16442	0.0839761
HP	1.16425	0.0219902
SNORA80C	1.15979	0.0188055
ITGA1	1.15893	0.063614
IL1B	1.15114	0.0316402
IL6ST	1.14987	0.00434441
ADAM9	1.14921	0.0205071
NODAL	1.14072	0.083872
ARHGDIB	1.13871	0.0162009
ZNF280D	1.13658	0.0123006
ITGA2	1.13505	0.0733254
COL6A2	1.13017	0.0562824
SACS	1.12848	0.00622705
HOXB2	1.12683	0.0732679
SLC16A6	1.12305	0.199681
IER3	1.11615	0.021323
MBNL1	1.11264	0.0105497
OTOAP1	1.112	0.034367
ENC1	1.11069	0.110233
TNFRSF19	1.10687	0.269399
MMP14	1.10663	0.0804747
TNC	1.10215	0.0614315
DAPK1-IT1	1.09695	0.0176576
LPCAT2	1.09513	0.0403943
ZNF732	1.09476	0.170078
CXCL1	1.09055	0.0184946
GALNT5	1.08983	0.229645
PWAR6	1.08889	0.223446
GBP1	1.08694	0.206671
RFTN2	1.08585	0.0772179
ARID5B	1.08551	0.0385705
MMP13	1.08329	0.137601
PHLDB2	1.08017	0.0207456
AHNAK	1.077	0.137014
TTC3	1.07523	0.00538598
LTBP2	1.07514	0.0787653
GPRC5A	1.0698	0.0342968
COL12A1	1.06949	0.173888
CFH	1.06624	0.257419
SNORA25	1.06335	0.0361064
RPEL1	1.0614	0.0674629
ZNF229	1.06063	0.0924634
IL13RA1	1.06036	0.0132521
SLC16A4	1.05757	0.0763664
TSPYL5	1.05528	0.169719
DKK2	1.05411	0.266435
SNORA54	1.05183	0.00279859
MBNL2	1.05134	0.0224615
ADAM19	1.04791	0.0485569
PDGFRB	1.04402	0.109423
ENDOD1	1.04394	0.0696957
LEF1	1.04264	0.0264202
MMP9	1.04177	0.0737767
COL5A2	1.03902	0.0701832
SYT11	1.03196	0.00618711
MICAL2	1.031	0.139917
MIR218-1	1.0305	0.0486768
ZNF208	1.02744	0.101418
PHLDA1	1.02213	0.0650258
DKK1	1.02202	0.1022
PWAR5	1.01454	0.257571
ARHGAP18	1.01355	0.1605
PRAMEF11	1.01158	0.056013
VEGFD	1.01111	0.00826917
GRK5	1.00598	0.145402
ITGA5	1.0057	0.053493
MIR141	1.00404	0.0135146
SOAT1	0.998782	0.0547735
TAS2R30	0.995511	0.00110772
FRMD6	0.99214	0.0782669
ITGA4	0.990803	0.0447156
GRIA3	0.987547	0.00629019
RAB27B	0.983852	0.135846
PMP22	0.979912	0.0432171
CD99	0.978641	0.0449241
EPAS1	0.978158	0.0475846
LCP1	0.977653	0.291177
PRTG	0.974008	0.25939
CXCL8	0.973354	0.017357
IGFBP7	0.973219	0.0675073
CALD1	0.971805	0.0768328
TBC1D19	0.971163	0.021137
AHR	0.968453	0.0423145
ATP10D	0.967823	0.0922771
ANPEP	0.96169	0.210638
ZNF736	0.959486	0.0267844
TFPI	0.958629	0.0372337
C8orf49	0.957681	0.0479663
CAV1	0.95764	0.0961756
FBXO32	0.955547	0.0551561
ITGAV	0.955235	0.0683211
INHBA	0.954814	0.0336671
SERPINB8	0.953052	0.0562254
OR1K1	0.952495	0.0258348
NEDD4	0.949252	0.0488005
PMEPA1	0.946305	0.0515588
CEP170	0.946155	0.0155685
CTSK	0.945521	0.187076
MIR199A1	0.943835	0.00178558
SRPX	0.94176	0.0196142
KIFAP3	0.940317	0.0115313
PCDHGA10	0.940002	0.0276931
ECM1	0.939328	0.054742
CHRNA1	0.937741	0.120593
CTSB	0.936838	0.0207883
CD109	0.929529	0.0513631
GREB1L	0.925472	0.120239
KIAA1549L	0.924013	0.0279565
MEG3	0.923962	0.0461329
FOXC2-AS1	0.922259	0.0581574
AK5	0.920656	0.199311
PDE7B	0.920617	0.127723
ANKRD36C	0.918707	0.00312311
LINC00842	0.918332	0.108865
TIMP2	0.917831	0.0983664
PCDHGB6	0.91776	0.0280308
SERTAD4	0.917357	0.0667054
SCARNA14	0.917106	0.00612289
RIN2	0.914999	0.0564955
JUN	0.914546	0.0633342
KLF6	0.914172	0.0957758
CPA4	0.913506	0.0869469
IGFBP3	0.911938	0.0564437
KRTAP27-1	0.911679	0.00230112
KIAA0408	0.911571	0.0703245
MIR6734	0.902237	0.00427455
ZNF521	0.902086	0.0634842
TMF1	0.898872	0.0030777
MEIS1	0.898658	0.13736
DUSP6	0.89597	0.12049
SLIT2	0.895339	0.154744
PRSS23	0.895054	0.0610454
MIR181B2	0.892388	0.0123916
SULF1	0.891349	0.303844
ZNF680	0.890163	0.0301597
CLIP4	0.88982	0.0328171
DLX1	0.888449	0.0218501
DUSP4	0.88471	0.0611298
ROCK2	0.88375	0.0214795
PTGS2	0.883137	0.0101035
PAPPA-AS1	0.882672	0.00229764
ACTG2	0.881642	0.362446
APELA	-1.956	0.0157362
IDO1	-1.86738	0.0194387
NLRP2	-1.84373	0.149127
TRPC4	-1.65433	0.0200565
LINC00648	-1.61797	0.0174768
LINC01844	-1.56361	0.100045
PWP2	-1.56112	0.0579011
HPDL	-1.50433	0.00761109
HIST1H2BB	-1.4196	0.135535
MIR106A	-1.41536	0.0143363
TBC1D3P1-DHX40P1	-1.35533	0.0106761
HIST1H1A	-1.33887	0.102964
LINC00707	-1.28541	0.00975009
C9orf64	-1.23236	0.134306
MIRLET7F2	-1.23046	0.0607157
RGPD2	-1.21547	0.171383
HTR1D	-1.19397	0.0609352
FPGT-TNNI3K	-1.1909	0.01439
GCOM1	-1.1854	0.0213811
HHLA1	-1.18511	0.0167251
KCNG3	-1.17828	0.0118849
LINC02570	-1.17602	0.0196278
CNMD	-1.17441	0.0871561
FAM20A	-1.16656	0.00847499
DSG3	-1.13374	0.113895
SNORA63C	-1.1323	0.00127637
LINC00545	-1.1307	0.000955901
MT1G	-1.12695	0.0689809
C9orf135	-1.12352	0.0612807
PHGR1	-1.12185	0.00124328
MIR302A	-1.10475	0.0298931
PLP1	-1.10428	0.106647
DPPA2	-1.10371	0.140691
KIT	-1.07938	0.0394736
ZNF560	-1.07039	0.208096
DDX25	-1.05412	0.0172599
PTCH1	-1.04813	0.0148948
UGT2B17	-1.04129	0.0511612
PRODH	-1.03815	0.00441256
MIR6891	-1.03654	0.000624033
GALNT12	-1.03603	0.0236136
MIRLET7G	-1.02802	0.0221901
IFNA7	-1.02476	0.00580244
ZNF385D-AS1	-1.02177	0.073686
SYN3	-1.00766	0.0246042
CCL26	-1.00661	0.00292699
SNORD27	-1.00311	0.0418212
CES1	-1.0027	0.0707634
PRKCQ	-1.00181	0.0129285
MX2	-0.99432	0.0684216
PCDHB5	-0.984613	0.0921391
SCARNA4	-0.970206	0.00894467
DHRS3	-0.968081	0.000671141
DHFR	-0.966744	0.0928381
TAS2R43	-0.961148	0.0598889
OR1E2	-0.95692	0.100311
LINC00583	-0.956087	0.000742973
MIR29B1	-0.952823	0.0386625
OR52N5	-0.946327	0.0233818
FOXI3	-0.942965	0.0118485
SCGB3A2	-0.941145	0.136518
COX7C	-0.940536	0.0130482
LINC01405	-0.940306	0.136248
SNORD24	-0.930476	0.110437
CXCL16	-0.925399	0.000715962
HERC5	-0.921711	0.0543132
PCDHGA5	-0.920013	0.12492
COCH	-0.916226	0.101563
LPAR3	-0.91221	0.0339933
FGFR2	-0.909856	0.0220687
HIST1H2AJ	-0.908367	0.0420172
SLC7A8	-0.905137	0.0193753
ALDOC	-0.904721	0.0409729
OTX2	-0.893154	0.0183946
PLPP1	-0.890489	0.0934598
SOD2-OT1	-0.884389	0.0658903
XG	-0.884306	0.0585793
LINC00862	-0.88112	0.00128804
PCDH9-AS4	-0.880413	0.0700674
PLCH1-AS2	-0.872544	0.0359379
RAB11B-AS1	-0.870411	0.0365249
C1orf21	-0.870145	0.0145977
LINC00698	-0.869477	0.205875
INSR	-0.869163	0.00179104
MIR30D	-0.867364	0.00654188
ACSM3	-0.867034	0.0271355
SPRR2A	-0.866821	0.00245506
NLRP12	-0.863875	0.0101256
NELL2	-0.862422	0.0561379
CTH	-0.861195	0.0206274
LINC01108	-0.86111	0.090377
FAM19A4	-0.857316	0.00554723
LINC02314	-0.85681	0.010455
SLCO1A2	-0.850983	0.0838571
TMEM256	-0.850367	0.0163758
PRKCB	-0.848528	0.0150895
SLC27A2	-0.847884	0.0465113
SCNN1G	-0.846983	0.0622809
SERPINB1	-0.84369	0.0040377
CR2	-0.84159	0.0253683
TNFRSF11A	-0.841559	0.00415644
OR1N1	-0.840533	0.149811
FRAT2	-0.838783	0.0234561
CYP3A7-CYP3A51P	-0.838707	0.0370587
PMEL	-0.837678	0.0758284
PIPOX	-0.837628	0.0154698
SLC6A1-AS1	-0.835373	0.0174803
SOX21-AS1	-0.834561	0.0438997
JAKMIP2-AS1	-0.833862	0.112801
ACTN3	-0.832639	0.0553365
OR2J1	-0.832025	0.179002
SLC2A1-AS1	-0.831045	0.00205139
DDIT4	-0.830966	0.00587555
SLC13A3	-0.829861	0.0602715
CRYZL2P	-0.826204	0.01785
PGAM1	-0.82563	0.000510345
LINC01740	-0.823851	0.00395649
RRAGD	-0.820153	0.0512211
LINC00665	-0.81912	0.00358671
HSPA2	-0.818462	0.123382
LINC02054	-0.817471	0.00451538
PTENP1-AS	-0.815124	0.0207314
PCDHGB5	-0.814128	0.0243285
GPC3	-0.812612	0.0463184
SLC7A3	-0.812151	0.208123
TDGF1	-0.811812	0.170587
HIST1H2AH	-0.80474	0.0538268
GRM7-AS1	-0.804592	0.0247592
ZNF878	-0.804439	0.00362852
CASP9	-0.804294	0.0073089
ZNF426-DT	-0.803179	0.0867993
TSBP1-AS1	-0.803	0.0222386
IL18	-0.80215	0.00212799
RND2	-0.801195	0.0291272
ZNF528	-0.798853	0.138273
SERPINB3	-0.798376	0.0245882
LINC02148	-0.798144	0.000437842
MIR184	-0.797283	0.159291
LRAT	-0.796878	0.058971
PYGM	-0.796582	0.0223884
A2ML1	-0.796269	0.00478157
SPANXN2	-0.795419	0.0705606
SNORA70F	-0.794186	0.0739886
FABP7	-0.789043	0.0758643
PRDM14	-0.78548	0.0561889
CACNA2D2	-0.785323	0.00503163
OR2M5	-0.78459	0.122842
MEIOC	-0.783526	0.0359914
SALL2	-0.783357	0.0688219
ACBD7	-0.780321	0.0111915
NMU	-0.776066	0.0900124
MIR18B	-0.769531	0.338384
VRTN	-0.768473	0.0458739
RBP7	-0.768383	0.0134094
CGNL1	-0.767496	0.0317567
FAM162A	-0.766693	0.0799685
SLC2A12	-0.76553	0.0225197
NEFL	-0.763947	0.137354
MIR200B	-0.762726	0.0335451
UTS2	-0.762597	0.0319661
PDK3	-0.761289	0.24034
NPY1R	-0.760424	0.122497
KCND2	-0.759484	0.0186654
APH1B	-0.755287	0.00270676
CTSH	-0.753592	0.00460985
FAM160A1	-0.752306	0.082691
LINC01448	-0.751347	0.00748301
CCDC160	-0.750311	0.121917
TOX3	-0.750182	0.0283462
RMST	-0.748523	0.134561
ZIC3	-0.746584	0.262383
TESK2	-0.74652	0.0134285
SLC15A3	-0.746294	0.0121188
HRASLS5	-0.746286	0.0309664
ERBB3	-0.745178	0.0272549
LAMA2	-0.74392	0.00460542
SCNN1A	-0.743599	0.0515517
SNORA71A	-0.742237	0.0330149
FLT3	-0.741519	0.030608
ZNF716	-0.739529	0.0648496
DAZL	-0.738914	0.0467104
BEND3	-0.738009	0.0230795
LINC02375	-0.737885	0.00365295
OR8I2	-0.735909	0.0283281
KCNIP4-IT1	-0.735739	0.0732221
MYB	-0.73558	0.0480899
HIST1H3A	-0.735029	0.0813703
HERC6	-0.733302	0.00381181
DICER1-AS1	-0.731309	0.110406
MIR6869	-0.731035	0.104385
RIPOR2	-0.730565	0.141754
ST6GAL1	-0.730017	0.0230783
TCERG1L-AS1	-0.72997	0.0569262
GPRC5B	-0.729809	0.0344992
TOX	-0.727511	0.0175307
CBLN1	-0.726879	0.00900915
HIST1H3C	-0.726283	0.408774
CLDN10	-0.720843	0.181031
POU5F1P3	-0.720039	0.0895275
IFI30	-0.715926	0.042184
SLC16A9	-0.715826	0.0735134
LINC01344	-0.715769	0.00510749
PGAM4	-0.71404	0.0442006
UGT8	-0.712678	0.0381473
RWDD2B	-0.710389	0.363306
RNF125	-0.709683	0.112846
PXYLP1	-0.709082	0.0185604
ZHX2	-0.708405	0.0294426
HIGD2A	-0.70794	0.019406
ATP8A2	-0.705092	0.0101321
OR4N5	-0.704048	0.050808
UQCRH	-0.702438	0.0930874
SUGT1P3	-0.701472	0.0781755
GRM7-AS2	-0.7013	0.0142417
PAIP2B	-0.700633	0.0722414
LINC00599	-0.700042	0.185338
LINC01315	-0.698023	0.0631165
PRICKLE1	-0.697409	0.00312597
PISRT1	-0.697274	0.107051
MFHAS1	-0.696616	0.00601487
CBWD2	-0.696113	0.405441
LINC02583	-0.695594	0.0369367
ID1	-0.695526	0.0551724
PLBD1	-0.695374	0.0566365
ENO2	-0.694218	0.0133974
HEBP1	-0.694207	0.00852497
PLCH1	-0.693809	0.0149182
SNORA20B	-0.69221	0.269498
NSUN7	-0.692139	0.0147051
FRAS1	-0.690682	0.122321
SMPDL3B	-0.690142	0.0408196
LINC02497	-0.68858	0.00540241
PPM1E	-0.688215	0.0276389
DEFB112	-0.686983	0.0391827
IGSF1	-0.686298	0.147774
SNORD42A	-0.686297	0.0286438
SYCP2L	-0.686249	0.0182159
ARG2	-0.685309	0.0155481
LARGE2	-0.684569	0.0234706
HAUS4	-0.684503	0.0344691
NMNAT2	-0.683833	0.038204
ACVR2B	-0.683488	0.0787286
MIR190A	-0.682723	0.0321425
LYPLA1	-0.682229	0.0293589
CPT1C	-0.682102	0.0584124
PRKCZ-AS1	-0.682094	0.0690938
TENT5B	-0.682009	0.0327031
ZYG11A	-0.680974	0.0342844
SYT6	-0.679619	0.0135344
LINC01721	-0.679599	0.0287323
