# Supplementary material for: Drug Repositioning for Noonan and LEOPARD Syndromes by Integrating Transcriptomics With a Structure-Based Approach
Source: Front Pharmacol. 2020 Jun 26;11:927. doi: 10.3389/fphar.2020.00927 (PMC7333460; doi:10.3389/fphar.2020.00927)
Supplement: Supplementary file 7 [file Table_3.xlsx]

## Sheet: string_interactions_NS
#node1	node2	node1_string_internal_id	node2_string_internal_id	node1_external_id	node2_external_id	neighborhood_on_chromosome	gene_fusion	phylogenetic_cooccurrence	homology	coexpression	experimentally_determined_interaction	database_annotated	automated_textmining	combined_score
RPS29	RPS9	4446487	4437909	9606.ENSP00000379339	9606.ENSP00000302896	0.167	0	0	0	0.949	0.963	0.9	0.933	0.999
RPL32	RPL3	4448829	4441576	9606.ENSP00000416429	9606.ENSP00000346001	0.185	0	0	0	0.959	0.99	0.9	0.574	0.999
RPS8	RPL11	4446579	4444414	9606.ENSP00000379888	9606.ENSP00000363676	0	0	0	0	0.997	0.992	0.9	0.711	0.999
RPL26	RPL37A	4450720	4448949	9606.ENSP00000463784	9606.ENSP00000418082	0	0	0.302	0	0.933	0.992	0.9	0.411	0.999
RPL36	RPL26	4450742	4450720	9606.ENSP00000464342	9606.ENSP00000463784	0	0	0	0	0.98	0.992	0.9	0.653	0.999
RPL24	RPS11	4446224	4435953	9606.ENSP00000377640	9606.ENSP00000270625	0	0	0	0	0.977	0.992	0.9	0.696	0.999
RPL18	FAU	4450217	4449743	9606.ENSP00000447001	9606.ENSP00000435370	0	0	0	0	0.959	0.964	0.9	0.413	0.999
RPL30	RPS29	4449429	4446487	9606.ENSP00000428085	9606.ENSP00000379339	0	0	0	0	0.99	0.963	0.9	0.615	0.999
RPS24	RPL9	4448728	4448124	9606.ENSP00000414321	9606.ENSP00000400467	0	0	0	0	0.997	0.958	0.9	0.742	0.999
RPS4X	RPS16	4444232	4434174	9606.ENSP00000362744	9606.ENSP00000251453	0	0	0	0	0.994	0.999	0.9	0.411	0.999
UBA52	RPL4	4447538	4438689	9606.ENSP00000388107	9606.ENSP00000311430	0	0	0	0	0.931	0.988	0.9	0.387	0.999
RPS29	RPS4X	4446487	4444232	9606.ENSP00000379339	9606.ENSP00000362744	0.219	0	0	0	0.992	0.841	0.9	0.611	0.999
RPL27	RPS8	4450752	4446579	9606.ENSP00000464813	9606.ENSP00000379888	0	0	0	0	0.997	0.992	0.9	0.425	0.999
RPL27	RPLP2	4450752	4439523	9606.ENSP00000464813	9606.ENSP00000322419	0	0	0	0	0.986	0.991	0.9	0.46	0.999
RPS29	RPS15A	4446487	4439216	9606.ENSP00000379339	9606.ENSP00000318646	0.167	0	0	0	0.997	0.841	0.9	0.687	0.999
RPS29	RPSA	4446487	4441585	9606.ENSP00000379339	9606.ENSP00000346067	0.076	0	0	0	0.936	0.949	0.9	0.625	0.999
RPL24	RPLP2	4446224	4439523	9606.ENSP00000377640	9606.ENSP00000322419	0	0	0	0	0.935	0.991	0.9	0.291	0.999
RPL26	RPL12	4450720	4442534	9606.ENSP00000463784	9606.ENSP00000354739	0.135	0	0	0	0.994	0.96	0.9	0.665	0.999
RPL4	RPS11	4438689	4435953	9606.ENSP00000311430	9606.ENSP00000270625	0.185	0	0	0	0.991	0.992	0.9	0.651	0.999
RPS4X	RPL4	4444232	4438689	9606.ENSP00000362744	9606.ENSP00000311430	0	0	0.201	0	0.993	0.991	0.9	0.704	0.999
RPL32	RPL8	4448829	4435108	9606.ENSP00000416429	9606.ENSP00000262584	0.219	0	0	0	0.957	0.992	0.9	0.507	0.999
NDUFA8	NDUFS4	4444260	4437324	9606.ENSP00000362873	9606.ENSP00000296684	0	0	0	0	0.909	0.959	0.9	0.656	0.999
RPS20	RPLP2	4449502	4439523	9606.ENSP00000429374	9606.ENSP00000322419	0	0	0	0	0.99	0.949	0.9	0.342	0.999
RPL12	RPL38	4442534	4438543	9606.ENSP00000354739	9606.ENSP00000309830	0	0	0	0	0.965	0.992	0.9	0.652	0.999
RPL37A	RPS27L	4448949	4440222	9606.ENSP00000418082	9606.ENSP00000331019	0	0	0	0	0.818	0.962	0.9	0.647	0.999
RPS15	RPS27	4450850	4443123	9606.ENSP00000467466	9606.ENSP00000357555	0	0	0	0	0.963	0.992	0.9	0.503	0.999
RPL35A	RPS11	4449013	4435953	9606.ENSP00000419117	9606.ENSP00000270625	0	0	0	0	0.997	0.992	0.9	0.755	0.999
RPL32	RPS26	4448829	4441868	9606.ENSP00000416429	9606.ENSP00000348849	0	0	0	0	0.955	0.99	0.9	0.3	0.999
RPS6	RPL8	4445386	4435108	9606.ENSP00000369757	9606.ENSP00000262584	0	0	0	0	0.997	0.992	0.9	0.456	0.999
RPS13	RPL6	4449762	4448260	9606.ENSP00000435777	9606.ENSP00000403172	0	0	0	0	0.995	0.992	0.9	0.817	0.999
RPL35A	RPLP1	4449013	4441581	9606.ENSP00000419117	9606.ENSP00000346037	0	0	0	0	0.988	0.96	0.9	0.474	0.999
RPS25	RPL27A	4449729	4441578	9606.ENSP00000435096	9606.ENSP00000346015	0	0	0	0	0.995	0.992	0.9	0.713	0.999
RPS3A	RPS27L	4441583	4440222	9606.ENSP00000346050	9606.ENSP00000331019	0	0	0	0	0.827	0.953	0.9	0.548	0.999
RPS6	RPS16	4445386	4434174	9606.ENSP00000369757	9606.ENSP00000251453	0	0	0	0	0.993	0.991	0.9	0.749	0.999
BOLA3	GLRX5	4440253	4440036	9606.ENSP00000331369	9606.ENSP00000328570	0.111	0	0	0	0.095	0.993	0	0.842	0.999
RPS10	RPS20	4451602	4449502	9606.ENSP00000481646	9606.ENSP00000429374	0	0	0	0	0.976	0.959	0.9	0.719	0.999
RPLP0	RPS9	4450282	4437909	9606.ENSP00000449328	9606.ENSP00000302896	0.167	0	0	0	0.988	0.985	0.9	0.55	0.999
RPS15	RPS20	4450850	4449502	9606.ENSP00000467466	9606.ENSP00000429374	0.219	0	0	0	0.953	0.809	0.9	0.83	0.999
RPS10	RPL3	4451602	4441576	9606.ENSP00000481646	9606.ENSP00000346001	0	0	0	0	0.993	0.989	0.9	0.611	0.999
FAU	RPS8	4449743	4446579	9606.ENSP00000435370	9606.ENSP00000379888	0	0	0	0	0.96	0.96	0.9	0.629	0.999
RPS13	RPL32	4449762	4448829	9606.ENSP00000435777	9606.ENSP00000416429	0	0	0	0	0.985	0.992	0.9	0.382	0.999
RPLP0	RPL12	4450282	4442534	9606.ENSP00000449328	9606.ENSP00000354739	0.167	0	0	0	0.997	0.985	0.9	0.571	0.999
RPS5	RPL24	4451050	4446224	9606.ENSP00000472985	9606.ENSP00000377640	0	0	0	0	0.984	0.99	0.9	0.504	0.999
RPL10A	RPL3	4444285	4441576	9606.ENSP00000363018	9606.ENSP00000346001	0.135	0	0	0	0.999	0.989	0.9	0.695	0.999
RPS25	RPLP1	4449729	4441581	9606.ENSP00000435096	9606.ENSP00000346037	0	0	0	0	0.994	0.994	0.9	0.478	0.999
RPLP0	RPS29	4450282	4446487	9606.ENSP00000449328	9606.ENSP00000379339	0.167	0	0	0	0.989	0.805	0.9	0.533	0.999
RPL26	RPL3	4450720	4441576	9606.ENSP00000463784	9606.ENSP00000346001	0.11	0	0.294	0	0.994	0.989	0.9	0.7	0.999
RPL11	RPL38	4444414	4438543	9606.ENSP00000363676	9606.ENSP00000309830	0	0	0	0	0.988	0.992	0.9	0.763	0.999
RPL27	RPS17	4450752	4441582	9606.ENSP00000464813	9606.ENSP00000346046	0	0	0	0	0.989	0.992	0.9	0.7	0.999
RPS20	RPS12	4449502	4433490	9606.ENSP00000429374	9606.ENSP00000230050	0.078	0	0	0	0.996	0.974	0.9	0.136	0.999
RPL6	RPL10A	4448260	4444285	9606.ENSP00000403172	9606.ENSP00000363018	0	0	0	0	0.995	0.991	0.9	0.528	0.999
RPL32	RPS3A	4448829	4441583	9606.ENSP00000416429	9606.ENSP00000346050	0	0	0	0	0.97	0.992	0.9	0.505	0.999
RPL27	RPS25	4450752	4449729	9606.ENSP00000464813	9606.ENSP00000435096	0	0	0	0	0.997	0.992	0.9	0.693	0.999
RPS6	EEF2	4445386	4438372	9606.ENSP00000369757	9606.ENSP00000307940	0	0	0	0	0.951	0.967	0.9	0.724	0.999
RPS5	RPL37A	4451050	4448949	9606.ENSP00000472985	9606.ENSP00000418082	0	0	0	0	0.952	0.991	0.9	0.356	0.999
RPS15	RPL27	4450850	4450752	9606.ENSP00000467466	9606.ENSP00000464813	0.185	0	0	0	0.964	0.992	0.9	0.562	0.999
RPS8	RPS16	4446579	4434174	9606.ENSP00000379888	9606.ENSP00000251453	0	0	0	0	0.997	0.992	0.9	0.817	0.999
RPL18	RPS25	4450217	4449729	9606.ENSP00000447001	9606.ENSP00000435096	0	0	0	0	0.972	0.991	0.9	0.546	0.999
RPS17	RPS15A	4441582	4439216	9606.ENSP00000346046	9606.ENSP00000318646	0	0	0	0	0.982	0.992	0.9	0.424	0.999
RPL11	RPS3A	4444414	4441583	9606.ENSP00000363676	9606.ENSP00000346050	0	0	0	0	0.997	0.992	0.9	0.658	0.999
UBA52	RPL38	4447538	4438543	9606.ENSP00000388107	9606.ENSP00000309830	0	0	0	0	0.938	0.96	0.9	0.683	0.999
RPL27	RPL18	4450752	4450217	9606.ENSP00000464813	9606.ENSP00000447001	0	0	0	0	0.993	0.992	0.9	0.766	0.999
RPL30	RPS4X	4449429	4444232	9606.ENSP00000428085	9606.ENSP00000362744	0	0	0.233	0	0.995	0.992	0.9	0.389	0.999
RPL18	RPS11	4450217	4435953	9606.ENSP00000447001	9606.ENSP00000270625	0	0	0	0	0.987	0.992	0.9	0.779	0.999
RPL30	RPS27	4449429	4443123	9606.ENSP00000428085	9606.ENSP00000357555	0	0	0	0	0.983	0.991	0.9	0.687	0.999
MCM7	ORC6	4438312	4433062	9606.ENSP00000307288	9606.ENSP00000219097	0	0	0	0	0.55	0.993	0.9	0.704	0.999
RPS10	RPL12	4451602	4442534	9606.ENSP00000481646	9606.ENSP00000354739	0	0	0	0	0.996	0.991	0.9	0.716	0.999
ATP5I	ATP5H	4438184	4437775	9606.ENSP00000306003	9606.ENSP00000301587	0	0	0	0	0.939	0.967	0.9	0.576	0.999
RPL3	RPL38	4441576	4438543	9606.ENSP00000346001	9606.ENSP00000309830	0	0	0	0	0.976	0.989	0.9	0.623	0.999
RPS4X	RPL12	4444232	4442534	9606.ENSP00000362744	9606.ENSP00000354739	0	0	0	0	0.997	0.991	0.9	0.675	0.999
RPS15	RPL10A	4450850	4444285	9606.ENSP00000467466	9606.ENSP00000363018	0.219	0	0	0	0.99	0.96	0.9	0.331	0.999
RPL27	RPS29	4450752	4446487	9606.ENSP00000464813	9606.ENSP00000379339	0.135	0	0	0	0.993	0.962	0.9	0.758	0.999
FAU	RPS9	4449743	4437909	9606.ENSP00000435370	9606.ENSP00000302896	0	0	0	0	0.926	0.992	0.9	0.654	0.999
RPS10	RPS9	4451602	4437909	9606.ENSP00000481646	9606.ENSP00000302896	0	0	0	0	0.913	0.991	0.9	0.929	0.999
RPS6	RPL27A	4445386	4441578	9606.ENSP00000369757	9606.ENSP00000346015	0	0	0	0	0.994	0.991	0.9	0.671	0.999
RPS29	RPS11	4446487	4435953	9606.ENSP00000379339	9606.ENSP00000270625	0.219	0	0	0	0.996	0.998	0.9	0.641	0.999
RPSA	RPS9	4441585	4437909	9606.ENSP00000346067	9606.ENSP00000302896	0.111	0	0	0	0.987	0.991	0.9	0.47	0.999
RPL37A	RPS27	4448949	4443123	9606.ENSP00000418082	9606.ENSP00000357555	0	0	0	0	0.956	0.96	0.9	0.481	0.999
RPS19	RPS6	4450976	4445386	9606.ENSP00000470972	9606.ENSP00000369757	0	0	0	0	0.996	0.992	0.9	0.813	0.999
RPSA	RPS17	4441585	4441582	9606.ENSP00000346067	9606.ENSP00000346046	0	0	0	0	0.871	0.99	0.9	0.619	0.999
RPS20	RPL3	4449502	4441576	9606.ENSP00000429374	9606.ENSP00000346001	0.135	0	0	0	0.994	0.961	0.9	0.685	0.999
RPS27	RPL39	4443123	4442650	9606.ENSP00000357555	9606.ENSP00000355315	0	0	0	0	0.958	0.958	0.9	0.627	0.999
RPSA	RPLP2	4441585	4439523	9606.ENSP00000346067	9606.ENSP00000322419	0	0	0	0	0.951	0.986	0.9	0.491	0.999
RPLP0	RPL35A	4450282	4449013	9606.ENSP00000449328	9606.ENSP00000419117	0	0	0	0	0.996	0.986	0.9	0.211	0.999
RPL36	RPS9	4450742	4437909	9606.ENSP00000464342	9606.ENSP00000302896	0	0	0	0	0.955	0.992	0.9	0.635	0.999
RPS19	RPS27	4450976	4443123	9606.ENSP00000470972	9606.ENSP00000357555	0.179	0	0	0	0.998	0.991	0.9	0.703	0.999
RPL17	RPS4X	4447993	4444232	9606.ENSP00000397798	9606.ENSP00000362744	0.167	0	0.294	0	0.984	0.99	0.9	0.198	0.999
RPS6	RPS15A	4445386	4439216	9606.ENSP00000369757	9606.ENSP00000318646	0	0	0	0	0.997	0.992	0.9	0.426	0.999
RPLP1	RPL27A	4441581	4441578	9606.ENSP00000346037	9606.ENSP00000346015	0	0	0	0	0.981	0.988	0.9	0.475	0.999
RPL38	RPS16	4438543	4434174	9606.ENSP00000309830	9606.ENSP00000251453	0	0	0	0	0.978	0.991	0.9	0.305	0.999
RPL27	RPS3A	4450752	4441583	9606.ENSP00000464813	9606.ENSP00000346050	0	0	0	0	0.997	0.992	0.9	0.488	0.999
RPS5	RPS15A	4451050	4439216	9606.ENSP00000472985	9606.ENSP00000318646	0.167	0	0	0	0.997	0.991	0.9	0.564	0.999
RPS19	RPSA	4450976	4441585	9606.ENSP00000470972	9606.ENSP00000346067	0	0	0	0	0.974	0.991	0.9	0.6	0.999
RPL30	RPLP1	4449429	4441581	9606.ENSP00000428085	9606.ENSP00000346037	0	0	0	0	0.956	0.991	0.9	0.588	0.999
RPL32	RPSA	4448829	4441585	9606.ENSP00000416429	9606.ENSP00000346067	0	0	0	0	0.946	0.991	0.9	0.129	0.999
RPS19	RPL27A	4450976	4441578	9606.ENSP00000470972	9606.ENSP00000346015	0	0	0	0	0.995	0.992	0.9	0.514	0.999
RPL24	RPS9	4446224	4437909	9606.ENSP00000377640	9606.ENSP00000302896	0	0	0	0	0.946	0.992	0.9	0.575	0.999
RPS5	RPL18	4451050	4450217	9606.ENSP00000472985	9606.ENSP00000447001	0	0	0	0	0.989	0.991	0.9	0.648	0.999
RPS19	EEF1A1	4450976	4440919	9606.ENSP00000470972	9606.ENSP00000339063	0	0	0	0	0.725	0.971	0.9	0.138	0.999
RPL39	RPL38	4442650	4438543	9606.ENSP00000355315	9606.ENSP00000309830	0	0	0	0	0.941	0.96	0.9	0.802	0.999
RPL27	RPL12	4450752	4442534	9606.ENSP00000464813	9606.ENSP00000354739	0	0	0	0	0.997	0.992	0.9	0.542	0.999
RPS29	RPS3A	4446487	4441583	9606.ENSP00000379339	9606.ENSP00000346050	0	0	0	0	0.997	0.841	0.9	0.571	0.999
RPL6	RPS3A	4448260	4441583	9606.ENSP00000403172	9606.ENSP00000346050	0	0	0	0	0.997	0.992	0.9	0.671	0.999
RPS5	RPS17	4451050	4441582	9606.ENSP00000472985	9606.ENSP00000346046	0	0	0	0	0.977	0.96	0.9	0.643	0.999
RPLP0	RPL11	4450282	4444414	9606.ENSP00000449328	9606.ENSP00000363676	0.219	0	0	0	0.996	0.99	0.9	0.7	0.999
RPL32	RPL27A	4448829	4441578	9606.ENSP00000416429	9606.ENSP00000346015	0.219	0	0	0	0.972	0.991	0.9	0.656	0.999
RPL10A	RPS4X	4444285	4444232	9606.ENSP00000363018	9606.ENSP00000362744	0	0	0	0	0.997	0.992	0.9	0.371	0.999
RPL6	RPS15A	4448260	4439216	9606.ENSP00000403172	9606.ENSP00000318646	0.135	0	0	0	0.995	0.986	0.9	0.639	0.999
RPS10	RPL10A	4451602	4444285	9606.ENSP00000481646	9606.ENSP00000363018	0	0	0	0	0.998	0.991	0.9	0.58	0.999
RPS5	FBL	4451050	4433181	9606.ENSP00000472985	9606.ENSP00000221801	0	0	0	0	0.845	0.953	0.9	0.2	0.999
NDUFS8	NDUFS4	4439023	4437324	9606.ENSP00000315774	9606.ENSP00000296684	0	0	0	0	0.903	0.994	0.9	0.694	0.999
RPS5	RPL27	4451050	4450752	9606.ENSP00000472985	9606.ENSP00000464813	0.112	0	0	0	0.996	0.977	0.9	0.507	0.999
RPL37A	RPL38	4448949	4438543	9606.ENSP00000418082	9606.ENSP00000309830	0	0	0	0	0.977	0.992	0.9	0.588	0.999
RPL26	UBA52	4450720	4447538	9606.ENSP00000463784	9606.ENSP00000388107	0	0	0	0	0.846	0.96	0.9	0.59	0.999
RPL35A	RPS15A	4449013	4439216	9606.ENSP00000419117	9606.ENSP00000318646	0	0	0	0	0.992	0.988	0.9	0.473	0.999
RPL18	RPL12	4450217	4442534	9606.ENSP00000447001	9606.ENSP00000354739	0	0	0	0	0.982	0.991	0.9	0.604	0.999
RPL26	RPS12	4450720	4433490	9606.ENSP00000463784	9606.ENSP00000230050	0.071	0	0	0	0.997	0.96	0.9	0.11	0.999
RPS10	RPL24	4451602	4446224	9606.ENSP00000481646	9606.ENSP00000377640	0	0	0	0	0.973	0.991	0.9	0.605	0.999
UBA52	RPS26	4447538	4441868	9606.ENSP00000388107	9606.ENSP00000348849	0	0	0	0	0.926	0.96	0.9	0.473	0.999
RPS27	RPL38	4443123	4438543	9606.ENSP00000357555	9606.ENSP00000309830	0	0	0	0	0.998	0.994	0.9	0.728	0.999
RPL39	RPL27A	4442650	4441578	9606.ENSP00000355315	9606.ENSP00000346015	0.05	0	0	0	0.928	0.96	0.9	0.545	0.999
RPS8	EEF1A1	4446579	4440919	9606.ENSP00000379888	9606.ENSP00000339063	0	0	0	0	0.893	0.971	0.9	0.375	0.999
RPS10	RPS27	4451602	4443123	9606.ENSP00000481646	9606.ENSP00000357555	0	0	0	0	0.995	0.962	0.9	0.669	0.999
RPL9	RPL18A	4448124	4433211	9606.ENSP00000400467	9606.ENSP00000222247	0	0	0	0	0.997	0.991	0.9	0.694	0.999
RPS20	RPL38	4449502	4438543	9606.ENSP00000429374	9606.ENSP00000309830	0	0	0	0	0.985	0.961	0.9	0.725	0.999
RPS17	RPL4	4441582	4438689	9606.ENSP00000346046	9606.ENSP00000311430	0	0	0	0	0.96	0.992	0.9	0.659	0.999
UBA52	RPS11	4447538	4435953	9606.ENSP00000388107	9606.ENSP00000270625	0	0	0	0	0.935	0.96	0.9	0.106	0.999
RPS19	RPLP2	4450976	4439523	9606.ENSP00000470972	9606.ENSP00000322419	0.199	0	0	0	0.987	0.991	0.9	0.7	0.999
RPS8	RPS17	4446579	4441582	9606.ENSP00000379888	9606.ENSP00000346046	0	0	0	0	0.989	0.991	0.9	0.703	0.999
RPL9	RPL27A	4448124	4441578	9606.ENSP00000400467	9606.ENSP00000346015	0.219	0	0	0	0.996	0.992	0.9	0.57	0.999
RPS20	RPLP1	4449502	4441581	9606.ENSP00000429374	9606.ENSP00000346037	0	0	0	0	0.99	0.96	0.9	0.432	0.999
RPL18	RPLP1	4450217	4441581	9606.ENSP00000447001	9606.ENSP00000346037	0	0	0	0	0.954	0.991	0.9	0.444	0.999
RPSA	RPL8	4441585	4435108	9606.ENSP00000346067	9606.ENSP00000262584	0.1	0	0	0	0.99	0.992	0.9	0.512	0.999
RPS27	RPLP1	4443123	4441581	9606.ENSP00000357555	9606.ENSP00000346037	0	0	0	0	0.997	0.96	0.9	0.551	0.999
FAU	RPL18A	4449743	4433211	9606.ENSP00000435370	9606.ENSP00000222247	0	0	0	0	0.97	0.96	0.9	0.143	0.999
RPL27	UBA52	4450752	4447538	9606.ENSP00000464813	9606.ENSP00000388107	0	0	0	0	0.94	0.96	0.9	0.317	0.999
RPS24	RPS29	4448728	4446487	9606.ENSP00000414321	9606.ENSP00000379339	0	0	0	0	0.996	0.841	0.9	0.842	0.999
RPL27A	RPS11	4441578	4435953	9606.ENSP00000346015	9606.ENSP00000270625	0.219	0	0	0	0.995	0.992	0.9	0.536	0.999
RPL26	RPL18A	4450720	4433211	9606.ENSP00000463784	9606.ENSP00000222247	0	0	0	0	0.991	0.96	0.9	0.346	0.999
RPS13	RPS27L	4449762	4440222	9606.ENSP00000435777	9606.ENSP00000331019	0	0	0	0	0.827	0.953	0.9	0.489	0.999
RPS10	RPL26	4451602	4450720	9606.ENSP00000481646	9606.ENSP00000463784	0	0	0	0	0.991	0.958	0.9	0.796	0.999
RPL39	RPL12	4442650	4442534	9606.ENSP00000355315	9606.ENSP00000354739	0.081	0	0	0	0.87	0.96	0.9	0.532	0.999
FAU	RPL9	4449743	4448124	9606.ENSP00000435370	9606.ENSP00000400467	0	0	0	0	0.968	0.96	0.9	0.389	0.999
RPL30	RPLP2	4449429	4439523	9606.ENSP00000428085	9606.ENSP00000322419	0	0	0	0	0.975	0.991	0.9	0.28	0.999
RPLP0	RPS6	4450282	4445386	9606.ENSP00000449328	9606.ENSP00000369757	0	0	0	0	0.996	0.992	0.9	0.517	0.999
RPS13	RPL30	4449762	4449429	9606.ENSP00000435777	9606.ENSP00000428085	0	0	0.245	0	0.995	0.992	0.9	0.805	0.999
RPS6	RPS17	4445386	4441582	9606.ENSP00000369757	9606.ENSP00000346046	0	0	0	0	0.986	0.991	0.9	0.661	0.999
RPL37A	RPL6	4448949	4448260	9606.ENSP00000418082	9606.ENSP00000403172	0	0	0	0	0.953	0.992	0.9	0.228	0.999
RPS19	RPS25	4450976	4449729	9606.ENSP00000470972	9606.ENSP00000435096	0	0	0	0	0.997	0.991	0.9	0.733	0.999
RPL24	RPS4X	4446224	4444232	9606.ENSP00000377640	9606.ENSP00000362744	0	0	0	0	0.977	0.992	0.9	0.448	0.999
CDC20	SKP2	4443940	4436120	9606.ENSP00000361540	9606.ENSP00000274255	0	0	0	0	0.281	0.993	0.9	0.706	0.999
RPS15	RPL39	4450850	4442650	9606.ENSP00000467466	9606.ENSP00000355315	0.042	0	0	0	0.931	0.973	0.9	0.622	0.999
RPS24	RPL18A	4448728	4433211	9606.ENSP00000414321	9606.ENSP00000222247	0	0	0	0	0.993	0.96	0.9	0.447	0.999
RPL26	RPS11	4450720	4435953	9606.ENSP00000463784	9606.ENSP00000270625	0.185	0	0.246	0	0.996	0.992	0.9	0.444	0.999
RPL39	RPSA	4442650	4441585	9606.ENSP00000355315	9606.ENSP00000346067	0.073	0	0	0	0.848	0.958	0.9	0.386	0.999
UBA52	RPS16	4447538	4434174	9606.ENSP00000388107	9606.ENSP00000251453	0	0	0	0	0.962	0.96	0.9	0.268	0.999
CDC20	UBE2C	4443940	4441865	9606.ENSP00000361540	9606.ENSP00000348838	0	0	0	0	0.982	0.905	0.9	0.866	0.999
RPL26	RPL27A	4450720	4441578	9606.ENSP00000463784	9606.ENSP00000346015	0.135	0	0	0	0.992	0.96	0.9	0.642	0.999
RPL17	RPS15A	4447993	4439216	9606.ENSP00000397798	9606.ENSP00000318646	0.111	0	0	0	0.988	0.989	0.9	0.263	0.999
RPL37A	RPL24	4448949	4446224	9606.ENSP00000418082	9606.ENSP00000377640	0	0	0	0	0.961	0.992	0.9	0.308	0.999
RPL9	RPL11	4448124	4444414	9606.ENSP00000400467	9606.ENSP00000363676	0.295	0	0.205	0	0.997	0.991	0.9	0.608	0.999
RPS3A	RPS2	4441583	4441195	9606.ENSP00000346050	9606.ENSP00000341885	0	0	0.24	0	0.993	0.992	0.9	0.514	0.999
RPS4X	EEF2	4444232	4438372	9606.ENSP00000362744	9606.ENSP00000307940	0	0	0.241	0	0.976	0.963	0.9	0.138	0.999
RPS15	FAU	4450850	4449743	9606.ENSP00000467466	9606.ENSP00000435370	0	0	0	0	0.97	0.986	0.9	0.556	0.999
RPS5	RPS19	4451050	4450976	9606.ENSP00000472985	9606.ENSP00000470972	0	0	0	0	0.997	0.991	0.9	0.743	0.999
RPL32	RPL39	4448829	4442650	9606.ENSP00000416429	9606.ENSP00000355315	0	0	0	0	0.959	0.991	0.9	0.503	0.999
RPL11	RPS15A	4444414	4439216	9606.ENSP00000363676	9606.ENSP00000318646	0.219	0	0	0	0.997	0.991	0.9	0.512	0.999
FAU	RPL4	4449743	4438689	9606.ENSP00000435370	9606.ENSP00000311430	0	0	0	0	0.961	0.958	0.9	0.203	0.999
RPS20	RPL6	4449502	4448260	9606.ENSP00000429374	9606.ENSP00000403172	0.135	0	0	0	0.995	0.962	0.9	0.605	0.999
RPL9	RPL4	4448124	4438689	9606.ENSP00000400467	9606.ENSP00000311430	0.185	0	0.289	0	0.995	0.99	0.9	0.762	0.999
RPLP0	RPS13	4450282	4449762	9606.ENSP00000449328	9606.ENSP00000435777	0.077	0	0	0	0.996	0.99	0.9	0.32	0.999
RPL36	RPL12	4450742	4442534	9606.ENSP00000464342	9606.ENSP00000354739	0	0	0	0	0.981	0.992	0.9	0.656	0.999
RPL30	RPL18A	4449429	4433211	9606.ENSP00000428085	9606.ENSP00000222247	0	0	0	0	0.993	0.992	0.9	0.579	0.999
RPS5	RPS2	4451050	4441195	9606.ENSP00000472985	9606.ENSP00000341885	0.167	0	0	0	0.988	0.991	0.9	0.829	0.999
RPL12	RPS2	4442534	4441195	9606.ENSP00000354739	9606.ENSP00000341885	0.167	0	0	0	0.994	0.992	0.9	0.513	0.999
RPSA	RPL3	4441585	4441576	9606.ENSP00000346067	9606.ENSP00000346001	0.077	0	0	0	0.992	0.989	0.9	0.502	0.999
RPL12	RPLP1	4442534	4441581	9606.ENSP00000354739	9606.ENSP00000346037	0.167	0	0	0	0.964	0.992	0.9	0.712	0.999
FAU	RPL10A	4449743	4444285	9606.ENSP00000435370	9606.ENSP00000363018	0	0	0	0	0.891	0.96	0.9	0.427	0.999
RPS20	RPL10A	4449502	4444285	9606.ENSP00000429374	9606.ENSP00000363018	0.167	0	0	0	0.993	0.962	0.9	0.313	0.999
RPL30	RPS15A	4449429	4439216	9606.ENSP00000428085	9606.ENSP00000318646	0	0	0	0	0.992	0.991	0.9	0.575	0.999
RPS13	RPLP1	4449762	4441581	9606.ENSP00000435777	9606.ENSP00000346037	0	0	0	0	0.993	0.992	0.9	0.501	0.999
RPL12	RPS16	4442534	4434174	9606.ENSP00000354739	9606.ENSP00000251453	0.135	0	0	0	0.995	0.992	0.9	0.734	0.999
RPS5	EEF1A1	4451050	4440919	9606.ENSP00000472985	9606.ENSP00000339063	0.093	0	0	0	0.758	0.972	0.9	0.434	0.999
RPL38	RPS9	4438543	4437909	9606.ENSP00000309830	9606.ENSP00000302896	0	0	0	0	0.94	0.992	0.9	0.283	0.999
RPL24	RPL8	4446224	4435108	9606.ENSP00000377640	9606.ENSP00000262584	0	0	0	0	0.976	0.992	0.9	0.615	0.999
RPS27	RPS2	4443123	4441195	9606.ENSP00000357555	9606.ENSP00000341885	0	0	0	0	0.942	0.991	0.9	0.615	0.999
RPS15	RPL32	4450850	4448829	9606.ENSP00000467466	9606.ENSP00000416429	0.295	0	0	0	0.969	0.991	0.9	0.597	0.999
RPL35A	RPS8	4449013	4446579	9606.ENSP00000419117	9606.ENSP00000379888	0	0	0	0	0.997	0.992	0.9	0.367	0.999
RPS10	RPS24	4451602	4448728	9606.ENSP00000481646	9606.ENSP00000414321	0	0	0	0	0.998	0.988	0.9	0.874	0.999
RPS13	EEF2	4449762	4438372	9606.ENSP00000435777	9606.ENSP00000307940	0	0	0.311	0	0.949	0.957	0.9	0.548	0.999
RPL27A	RPS9	4441578	4437909	9606.ENSP00000346015	9606.ENSP00000302896	0.167	0	0	0	0.992	0.992	0.9	0.921	0.999
RPS27	RPL3	4443123	4441576	9606.ENSP00000357555	9606.ENSP00000346001	0	0	0	0	0.993	0.988	0.9	0.576	0.999
RPL26	RPS15A	4450720	4439216	9606.ENSP00000463784	9606.ENSP00000318646	0.135	0	0.307	0	0.997	0.96	0.9	0.487	0.999
RPL18	RPL6	4450217	4448260	9606.ENSP00000447001	9606.ENSP00000403172	0	0	0	0	0.993	0.991	0.9	0.733	0.999
RPS9	RPL18A	4437909	4433211	9606.ENSP00000302896	9606.ENSP00000222247	0	0	0	0	0.992	0.992	0.9	0.219	0.999
RPS26	RPL38	4441868	4438543	9606.ENSP00000348849	9606.ENSP00000309830	0	0	0	0	0.972	0.991	0.9	0.596	0.999
RPLP2	RPL8	4439523	4435108	9606.ENSP00000322419	9606.ENSP00000262584	0	0	0	0	0.964	0.992	0.9	0.197	0.999
RPL27	RPL4	4450752	4438689	9606.ENSP00000464813	9606.ENSP00000311430	0.11	0	0	0	0.995	0.991	0.9	0.501	0.999
RPL27	RPL39	4450752	4442650	9606.ENSP00000464813	9606.ENSP00000355315	0	0	0	0	0.981	0.96	0.9	0.727	0.999
RPS5	RPS4X	4451050	4444232	9606.ENSP00000472985	9606.ENSP00000362744	0	0	0	0	0.996	0.999	0.9	0.472	0.999
RPL27A	RPS2	4441578	4441195	9606.ENSP00000346015	9606.ENSP00000341885	0.167	0	0	0	0.993	0.991	0.9	0.647	0.999
RPS10	RPL38	4451602	4438543	9606.ENSP00000481646	9606.ENSP00000309830	0	0	0	0	0.985	0.991	0.9	0.629	0.999
RPS2	RPS15A	4441195	4439216	9606.ENSP00000341885	9606.ENSP00000318646	0.167	0	0	0	0.979	0.987	0.9	0.592	0.999
RPS5	RPL39	4451050	4442650	9606.ENSP00000472985	9606.ENSP00000355315	0.042	0	0	0	0.94	0.96	0.9	0.415	0.999
RPS27	RPS9	4443123	4437909	9606.ENSP00000357555	9606.ENSP00000302896	0	0	0	0	0.912	0.991	0.9	0.484	0.999
RPL10A	RPS3A	4444285	4441583	9606.ENSP00000363018	9606.ENSP00000346050	0	0	0	0	0.996	0.992	0.9	0.42	0.999
RPL35A	RPL10A	4449013	4444285	9606.ENSP00000419117	9606.ENSP00000363018	0	0	0	0	0.989	0.992	0.9	0.318	0.999
RPS4X	RPL18A	4444232	4433211	9606.ENSP00000362744	9606.ENSP00000222247	0	0	0	0	0.997	0.991	0.9	0.198	0.999
RPL30	RPS24	4449429	4448728	9606.ENSP00000428085	9606.ENSP00000414321	0	0	0	0	0.982	0.96	0.9	0.748	0.999
RPL36	RPL27A	4450742	4441578	9606.ENSP00000464342	9606.ENSP00000346015	0	0	0	0	0.983	0.991	0.9	0.602	0.999
RPS24	RPL12	4448728	4442534	9606.ENSP00000414321	9606.ENSP00000354739	0	0	0	0	0.994	0.989	0.9	0.779	0.999
EEF1A1	RPS15A	4440919	4439216	9606.ENSP00000339063	9606.ENSP00000318646	0	0	0.315	0	0.587	0.972	0.9	0.257	0.999
RPS13	RPS25	4449762	4449729	9606.ENSP00000435777	9606.ENSP00000435096	0	0	0	0	0.997	0.992	0.9	0.772	0.999
RPL36	RPL37A	4450742	4448949	9606.ENSP00000464342	9606.ENSP00000418082	0	0	0	0	0.969	0.992	0.9	0.444	0.999
RPL11	RPS16	4444414	4434174	9606.ENSP00000363676	9606.ENSP00000251453	0.185	0	0	0	0.997	0.992	0.9	0.497	0.999
RPL12	RPL18A	4442534	4433211	9606.ENSP00000354739	9606.ENSP00000222247	0.219	0	0	0	0.996	0.992	0.9	0.474	0.999
RPL17	RPS12	4447993	4433490	9606.ENSP00000397798	9606.ENSP00000230050	0.07	0	0	0	0.997	0.991	0.9	0.168	0.999
RPL3	RPS16	4441576	4434174	9606.ENSP00000346001	9606.ENSP00000251453	0.11	0	0	0	0.995	0.991	0.9	0.561	0.999
RPS11	RPL8	4435953	4435108	9606.ENSP00000270625	9606.ENSP00000262584	0.219	0	0.207	0	0.999	0.992	0.9	0.673	0.999
RPL4	RPL8	4438689	4435108	9606.ENSP00000311430	9606.ENSP00000262584	0.135	0	0	0	0.993	0.992	0.9	0.785	0.999
RPL30	RPL17	4449429	4447993	9606.ENSP00000428085	9606.ENSP00000397798	0	0	0	0	0.958	0.956	0.9	0.081	0.999
RPS20	RPS16	4449502	4434174	9606.ENSP00000429374	9606.ENSP00000251453	0.135	0	0	0	0.997	0.962	0.9	0.767	0.999
RPS16	RPS12	4434174	4433490	9606.ENSP00000251453	9606.ENSP00000230050	0.073	0	0	0	0.995	0.991	0.9	0.158	0.999
RPL6	RPL24	4448260	4446224	9606.ENSP00000403172	9606.ENSP00000377640	0	0	0	0	0.985	0.991	0.9	0.605	0.999
RPS3A	RPLP1	4441583	4441581	9606.ENSP00000346050	9606.ENSP00000346037	0	0	0	0	0.987	0.992	0.9	0.577	0.999
RPS5	RPS25	4451050	4449729	9606.ENSP00000472985	9606.ENSP00000435096	0	0	0	0	0.997	0.985	0.9	0.742	0.999
RPS17	RPS9	4441582	4437909	9606.ENSP00000346046	9606.ENSP00000302896	0	0	0	0	0.922	0.992	0.9	0.587	0.999
RPL9	EEF2	4448124	4438372	9606.ENSP00000400467	9606.ENSP00000307940	0.167	0	0.313	0	0.958	0.956	0.9	0.362	0.999
RPS27	RPL18A	4443123	4433211	9606.ENSP00000357555	9606.ENSP00000222247	0	0	0	0	0.995	0.992	0.9	0.332	0.999
RPS3A	EEF1A1	4441583	4440919	9606.ENSP00000346050	9606.ENSP00000339063	0	0	0	0	0.931	0.972	0.9	0.457	0.999
RPS6	RPL4	4445386	4438689	9606.ENSP00000369757	9606.ENSP00000311430	0	0	0	0	0.988	0.991	0.9	0.666	0.999
NDUFA3	NDUFA8	4448964	4444260	9606.ENSP00000418438	9606.ENSP00000362873	0	0	0	0	0.441	0.97	0.9	0.629	0.999
FAU	RPL32	4449743	4448829	9606.ENSP00000435370	9606.ENSP00000416429	0	0	0	0	0.962	0.967	0.9	0.2	0.999
RPL24	RPL39	4446224	4442650	9606.ENSP00000377640	9606.ENSP00000355315	0	0	0	0	0.979	0.96	0.9	0.52	0.999
RPS26	RPS9	4441868	4437909	9606.ENSP00000348849	9606.ENSP00000302896	0	0	0	0	0.992	0.992	0.9	0.104	0.999
RPS4X	RPS12	4444232	4433490	9606.ENSP00000362744	9606.ENSP00000230050	0	0	0	0	0.999	0.998	0.9	0.177	0.999
RPL30	RPS3A	4449429	4441583	9606.ENSP00000428085	9606.ENSP00000346050	0	0	0	0	0.995	0.992	0.9	0.689	0.999
RPS8	RPL8	4446579	4435108	9606.ENSP00000379888	9606.ENSP00000262584	0	0	0	0	0.997	0.992	0.9	0.748	0.999
UBA52	RPS9	4447538	4437909	9606.ENSP00000388107	9606.ENSP00000302896	0	0	0	0	0.923	0.96	0.9	0.368	0.999
RPL37A	RPS9	4448949	4437909	9606.ENSP00000418082	9606.ENSP00000302896	0	0	0	0	0.952	0.992	0.9	0.323	0.999
RPS5	RPLP1	4451050	4441581	9606.ENSP00000472985	9606.ENSP00000346037	0	0	0	0	0.99	0.991	0.9	0.462	0.999
RPL32	EEF1A1	4448829	4440919	9606.ENSP00000416429	9606.ENSP00000339063	0	0	0	0	0.647	0.96	0.9	0.462	0.999
RPS29	RPLP2	4446487	4439523	9606.ENSP00000379339	9606.ENSP00000322419	0	0	0	0	0.983	0.8	0.9	0.689	0.999
RPS6	RPS27L	4445386	4440222	9606.ENSP00000369757	9606.ENSP00000331019	0	0	0	0	0.82	0.956	0.9	0.547	0.999
RPS19	RPS4X	4450976	4444232	9606.ENSP00000470972	9606.ENSP00000362744	0	0	0	0	0.993	0.998	0.9	0.547	0.999
RPLP2	RPS11	4439523	4435953	9606.ENSP00000322419	9606.ENSP00000270625	0	0	0	0	0.982	0.991	0.9	0.336	0.999
RPL38	RPL18A	4438543	4433211	9606.ENSP00000309830	9606.ENSP00000222247	0	0	0	0	0.981	0.992	0.9	0.222	0.999
RPSA	RPL38	4441585	4438543	9606.ENSP00000346067	9606.ENSP00000309830	0	0	0	0	0.878	0.991	0.9	0.365	0.999
RPL36	FAU	4450742	4449743	9606.ENSP00000464342	9606.ENSP00000435370	0	0	0	0	0.98	0.96	0.9	0.457	0.999
RPS15	EEF2	4450850	4438372	9606.ENSP00000467466	9606.ENSP00000307940	0.167	0	0	0	0.846	0.956	0.9	0.617	0.999
RPL12	RPL4	4442534	4438689	9606.ENSP00000354739	9606.ENSP00000311430	0.135	0	0	0	0.995	0.992	0.9	0.537	0.999
RPS15	RPS9	4450850	4437909	9606.ENSP00000467466	9606.ENSP00000302896	0.219	0	0	0	0.942	0.992	0.9	0.824	0.999
RPLP0	RPLP1	4450282	4441581	9606.ENSP00000449328	9606.ENSP00000346037	0.167	0	0	0	0.987	0.992	0.9	0.815	0.999
PSMD12	PSMB1	4441829	4435028	9606.ENSP00000348442	9606.ENSP00000262193	0	0	0	0	0.838	0.994	0.9	0.562	0.999
RPS8	RPLP2	4446579	4439523	9606.ENSP00000379888	9606.ENSP00000322419	0	0	0	0	0.993	0.989	0.9	0.491	0.999
RPLP2	RPS15A	4439523	4439216	9606.ENSP00000322419	9606.ENSP00000318646	0	0	0	0	0.95	0.991	0.9	0.372	0.999
RPS5	RPL26	4451050	4450720	9606.ENSP00000472985	9606.ENSP00000463784	0.135	0	0	0	0.99	0.981	0.9	0.334	0.999
RPS24	RPL3	4448728	4441576	9606.ENSP00000414321	9606.ENSP00000346001	0	0	0	0	0.999	0.918	0.9	0.635	0.999
RPL30	RPL27A	4449429	4441578	9606.ENSP00000428085	9606.ENSP00000346015	0	0	0.323	0	0.993	0.992	0.9	0.705	0.999
RPS8	RPLP1	4446579	4441581	9606.ENSP00000379888	9606.ENSP00000346037	0	0	0	0	0.992	0.992	0.9	0.587	0.999
RPL9	RPS27	4448124	4443123	9606.ENSP00000400467	9606.ENSP00000357555	0	0	0	0	0.997	0.992	0.9	0.5	0.999
RPL18	RPS6	4450217	4445386	9606.ENSP00000447001	9606.ENSP00000369757	0	0	0	0	0.972	0.991	0.9	0.659	0.999
RPL6	RPLP1	4448260	4441581	9606.ENSP00000403172	9606.ENSP00000346037	0	0	0	0	0.947	0.991	0.9	0.618	0.999
RPS4X	RPSA	4444232	4441585	9606.ENSP00000362744	9606.ENSP00000346067	0	0	0	0	0.991	0.992	0.9	0.326	0.999
RPS5	RPL30	4451050	4449429	9606.ENSP00000472985	9606.ENSP00000428085	0.219	0	0	0	0.991	0.99	0.9	0.679	0.999
RPL35A	RPLP2	4449013	4439523	9606.ENSP00000419117	9606.ENSP00000322419	0	0	0	0	0.992	0.992	0.9	0.508	0.999
RPS10	RPS15A	4451602	4439216	9606.ENSP00000481646	9606.ENSP00000318646	0	0	0	0	0.997	0.992	0.9	0.523	0.999
RPL6	RPS6	4448260	4445386	9606.ENSP00000403172	9606.ENSP00000369757	0	0	0	0	0.995	0.991	0.9	0.666	0.999
RPS25	RPL32	4449729	4448829	9606.ENSP00000435096	9606.ENSP00000416429	0	0	0	0	0.978	0.96	0.9	0.559	0.999
RPL36	RPS13	4450742	4449762	9606.ENSP00000464342	9606.ENSP00000435777	0	0	0	0	0.993	0.992	0.9	0.715	0.999
RPL30	RPS26	4449429	4441868	9606.ENSP00000428085	9606.ENSP00000348849	0	0	0	0	0.991	0.991	0.9	0.779	0.999
RPS24	RPL17	4448728	4447993	9606.ENSP00000414321	9606.ENSP00000397798	0	0	0	0	0.996	0.956	0.9	0.166	0.999
RPL10A	RPSA	4444285	4441585	9606.ENSP00000363018	9606.ENSP00000346067	0	0	0	0	0.952	0.991	0.9	0.425	0.999
RPS17	RPS2	4441582	4441195	9606.ENSP00000346046	9606.ENSP00000341885	0	0	0	0	0.966	0.992	0.9	0.771	0.999
RPL38	RPL8	4438543	4435108	9606.ENSP00000309830	9606.ENSP00000262584	0	0	0	0	0.983	0.992	0.9	0.369	0.999
RPL32	RPS16	4448829	4434174	9606.ENSP00000416429	9606.ENSP00000251453	0	0	0	0	0.98	0.992	0.9	0.886	0.999
RPL11	RPL4	4444414	4438689	9606.ENSP00000363676	9606.ENSP00000311430	0.185	0	0	0	0.993	0.99	0.9	0.835	0.999
RPS19	RPL27	4450976	4450752	9606.ENSP00000470972	9606.ENSP00000464813	0	0	0	0	0.995	0.992	0.9	0.657	0.999
UBA52	RPSA	4447538	4441585	9606.ENSP00000388107	9606.ENSP00000346067	0	0	0	0	0.845	0.958	0.9	0.204	0.999
RPL27A	RPLP2	4441578	4439523	9606.ENSP00000346015	9606.ENSP00000322419	0	0	0	0	0.981	0.985	0.9	0.458	0.999
RPL18	RPL17	4450217	4447993	9606.ENSP00000447001	9606.ENSP00000397798	0	0	0	0	0.888	0.99	0.9	0.367	0.999
FAU	RPS16	4449743	4434174	9606.ENSP00000435370	9606.ENSP00000251453	0	0	0	0	0.971	0.992	0.9	0.39	0.999
RPS19	RPS29	4450976	4446487	9606.ENSP00000470972	9606.ENSP00000379339	0	0	0	0	0.996	0.842	0.9	0.848	0.999
RPL6	RPLP2	4448260	4439523	9606.ENSP00000403172	9606.ENSP00000322419	0	0	0	0	0.971	0.99	0.9	0.585	0.999
RPL27A	RPL4	4441578	4438689	9606.ENSP00000346015	9606.ENSP00000311430	0.135	0	0	0	0.993	0.991	0.9	0.578	0.999
RPL39	RPS26	4442650	4441868	9606.ENSP00000355315	9606.ENSP00000348849	0.15	0	0	0	0.922	0.96	0.9	0.342	0.999
RPS11	RPS16	4435953	4434174	9606.ENSP00000270625	9606.ENSP00000251453	0.185	0	0	0	0.997	0.999	0.9	0.727	0.999
RPLP1	RPS12	4441581	4433490	9606.ENSP00000346037	9606.ENSP00000230050	0	0	0	0	0.992	0.96	0.9	0.326	0.999
FAU	RPS3A	4449743	4441583	9606.ENSP00000435370	9606.ENSP00000346050	0	0	0	0	0.934	0.96	0.9	0.086	0.999
RPS10	RPS6	4451602	4445386	9606.ENSP00000481646	9606.ENSP00000369757	0	0	0	0	0.996	0.991	0.9	0.707	0.999
MCM3	MCM7	4451546	4438312	9606.ENSP00000480987	9606.ENSP00000307288	0	0	0.22	0.78	0.996	0.998	0.9	0.945	0.999
RPS15	RPS15A	4450850	4439216	9606.ENSP00000467466	9606.ENSP00000318646	0.219	0	0	0	0.979	0.987	0.9	0.594	0.999
RPL11	RPL39	4444414	4442650	9606.ENSP00000363676	9606.ENSP00000355315	0.055	0	0	0	0.965	0.96	0.9	0.46	0.999
RPL30	RPS12	4449429	4433490	9606.ENSP00000428085	9606.ENSP00000230050	0	0	0	0	0.996	0.991	0.9	0.468	0.999
ATP5J2	ATP5B	4436969	4434993	9606.ENSP00000292475	9606.ENSP00000262030	0	0	0	0	0.947	0.958	0.9	0.434	0.999
RPL17	RPS26	4447993	4441868	9606.ENSP00000397798	9606.ENSP00000348849	0	0	0	0	0.981	0.989	0.9	0.131	0.999
RPS20	RPS4X	4449502	4444232	9606.ENSP00000429374	9606.ENSP00000362744	0	0	0	0	0.995	0.998	0.9	0.488	0.999
RPS15	RPS4X	4450850	4444232	9606.ENSP00000467466	9606.ENSP00000362744	0.295	0	0	0	0.971	0.998	0.9	0.605	0.999
RPL17	RPS2	4447993	4441195	9606.ENSP00000397798	9606.ENSP00000341885	0.111	0	0	0	0.92	0.99	0.9	0.284	0.999
RPLP0	RPL17	4450282	4447993	9606.ENSP00000449328	9606.ENSP00000397798	0.111	0	0	0	0.984	0.991	0.9	0.211	0.999
RPL6	RPL11	4448260	4444414	9606.ENSP00000403172	9606.ENSP00000363676	0.185	0	0	0	0.996	0.991	0.9	0.601	0.999
RPS19	RPS20	4450976	4449502	9606.ENSP00000470972	9606.ENSP00000429374	0	0	0	0	0.984	0.962	0.9	0.865	0.999
RPL6	RPS16	4448260	4434174	9606.ENSP00000403172	9606.ENSP00000251453	0.11	0	0	0	0.994	0.991	0.9	0.779	0.999
RPL11	EEF2	4444414	4438372	9606.ENSP00000363676	9606.ENSP00000307940	0.167	0	0	0	0.9	0.965	0.9	0.421	0.999
RPL9	RPS11	4448124	4435953	9606.ENSP00000400467	9606.ENSP00000270625	0.295	0	0.248	0	0.997	0.991	0.9	0.641	0.999
RPL17	RPS9	4447993	4437909	9606.ENSP00000397798	9606.ENSP00000302896	0.111	0	0	0	0.907	0.989	0.9	0.283	0.999
RPS19	RPL6	4450976	4448260	9606.ENSP00000470972	9606.ENSP00000403172	0	0	0	0	0.992	0.992	0.9	0.748	0.999
RPL8	RPS16	4435108	4434174	9606.ENSP00000262584	9606.ENSP00000251453	0.135	0	0	0	0.996	0.992	0.9	0.752	0.999
RPS19	RPL36	4450976	4450742	9606.ENSP00000470972	9606.ENSP00000464342	0	0	0	0	0.996	0.992	0.9	0.643	0.999
RPL24	RPL4	4446224	4438689	9606.ENSP00000377640	9606.ENSP00000311430	0	0	0	0	0.963	0.991	0.9	0.732	0.999
RPS29	RPS17	4446487	4441582	9606.ENSP00000379339	9606.ENSP00000346046	0	0	0	0	0.983	0.962	0.9	0.794	0.999
RPS8	RPS29	4446579	4446487	9606.ENSP00000379888	9606.ENSP00000379339	0	0	0	0	0.994	0.956	0.9	0.719	0.999
RPS10	RPL11	4451602	4444414	9606.ENSP00000481646	9606.ENSP00000363676	0	0	0	0	0.997	0.992	0.9	0.818	0.999
RPS27	RPL12	4443123	4442534	9606.ENSP00000357555	9606.ENSP00000354739	0	0	0	0	0.991	0.991	0.9	0.605	0.999
RPL36	RPS3A	4450742	4441583	9606.ENSP00000464342	9606.ENSP00000346050	0	0	0	0	0.992	0.992	0.9	0.307	0.999
RPS25	EEF1A1	4449729	4440919	9606.ENSP00000435096	9606.ENSP00000339063	0	0	0	0	0.771	0.957	0.9	0.257	0.999
UBA52	RPL27A	4447538	4441578	9606.ENSP00000388107	9606.ENSP00000346015	0	0	0	0	0.937	0.992	0.9	0.297	0.999
RPS13	RPL8	4449762	4435108	9606.ENSP00000435777	9606.ENSP00000262584	0	0	0.222	0	0.997	0.992	0.9	0.726	0.999
RPS25	RPS11	4449729	4435953	9606.ENSP00000435096	9606.ENSP00000270625	0	0	0	0	0.999	0.998	0.9	0.528	0.999
RPL35A	RPL11	4449013	4444414	9606.ENSP00000419117	9606.ENSP00000363676	0	0	0	0	0.997	0.988	0.9	0.897	0.999
RPL9	RPS29	4448124	4446487	9606.ENSP00000400467	9606.ENSP00000379339	0.219	0	0	0	0.996	0.869	0.9	0.761	0.999
RPL26	RPL30	4450720	4449429	9606.ENSP00000463784	9606.ENSP00000428085	0	0	0.268	0	0.995	0.992	0.9	0.729	0.999
RPS25	RPL12	4449729	4442534	9606.ENSP00000435096	9606.ENSP00000354739	0	0	0	0	0.997	0.992	0.9	0.747	0.999
RPL27A	RPS15A	4441578	4439216	9606.ENSP00000346015	9606.ENSP00000318646	0.167	0	0	0	0.993	0.992	0.9	0.581	0.999
RPLP0	RPS24	4450282	4448728	9606.ENSP00000449328	9606.ENSP00000414321	0	0	0	0	0.992	0.959	0.9	0.392	0.999
RPL9	RPS4X	4448124	4444232	9606.ENSP00000400467	9606.ENSP00000362744	0.295	0	0.351	0	0.997	0.991	0.9	0.485	0.999
RPLP2	RPS9	4439523	4437909	9606.ENSP00000322419	9606.ENSP00000302896	0	0	0	0	0.944	0.99	0.9	0.336	0.999
RPS20	RPL27A	4449502	4441578	9606.ENSP00000429374	9606.ENSP00000346015	0.167	0	0	0	0.995	0.964	0.9	0.602	0.999
RPS27L	RPS16	4440222	4434174	9606.ENSP00000331019	9606.ENSP00000251453	0	0	0	0	0.817	0.954	0.9	0.135	0.999
RPS5	RPL32	4451050	4448829	9606.ENSP00000472985	9606.ENSP00000416429	0	0	0	0	0.965	0.96	0.9	0.59	0.999
RPS27	RPS26	4443123	4441868	9606.ENSP00000357555	9606.ENSP00000348849	0	0	0	0	0.989	0.967	0.9	0.831	0.999
FAU	RPS12	4449743	4433490	9606.ENSP00000435370	9606.ENSP00000230050	0	0	0	0	0.96	0.992	0.9	0.113	0.999
RPS29	RPL11	4446487	4444414	9606.ENSP00000379339	9606.ENSP00000363676	0.219	0	0	0	0.994	0.805	0.9	0.714	0.999
RPS10	UBA52	4451602	4447538	9606.ENSP00000481646	9606.ENSP00000388107	0	0	0	0	0.874	0.958	0.9	0.396	0.999
RPS20	RPS6	4449502	4445386	9606.ENSP00000429374	9606.ENSP00000369757	0	0	0	0	0.992	0.962	0.9	0.654	0.999
RPS8	RPL12	4446579	4442534	9606.ENSP00000379888	9606.ENSP00000354739	0	0	0	0	0.996	0.992	0.9	0.627	0.999
RPS24	RPS8	4448728	4446579	9606.ENSP00000414321	9606.ENSP00000379888	0	0	0	0	0.995	0.991	0.9	0.83	0.999
RPL36	RPL38	4450742	4438543	9606.ENSP00000464342	9606.ENSP00000309830	0	0	0	0	0.984	0.992	0.9	0.741	0.999
RPL26	RPL10A	4450720	4444285	9606.ENSP00000463784	9606.ENSP00000363018	0.135	0	0	0	0.996	0.96	0.9	0.574	0.999
RPL27	RPS20	4450752	4449502	9606.ENSP00000464813	9606.ENSP00000429374	0.135	0	0	0	0.997	0.963	0.9	0.685	0.999
RPS17	RPLP2	4441582	4439523	9606.ENSP00000346046	9606.ENSP00000322419	0	0	0	0	0.978	0.989	0.9	0.482	0.999
RPL32	RPS11	4448829	4435953	9606.ENSP00000416429	9606.ENSP00000270625	0.295	0	0	0	0.978	0.992	0.9	0.605	0.999
RPS19	FAU	4450976	4449743	9606.ENSP00000470972	9606.ENSP00000435370	0	0	0	0	0.961	0.967	0.9	0.726	0.999
RPLP1	RPL38	4441581	4438543	9606.ENSP00000346037	9606.ENSP00000309830	0	0	0	0	0.984	0.994	0.9	0.462	0.999
RPL37A	RPL3	4448949	4441576	9606.ENSP00000418082	9606.ENSP00000346001	0	0	0	0	0.924	0.991	0.9	0.288	0.999
RPS13	RPS8	4449762	4446579	9606.ENSP00000435777	9606.ENSP00000379888	0	0	0	0	0.996	0.999	0.9	0.825	0.999
RPL6	RPL27A	4448260	4441578	9606.ENSP00000403172	9606.ENSP00000346015	0.135	0	0	0	0.997	0.991	0.9	0.718	0.999
RPL36	RPLP0	4450742	4450282	9606.ENSP00000464342	9606.ENSP00000449328	0	0	0	0	0.975	0.989	0.9	0.553	0.999
RPLP1	RPS2	4441581	4441195	9606.ENSP00000346037	9606.ENSP00000341885	0	0	0	0	0.951	0.991	0.9	0.643	0.999
RPL37A	RPS15A	4448949	4439216	9606.ENSP00000418082	9606.ENSP00000318646	0	0	0	0	0.959	0.989	0.9	0.247	0.999
RPL9	RPL39	4448124	4442650	9606.ENSP00000400467	9606.ENSP00000355315	0.045	0	0	0	0.977	0.979	0.9	0.576	0.999
RPLP0	RPL9	4450282	4448124	9606.ENSP00000449328	9606.ENSP00000400467	0.219	0	0	0	0.996	0.99	0.9	0.606	0.999
RPS15	RPLP1	4450850	4441581	9606.ENSP00000467466	9606.ENSP00000346037	0	0	0	0	0.985	0.99	0.9	0.608	0.999
UBA52	RPL8	4447538	4435108	9606.ENSP00000388107	9606.ENSP00000262584	0	0	0	0	0.934	0.96	0.9	0.426	0.999
RPS5	EEF2	4451050	4438372	9606.ENSP00000472985	9606.ENSP00000307940	0.111	0	0	0	0.96	0.985	0.9	0.427	0.999
RPS27L	RPS11	4440222	4435953	9606.ENSP00000331019	9606.ENSP00000270625	0	0	0	0	0.82	0.953	0.9	0.46	0.999
RPL32	EEF2	4448829	4438372	9606.ENSP00000416429	9606.ENSP00000307940	0	0	0	0	0.913	0.956	0.9	0.214	0.999
RPL17	RPS29	4447993	4446487	9606.ENSP00000397798	9606.ENSP00000379339	0.111	0	0	0	0.982	0.736	0.9	0.23	0.999
RPL39	RPLP2	4442650	4439523	9606.ENSP00000355315	9606.ENSP00000322419	0	0	0	0	0.916	0.949	0.9	0.534	0.999
RPS20	EEF2	4449502	4438372	9606.ENSP00000429374	9606.ENSP00000307940	0.111	0	0	0	0.95	0.797	0.9	0.323	0.999
RPS3A	RPL3	4441583	4441576	9606.ENSP00000346050	9606.ENSP00000346001	0	0	0.232	0	0.999	0.991	0.9	0.407	0.999
RPS5	RPS12	4451050	4433490	9606.ENSP00000472985	9606.ENSP00000230050	0.078	0	0	0	0.997	0.992	0.9	0.485	0.999
RPL17	RPS6	4447993	4445386	9606.ENSP00000397798	9606.ENSP00000369757	0	0	0	0	0.987	0.991	0.9	0.24	0.999
RPL12	RPS26	4442534	4441868	9606.ENSP00000354739	9606.ENSP00000348849	0	0	0	0	0.99	0.992	0.9	0.373	0.999
RPS8	RPS3A	4446579	4441583	9606.ENSP00000379888	9606.ENSP00000346050	0	0	0	0	0.998	0.992	0.9	0.774	0.999
RPL26	RPSA	4450720	4441585	9606.ENSP00000463784	9606.ENSP00000346067	0.073	0	0.273	0	0.98	0.958	0.9	0.313	0.999
RPS26	RPS16	4441868	4434174	9606.ENSP00000348849	9606.ENSP00000251453	0	0	0	0	0.992	0.991	0.9	0.638	0.999
RPL36	RPL6	4450742	4448260	9606.ENSP00000464342	9606.ENSP00000403172	0	0	0	0	0.98	0.991	0.9	0.599	0.999
RPS10	RPL37A	4451602	4448949	9606.ENSP00000481646	9606.ENSP00000418082	0	0	0	0	0.907	0.991	0.9	0.437	0.999
RPS8	RPL27A	4446579	4441578	9606.ENSP00000379888	9606.ENSP00000346015	0	0	0	0	0.997	0.992	0.9	0.702	0.999
RPS3A	RPS11	4441583	4435953	9606.ENSP00000346050	9606.ENSP00000270625	0	0	0	0	0.999	0.992	0.9	0.676	0.999
RPS26	RPL27A	4441868	4441578	9606.ENSP00000348849	9606.ENSP00000346015	0	0	0	0	0.993	0.992	0.9	0.287	0.999
RPL6	UBA52	4448260	4447538	9606.ENSP00000403172	9606.ENSP00000388107	0	0	0	0	0.926	0.958	0.9	0.56	0.999
RPL4	EEF2	4438689	4438372	9606.ENSP00000311430	9606.ENSP00000307940	0.081	0	0	0	0.979	0.966	0.9	0.48	0.999
RPS4X	RPL39	4444232	4442650	9606.ENSP00000362744	9606.ENSP00000355315	0	0	0	0	0.967	0.973	0.9	0.782	0.999
RPS29	RPL27A	4446487	4441578	9606.ENSP00000379339	9606.ENSP00000346015	0.167	0	0	0	0.989	0.805	0.9	0.934	0.999
RPL11	RPS4X	4444414	4444232	9606.ENSP00000363676	9606.ENSP00000362744	0.295	0	0	0	0.996	0.991	0.9	0.493	0.999
RPSA	RPS3A	4441585	4441583	9606.ENSP00000346067	9606.ENSP00000346050	0.152	0	0	0	0.991	0.991	0.9	0.579	0.999
RPS10	RPS19	4451602	4450976	9606.ENSP00000481646	9606.ENSP00000470972	0	0	0	0	0.999	0.991	0.9	0.861	0.999
RPL36	RPS25	4450742	4449729	9606.ENSP00000464342	9606.ENSP00000435096	0	0	0	0	0.995	0.992	0.9	0.597	0.999
RPLP0	RPS11	4450282	4435953	9606.ENSP00000449328	9606.ENSP00000270625	0.219	0	0	0	0.996	0.99	0.9	0.434	0.999
RPLP0	RPL10A	4450282	4444285	9606.ENSP00000449328	9606.ENSP00000363018	0.167	0	0	0	0.996	0.991	0.9	0.621	0.999
RPL12	RPS27L	4442534	4440222	9606.ENSP00000354739	9606.ENSP00000331019	0	0	0	0	0.745	0.962	0.9	0.5	0.999
RPS27	RPL4	4443123	4438689	9606.ENSP00000357555	9606.ENSP00000311430	0	0	0	0	0.94	0.989	0.9	0.554	0.999
RPS15	RPL9	4450850	4448124	9606.ENSP00000467466	9606.ENSP00000400467	0.295	0	0.236	0	0.959	0.968	0.9	0.728	0.999
UBA52	RPL39	4447538	4442650	9606.ENSP00000388107	9606.ENSP00000355315	0	0	0	0	0.929	0.96	0.9	0.468	0.999
RPL10A	RPLP2	4444285	4439523	9606.ENSP00000363018	9606.ENSP00000322419	0.167	0	0	0	0.973	0.991	0.9	0.592	0.999
RPL18	RPL18A	4450217	4433211	9606.ENSP00000447001	9606.ENSP00000222247	0	0	0	0	0.996	0.991	0.9	0.437	0.999
RPL26	RPS3A	4450720	4441583	9606.ENSP00000463784	9606.ENSP00000346050	0	0	0.269	0	0.998	0.992	0.9	0.516	0.999
RPS26	RPL3	4441868	4441576	9606.ENSP00000348849	9606.ENSP00000346001	0	0	0	0	0.988	0.989	0.9	0.6	0.999
RPS19	RPL10A	4450976	4444285	9606.ENSP00000470972	9606.ENSP00000363018	0.219	0	0	0	0.999	0.992	0.9	0.701	0.999
RPS5	RPS16	4451050	4434174	9606.ENSP00000472985	9606.ENSP00000251453	0.135	0	0	0	0.996	0.991	0.9	0.692	0.999
RPS5	RPL35A	4451050	4449013	9606.ENSP00000472985	9606.ENSP00000419117	0	0	0	0	0.992	0.976	0.9	0.199	0.999
RPS13	RPL9	4449762	4448124	9606.ENSP00000435777	9606.ENSP00000400467	0	0	0.343	0	0.997	0.991	0.9	0.755	0.999
RPS6	EEF1A1	4445386	4440919	9606.ENSP00000369757	9606.ENSP00000339063	0	0	0	0	0.849	0.972	0.9	0.392	0.999
RPS20	RPL17	4449502	4447993	9606.ENSP00000429374	9606.ENSP00000397798	0.111	0	0	0	0.983	0.949	0.9	0.267	0.999
UBA52	RPS27	4447538	4443123	9606.ENSP00000388107	9606.ENSP00000357555	0	0	0	0	0.856	0.96	0.9	0.62	0.999
RPS5	RPS8	4451050	4446579	9606.ENSP00000472985	9606.ENSP00000379888	0	0	0	0	0.993	0.991	0.9	0.719	0.999
RPS25	RPS9	4449729	4437909	9606.ENSP00000435096	9606.ENSP00000302896	0	0	0	0	0.971	0.992	0.9	0.552	0.999
RPL24	RPS16	4446224	4434174	9606.ENSP00000377640	9606.ENSP00000251453	0	0	0	0	0.977	0.992	0.9	0.31	0.999
RPL36	RPS4X	4450742	4444232	9606.ENSP00000464342	9606.ENSP00000362744	0	0	0	0	0.993	0.992	0.9	0.583	0.999
RPL35A	RPS27	4449013	4443123	9606.ENSP00000419117	9606.ENSP00000357555	0	0	0	0	0.993	0.991	0.9	0.623	0.999
RPS24	RPL11	4448728	4444414	9606.ENSP00000414321	9606.ENSP00000363676	0	0	0	0	0.997	0.991	0.9	0.895	0.999
RPS25	RPS26	4449729	4441868	9606.ENSP00000435096	9606.ENSP00000348849	0	0	0	0	0.993	0.991	0.9	0.788	0.999
RPL6	RPS12	4448260	4433490	9606.ENSP00000403172	9606.ENSP00000230050	0.051	0	0	0	0.996	0.991	0.9	0.128	0.999
RPS29	RPS6	4446487	4445386	9606.ENSP00000379339	9606.ENSP00000369757	0	0	0	0	0.997	0.84	0.9	0.639	0.999
RPS26	RPS15A	4441868	4439216	9606.ENSP00000348849	9606.ENSP00000318646	0	0	0	0	0.993	0.992	0.9	0.231	0.999
RPL27A	RPL8	4441578	4435108	9606.ENSP00000346015	9606.ENSP00000262584	0.167	0	0	0	0.993	0.992	0.9	0.79	0.999
RPL35A	RPL37A	4449013	4448949	9606.ENSP00000419117	9606.ENSP00000418082	0	0	0	0	0.988	0.96	0.9	0.747	0.999
RPS19	RPL4	4450976	4438689	9606.ENSP00000470972	9606.ENSP00000311430	0	0	0	0	0.974	0.992	0.9	0.461	0.999
RPL18	RPL8	4450217	4435108	9606.ENSP00000447001	9606.ENSP00000262584	0	0	0	0	0.987	0.992	0.9	0.731	0.999
NOP56	FBL	4445513	4433181	9606.ENSP00000370589	9606.ENSP00000221801	0	0	0	0	0.939	0.961	0.9	0.95	0.999
RPS29	RPS12	4446487	4433490	9606.ENSP00000379339	9606.ENSP00000230050	0.074	0	0	0	0.997	0.839	0.9	0.221	0.999
RPS13	RPSA	4449762	4441585	9606.ENSP00000435777	9606.ENSP00000346067	0.111	0	0	0	0.991	0.992	0.9	0.397	0.999
RPS15	RPL6	4450850	4448260	9606.ENSP00000467466	9606.ENSP00000403172	0.185	0	0	0	0.965	0.991	0.9	0.695	0.999
TPI1	GAPDH	4433456	4433451	9606.ENSP00000229270	9606.ENSP00000229239	0.185	0.163	0.229	0	0.821	0.83	0.9	0.853	0.999
RPL26	RPS16	4450720	4434174	9606.ENSP00000463784	9606.ENSP00000251453	0.11	0	0	0	0.989	0.992	0.9	0.585	0.999
RPS15	RPS13	4450850	4449762	9606.ENSP00000467466	9606.ENSP00000435777	0	0	0	0	0.984	0.992	0.9	0.816	0.999
RPS10	RPL6	4451602	4448260	9606.ENSP00000481646	9606.ENSP00000403172	0	0	0	0	0.994	0.989	0.9	0.799	0.999
RPL27	RPL9	4450752	4448124	9606.ENSP00000464813	9606.ENSP00000400467	0.185	0	0	0	0.997	0.991	0.9	0.645	0.999
UBA52	EEF2	4447538	4438372	9606.ENSP00000388107	9606.ENSP00000307940	0	0	0	0	0.924	0.955	0.9	0.209	0.999
RPL27	RPL37A	4450752	4448949	9606.ENSP00000464813	9606.ENSP00000418082	0	0	0	0	0.984	0.992	0.9	0.48	0.999
RPS8	RPS27L	4446579	4440222	9606.ENSP00000379888	9606.ENSP00000331019	0	0	0	0	0.817	0.953	0.9	0.512	0.999
RPL37A	RPL17	4448949	4447993	9606.ENSP00000418082	9606.ENSP00000397798	0	0	0	0	0.87	0.989	0.9	0.222	0.999
FAU	RPS4X	4449743	4444232	9606.ENSP00000435370	9606.ENSP00000362744	0	0	0	0	0.943	0.967	0.9	0.54	0.999
FAU	RPL17	4449743	4447993	9606.ENSP00000435370	9606.ENSP00000397798	0	0	0	0	0.836	0.958	0.9	0.27	0.999
RPL18	RPS24	4450217	4448728	9606.ENSP00000447001	9606.ENSP00000414321	0	0	0	0	0.962	0.935	0.9	0.626	0.999
RPL35A	RPS2	4449013	4441195	9606.ENSP00000419117	9606.ENSP00000341885	0	0	0	0	0.993	0.992	0.9	0.456	0.999
RPS15A	RPL38	4439216	4438543	9606.ENSP00000318646	9606.ENSP00000309830	0	0	0	0	0.993	0.992	0.9	0.419	0.999
RPS15	RPS17	4450850	4441582	9606.ENSP00000467466	9606.ENSP00000346046	0	0	0	0	0.968	0.99	0.9	0.816	0.999
RPS19	RPS17	4450976	4441582	9606.ENSP00000470972	9606.ENSP00000346046	0	0	0	0	0.963	0.967	0.9	0.915	0.999
RPS10	RPL9	4451602	4448124	9606.ENSP00000481646	9606.ENSP00000400467	0	0	0	0	0.997	0.992	0.9	0.621	0.999
RPS12	RPL18A	4433490	4433211	9606.ENSP00000230050	9606.ENSP00000222247	0	0	0	0	0.999	0.992	0.9	0.342	0.999
RPS19	RPL35A	4450976	4449013	9606.ENSP00000470972	9606.ENSP00000419117	0	0	0	0	0.988	0.992	0.9	0.907	0.999
RPL4	RPL18A	4438689	4433211	9606.ENSP00000311430	9606.ENSP00000222247	0	0	0	0	0.995	0.99	0.9	0.604	0.999
RPS4X	RPLP2	4444232	4439523	9606.ENSP00000362744	9606.ENSP00000322419	0	0	0	0	0.966	0.99	0.9	0.158	0.999
RPL30	RPS11	4449429	4435953	9606.ENSP00000428085	9606.ENSP00000270625	0	0	0	0	0.993	0.992	0.9	0.852	0.999
RPLP0	RPLP2	4450282	4439523	9606.ENSP00000449328	9606.ENSP00000322419	0.167	0	0	0	0.979	0.99	0.9	0.83	0.999
RPS11	RPL18A	4435953	4433211	9606.ENSP00000270625	9606.ENSP00000222247	0	0	0	0	0.999	0.992	0.9	0.076	0.999
RPL27	RPS12	4450752	4433490	9606.ENSP00000464813	9606.ENSP00000230050	0.051	0	0	0	0.996	0.992	0.9	0.134	0.999
RPS20	RPL8	4449502	4435108	9606.ENSP00000429374	9606.ENSP00000262584	0.167	0	0	0	0.993	0.964	0.9	0.454	0.999
RPL39	RPS9	4442650	4437909	9606.ENSP00000355315	9606.ENSP00000302896	0.078	0	0	0	0.92	0.991	0.9	0.551	0.999
RPL24	RPSA	4446224	4441585	9606.ENSP00000377640	9606.ENSP00000346067	0.043	0	0	0	0.915	0.991	0.9	0.082	0.999
RPS10	RPS5	4451602	4451050	9606.ENSP00000481646	9606.ENSP00000472985	0	0	0	0	0.996	0.988	0.9	0.914	0.999
RPL8	RPL18A	4435108	4433211	9606.ENSP00000262584	9606.ENSP00000222247	0	0	0	0	0.999	0.992	0.9	0.267	0.999
RPS20	RPL9	4449502	4448124	9606.ENSP00000429374	9606.ENSP00000400467	0.219	0	0	0	0.995	0.964	0.9	0.618	0.999
RPS19	RPL30	4450976	4449429	9606.ENSP00000470972	9606.ENSP00000428085	0	0	0	0	0.976	0.992	0.9	0.536	0.999
RPS5	RPL8	4451050	4435108	9606.ENSP00000472985	9606.ENSP00000262584	0.167	0	0	0	0.997	0.977	0.9	0.778	0.999
RPS4X	RPL8	4444232	4435108	9606.ENSP00000362744	9606.ENSP00000262584	0.219	0	0.253	0	0.997	0.988	0.9	0.585	0.999
RPS29	RPL10A	4446487	4444285	9606.ENSP00000379339	9606.ENSP00000363018	0.167	0	0	0	0.996	0.805	0.9	0.436	0.999
RPL6	EEF2	4448260	4438372	9606.ENSP00000403172	9606.ENSP00000307940	0.06	0	0	0	0.962	0.954	0.9	0.306	0.999
RPS8	RPS2	4446579	4441195	9606.ENSP00000379888	9606.ENSP00000341885	0	0	0	0	0.995	0.992	0.9	0.867	0.999
RPL26	FAU	4450720	4449743	9606.ENSP00000463784	9606.ENSP00000435370	0	0	0	0	0.895	0.959	0.9	0.467	0.999
RPS6	RPLP2	4445386	4439523	9606.ENSP00000369757	9606.ENSP00000322419	0	0	0	0	0.961	0.991	0.9	0.347	0.999
RPS20	RPS2	4449502	4441195	9606.ENSP00000429374	9606.ENSP00000341885	0.167	0	0	0	0.993	0.963	0.9	0.758	0.999
RPS19	RPL3	4450976	4441576	9606.ENSP00000470972	9606.ENSP00000346001	0	0	0	0	0.998	0.991	0.9	0.728	0.999
RPS15A	RPS12	4439216	4433490	9606.ENSP00000318646	9606.ENSP00000230050	0.07	0	0	0	0.997	0.992	0.9	0.311	0.999
SOX2	POU5F1	4439616	4434735	9606.ENSP00000323588	9606.ENSP00000259915	0	0	0	0	0.089	0.538	0.9	0.984	0.999
RPL27	EEF1A1	4450752	4440919	9606.ENSP00000464813	9606.ENSP00000339063	0	0	0	0	0.86	0.959	0.9	0.315	0.999
RPS3A	RPS12	4441583	4433490	9606.ENSP00000346050	9606.ENSP00000230050	0	0	0	0	0.999	0.992	0.9	0.175	0.999
RPL9	RPL38	4448124	4438543	9606.ENSP00000400467	9606.ENSP00000309830	0	0	0	0	0.972	0.992	0.9	0.611	0.999
RPLP1	RPS11	4441581	4435953	9606.ENSP00000346037	9606.ENSP00000270625	0	0	0	0	0.996	0.991	0.9	0.494	0.999
RPS2	RPL8	4441195	4435108	9606.ENSP00000341885	9606.ENSP00000262584	0.167	0	0.242	0	0.994	0.992	0.9	0.64	0.999
RPLP0	RPL27A	4450282	4441578	9606.ENSP00000449328	9606.ENSP00000346015	0.167	0	0	0	0.995	0.991	0.9	0.606	0.999
RPL36	RPS24	4450742	4448728	9606.ENSP00000464342	9606.ENSP00000414321	0	0	0	0	0.991	0.85	0.9	0.775	0.999
RPS24	RPL24	4448728	4446224	9606.ENSP00000414321	9606.ENSP00000377640	0.046	0	0	0	0.984	0.991	0.9	0.639	0.999
RPL27	EEF2	4450752	4438372	9606.ENSP00000464813	9606.ENSP00000307940	0.06	0	0	0	0.964	0.954	0.9	0.196	0.999
RPS6	RPL18A	4445386	4433211	9606.ENSP00000369757	9606.ENSP00000222247	0	0	0	0	0.995	0.992	0.9	0.433	0.999
RPL18	RPL38	4450217	4438543	9606.ENSP00000447001	9606.ENSP00000309830	0	0	0	0	0.944	0.991	0.9	0.448	0.999
RPL35A	RPSA	4449013	4441585	9606.ENSP00000419117	9606.ENSP00000346067	0	0	0	0	0.99	0.992	0.9	0.347	0.999
RPL39	RPL8	4442650	4435108	9606.ENSP00000355315	9606.ENSP00000262584	0.052	0	0	0	0.905	0.96	0.9	0.443	0.999
RPS5	RPS20	4451050	4449502	9606.ENSP00000472985	9606.ENSP00000429374	0.167	0	0	0	0.993	0.938	0.9	0.682	0.999
FAU	RPL39	4449743	4442650	9606.ENSP00000435370	9606.ENSP00000355315	0	0	0	0	0.963	0.96	0.9	0.571	0.999
RPL26	RPS27	4450720	4443123	9606.ENSP00000463784	9606.ENSP00000357555	0	0	0	0	0.994	0.96	0.9	0.777	0.999
RPS20	RPL11	4449502	4444414	9606.ENSP00000429374	9606.ENSP00000363676	0.219	0	0	0	0.997	0.965	0.9	0.698	0.999
RPL6	RPL4	4448260	4438689	9606.ENSP00000403172	9606.ENSP00000311430	0.11	0	0	0	0.996	0.992	0.9	0.797	0.999
RPS5	RPS26	4451050	4441868	9606.ENSP00000472985	9606.ENSP00000348849	0	0	0	0	0.993	0.991	0.9	0.592	0.999
RPL36	RPL32	4450742	4448829	9606.ENSP00000464342	9606.ENSP00000416429	0	0	0	0	0.975	0.96	0.9	0.575	0.999
RPLP0	RPSA	4450282	4441585	9606.ENSP00000449328	9606.ENSP00000346067	0	0	0	0	0.994	0.99	0.9	0.553	0.999
EEF2	RPS16	4438372	4434174	9606.ENSP00000307940	9606.ENSP00000251453	0.081	0	0	0	0.974	0.965	0.9	0.207	0.999
RPS27	RPLP2	4443123	4439523	9606.ENSP00000357555	9606.ENSP00000322419	0	0	0	0	0.968	0.988	0.9	0.546	0.999
RPS26	RPLP2	4441868	4439523	9606.ENSP00000348849	9606.ENSP00000322419	0	0	0	0	0.953	0.991	0.9	0.399	0.999
RPL37A	RPS12	4448949	4433490	9606.ENSP00000418082	9606.ENSP00000230050	0	0	0	0	0.975	0.992	0.9	0.261	0.999
RPL6	RPS27	4448260	4443123	9606.ENSP00000403172	9606.ENSP00000357555	0	0	0	0	0.99	0.989	0.9	0.636	0.999
RPS13	RPL12	4449762	4442534	9606.ENSP00000435777	9606.ENSP00000354739	0	0	0	0	0.997	0.992	0.9	0.321	0.999
RPL18	EEF2	4450217	4438372	9606.ENSP00000447001	9606.ENSP00000307940	0	0	0	0	0.964	0.965	0.9	0.315	0.999
RPS15	RPS6	4450850	4445386	9606.ENSP00000467466	9606.ENSP00000369757	0	0	0	0	0.98	0.992	0.9	0.679	0.999
RPS20	RPS11	4449502	4435953	9606.ENSP00000429374	9606.ENSP00000270625	0.219	0	0	0	0.997	0.998	0.9	0.681	0.999
RPS15	RPS24	4450850	4448728	9606.ENSP00000467466	9606.ENSP00000414321	0	0	0	0	0.986	0.969	0.9	0.838	0.999
RPL27	RPL38	4450752	4438543	9606.ENSP00000464813	9606.ENSP00000309830	0	0	0	0	0.986	0.992	0.9	0.636	0.999
RPS26	RPS2	4441868	4441195	9606.ENSP00000348849	9606.ENSP00000341885	0	0	0	0	0.992	0.992	0.9	0.768	0.999
RPL36	RPL4	4450742	4438689	9606.ENSP00000464342	9606.ENSP00000311430	0	0	0	0	0.949	0.991	0.9	0.654	0.999
RPS24	RPS27L	4448728	4440222	9606.ENSP00000414321	9606.ENSP00000331019	0	0	0	0	0.844	0.958	0.9	0.673	0.999
RPLP0	RPS8	4450282	4446579	9606.ENSP00000449328	9606.ENSP00000379888	0	0	0	0	0.996	0.99	0.9	0.582	0.999
RPS15A	RPS9	4439216	4437909	9606.ENSP00000318646	9606.ENSP00000302896	0.167	0	0	0	0.969	0.986	0.9	0.666	0.999
RPL9	RPL24	4448124	4446224	9606.ENSP00000400467	9606.ENSP00000377640	0	0	0	0	0.991	0.992	0.9	0.741	0.999
FAU	RPS29	4449743	4446487	9606.ENSP00000435370	9606.ENSP00000379339	0	0	0	0	0.981	0.845	0.9	0.692	0.999
RPS10	RPL36	4451602	4450742	9606.ENSP00000481646	9606.ENSP00000464342	0	0	0	0	0.995	0.991	0.9	0.683	0.999
RPL32	RPL12	4448829	4442534	9606.ENSP00000416429	9606.ENSP00000354739	0	0	0	0	0.983	0.99	0.9	0.763	0.999
RPS5	RPL12	4451050	4442534	9606.ENSP00000472985	9606.ENSP00000354739	0.167	0	0	0	0.997	0.991	0.9	0.638	0.999
RPL30	RPL38	4449429	4438543	9606.ENSP00000428085	9606.ENSP00000309830	0	0	0	0	0.971	0.991	0.9	0.778	0.999
RPS25	RPL17	4449729	4447993	9606.ENSP00000435096	9606.ENSP00000397798	0	0	0	0	0.994	0.989	0.9	0.431	0.999
RPS13	RPS4X	4449762	4444232	9606.ENSP00000435777	9606.ENSP00000362744	0	0	0.244	0	0.996	0.999	0.9	0.458	0.999
RPL35A	RPL12	4449013	4442534	9606.ENSP00000419117	9606.ENSP00000354739	0	0	0	0	0.997	0.992	0.9	0.666	0.999
RPL27	RPL32	4450752	4448829	9606.ENSP00000464813	9606.ENSP00000416429	0.171	0	0	0	0.984	0.992	0.9	0.456	0.999
RPL30	RPL3	4449429	4441576	9606.ENSP00000428085	9606.ENSP00000346001	0	0	0	0	0.991	0.989	0.9	0.767	0.999
RPS5	RPL36	4451050	4450742	9606.ENSP00000472985	9606.ENSP00000464342	0	0	0	0	0.996	0.978	0.9	0.709	0.999
RPL39	RPS17	4442650	4441582	9606.ENSP00000355315	9606.ENSP00000346046	0	0	0	0	0.984	0.96	0.9	0.308	0.999
RPL36	RPS17	4450742	4441582	9606.ENSP00000464342	9606.ENSP00000346046	0	0	0	0	0.962	0.96	0.9	0.691	0.999
RPS6	RPS27	4445386	4443123	9606.ENSP00000369757	9606.ENSP00000357555	0	0	0	0	0.997	0.991	0.9	0.595	0.999
FAU	RPL37A	4449743	4448949	9606.ENSP00000435370	9606.ENSP00000418082	0	0	0	0	0.936	0.96	0.9	0.311	0.999
RPL37A	RPLP1	4448949	4441581	9606.ENSP00000418082	9606.ENSP00000346037	0	0	0	0	0.984	0.992	0.9	0.222	0.999
EEF1A1	EEF1G	4440919	4440309	9606.ENSP00000339063	9606.ENSP00000331901	0	0	0	0	0.928	0.881	0.9	0.904	0.999
RPLP1	RPL18A	4441581	4433211	9606.ENSP00000346037	9606.ENSP00000222247	0.21	0	0	0	0.987	0.992	0.9	0.201	0.999
RPS3A	RPS17	4441583	4441582	9606.ENSP00000346050	9606.ENSP00000346046	0	0	0	0	0.983	0.99	0.9	0.458	0.999
RPLP0	RPS27	4450282	4443123	9606.ENSP00000449328	9606.ENSP00000357555	0	0	0	0	0.986	0.992	0.9	0.362	0.999
RPL32	RPL38	4448829	4438543	9606.ENSP00000416429	9606.ENSP00000309830	0	0	0	0	0.973	0.96	0.9	0.646	0.999
RPL12	EEF1A1	4442534	4440919	9606.ENSP00000354739	9606.ENSP00000339063	0	0	0	0	0.792	0.97	0.9	0.532	0.999
SNRPD2	SNRPF	4441252	4435728	9606.ENSP00000342374	9606.ENSP00000266735	0	0	0	0	0.992	0.993	0.9	0.887	0.999
RPLP2	EEF2	4439523	4438372	9606.ENSP00000322419	9606.ENSP00000307940	0	0	0	0	0.947	0.868	0.9	0.54	0.999
RPL37A	RPL11	4448949	4444414	9606.ENSP00000418082	9606.ENSP00000363676	0	0	0	0	0.974	0.991	0.9	0.626	0.999
RPS2	RPL18A	4441195	4433211	9606.ENSP00000341885	9606.ENSP00000222247	0	0	0	0	0.996	0.992	0.9	0.659	0.999
RPL30	RPS16	4449429	4434174	9606.ENSP00000428085	9606.ENSP00000251453	0.183	0	0	0	0.995	0.992	0.9	0.766	0.999
RPL35A	RPL6	4449013	4448260	9606.ENSP00000419117	9606.ENSP00000403172	0	0	0	0	0.995	0.992	0.9	0.656	0.999
RPS24	RPL8	4448728	4435108	9606.ENSP00000414321	9606.ENSP00000262584	0	0	0	0	0.999	0.99	0.9	0.691	0.999
NDUFS5	NDUFS4	4444066	4437324	9606.ENSP00000362060	9606.ENSP00000296684	0	0	0	0	0.825	0.986	0.9	0.629	0.999
RPS19	RPL18	4450976	4450217	9606.ENSP00000470972	9606.ENSP00000447001	0	0.369	0	0	0.985	0.992	0.9	0.629	0.999
RPS25	RPS3A	4449729	4441583	9606.ENSP00000435096	9606.ENSP00000346050	0	0	0	0	0.997	0.992	0.9	0.65	0.999
RPS10	RPS12	4451602	4433490	9606.ENSP00000481646	9606.ENSP00000230050	0	0	0	0	0.996	0.994	0.9	0.312	0.999
RPS24	EEF1A1	4448728	4440919	9606.ENSP00000414321	9606.ENSP00000339063	0	0	0	0	0.644	0.972	0.9	0.152	0.999
RPS29	RPL18A	4446487	4433211	9606.ENSP00000379339	9606.ENSP00000222247	0	0	0	0	0.995	0.805	0.9	0.454	0.999
RPS2	RPL38	4441195	4438543	9606.ENSP00000341885	9606.ENSP00000309830	0	0	0	0	0.945	0.992	0.9	0.314	0.999
RPL10A	RPS2	4444285	4441195	9606.ENSP00000363018	9606.ENSP00000341885	0.167	0	0	0	0.976	0.992	0.9	0.511	0.999
RPL24	RPS6	4446224	4445386	9606.ENSP00000377640	9606.ENSP00000369757	0.219	0	0	0	0.99	0.991	0.9	0.636	0.999
RPL11	RPL18A	4444414	4433211	9606.ENSP00000363676	9606.ENSP00000222247	0	0	0	0	0.996	0.992	0.9	0.248	0.999
RPL18	RPS15A	4450217	4439216	9606.ENSP00000447001	9606.ENSP00000318646	0	0	0	0	0.959	0.991	0.9	0.471	0.999
RPL26	RPL35A	4450720	4449013	9606.ENSP00000463784	9606.ENSP00000419117	0	0	0	0	0.996	0.96	0.9	0.816	0.999
RPL18	RPS4X	4450217	4444232	9606.ENSP00000447001	9606.ENSP00000362744	0	0	0	0	0.992	0.992	0.9	0.604	0.999
FAU	RPL35A	4449743	4449013	9606.ENSP00000435370	9606.ENSP00000419117	0	0	0	0	0.98	0.96	0.9	0.201	0.999
RPL9	RPS17	4448124	4441582	9606.ENSP00000400467	9606.ENSP00000346046	0	0	0	0	0.982	0.99	0.9	0.684	0.999
RPS15	RPL18	4450850	4450217	9606.ENSP00000467466	9606.ENSP00000447001	0	0	0	0	0.967	0.992	0.9	0.716	0.999
RPS15	RPL26	4450850	4450720	9606.ENSP00000467466	9606.ENSP00000463784	0.185	0	0.219	0	0.936	0.992	0.9	0.737	0.999
RPL36	RPL24	4450742	4446224	9606.ENSP00000464342	9606.ENSP00000377640	0	0	0	0	0.975	0.992	0.9	0.413	0.999
RPL30	RPSA	4449429	4441585	9606.ENSP00000428085	9606.ENSP00000346067	0	0	0	0	0.988	0.991	0.9	0.441	0.999
RPL35A	RPS9	4449013	4437909	9606.ENSP00000419117	9606.ENSP00000302896	0	0	0	0	0.99	0.992	0.9	0.253	0.999
RPL27	RPL30	4450752	4449429	9606.ENSP00000464813	9606.ENSP00000428085	0	0	0	0	0.997	0.992	0.9	0.781	0.999
RPL18	RPS17	4450217	4441582	9606.ENSP00000447001	9606.ENSP00000346046	0	0	0	0	0.942	0.991	0.9	0.682	0.999
RPS5	RPLP0	4451050	4450282	9606.ENSP00000472985	9606.ENSP00000449328	0.167	0	0	0	0.997	0.992	0.9	0.472	0.999
RPL11	RPLP2	4444414	4439523	9606.ENSP00000363676	9606.ENSP00000322419	0	0	0	0	0.981	0.992	0.9	0.379	0.999
RPS15A	RPL4	4439216	4438689	9606.ENSP00000318646	9606.ENSP00000311430	0.135	0	0	0	0.976	0.991	0.9	0.464	0.999
RPS15	RPS12	4450850	4433490	9606.ENSP00000467466	9606.ENSP00000230050	0.118	0	0	0	0.978	0.96	0.9	0.216	0.999
RPL3	RPS11	4441576	4435953	9606.ENSP00000346001	9606.ENSP00000270625	0.185	0	0	0	0.999	0.991	0.9	0.611	0.999
RPS25	RPS6	4449729	4445386	9606.ENSP00000435096	9606.ENSP00000369757	0	0	0	0	0.997	0.991	0.9	0.742	0.999
RPS19	RPLP1	4450976	4441581	9606.ENSP00000470972	9606.ENSP00000346037	0.199	0	0	0	0.996	0.991	0.9	0.624	0.999
RPL39	RPS2	4442650	4441195	9606.ENSP00000355315	9606.ENSP00000341885	0.054	0	0	0	0.844	0.96	0.9	0.391	0.999
RPLP1	RPS16	4441581	4434174	9606.ENSP00000346037	9606.ENSP00000251453	0	0	0	0	0.987	0.991	0.9	0.317	0.999
RPL9	RPLP1	4448124	4441581	9606.ENSP00000400467	9606.ENSP00000346037	0	0	0	0	0.964	0.992	0.9	0.517	0.999
RPS17	RPL27A	4441582	4441578	9606.ENSP00000346046	9606.ENSP00000346015	0	0	0	0	0.972	0.96	0.9	0.485	0.999
UBA52	RPL11	4447538	4444414	9606.ENSP00000388107	9606.ENSP00000363676	0	0	0	0	0.938	0.96	0.9	0.281	0.999
RPS20	RPS26	4449502	4441868	9606.ENSP00000429374	9606.ENSP00000348849	0	0	0	0	0.991	0.962	0.9	0.698	0.999
PTBP1	HNRNPA2B1	4441922	4441649	9606.ENSP00000349428	9606.ENSP00000346694	0	0	0	0	0.949	0.818	0.9	0.704	0.999
RPL39	RPL4	4442650	4438689	9606.ENSP00000355315	9606.ENSP00000311430	0.075	0	0	0	0.882	0.957	0.9	0.684	0.999
RPS11	RPS12	4435953	4433490	9606.ENSP00000270625	9606.ENSP00000230050	0.111	0	0	0	0.999	0.998	0.9	0.278	0.999
RPL27	RPS2	4450752	4441195	9606.ENSP00000464813	9606.ENSP00000341885	0.135	0	0	0	0.993	0.992	0.9	0.439	0.999
RPLP1	RPL3	4441581	4441576	9606.ENSP00000346037	9606.ENSP00000346001	0	0	0	0	0.991	0.988	0.9	0.57	0.999
RPL12	RPS15A	4442534	4439216	9606.ENSP00000354739	9606.ENSP00000318646	0.167	0	0	0	0.996	0.991	0.9	0.556	0.999
RPS24	RPS6	4448728	4445386	9606.ENSP00000414321	9606.ENSP00000369757	0.266	0	0	0	0.997	0.988	0.9	0.779	0.999
RPL30	RPL12	4449429	4442534	9606.ENSP00000428085	9606.ENSP00000354739	0	0	0	0	0.996	0.992	0.9	0.785	0.999
RPL26	EEF1A1	4450720	4440919	9606.ENSP00000463784	9606.ENSP00000339063	0	0	0.353	0	0.684	0.959	0.9	0.186	0.999
RPS17	RPS12	4441582	4433490	9606.ENSP00000346046	9606.ENSP00000230050	0	0	0	0	0.983	0.96	0.9	0.227	0.999
RPS26	RPL4	4441868	4438689	9606.ENSP00000348849	9606.ENSP00000311430	0	0	0	0	0.992	0.991	0.9	0.701	0.999
RPL36	RPL9	4450742	4448124	9606.ENSP00000464342	9606.ENSP00000400467	0	0	0	0	0.988	0.992	0.9	0.631	0.999
RPS5	RPS27	4451050	4443123	9606.ENSP00000472985	9606.ENSP00000357555	0	0	0	0	0.996	0.967	0.9	0.583	0.999
RPS25	RPS29	4449729	4446487	9606.ENSP00000435096	9606.ENSP00000379339	0	0	0	0	0.997	0.84	0.9	0.81	0.999
RPL4	RPS12	4438689	4433490	9606.ENSP00000311430	9606.ENSP00000230050	0.073	0	0	0	0.993	0.991	0.9	0.12	0.999
RPL11	RPL12	4444414	4442534	9606.ENSP00000363676	9606.ENSP00000354739	0.219	0	0	0	0.996	0.992	0.9	0.813	0.999
RPS20	RPL4	4449502	4438689	9606.ENSP00000429374	9606.ENSP00000311430	0.135	0	0	0	0.994	0.962	0.9	0.498	0.999
RPS19	RPS3A	4450976	4441583	9606.ENSP00000470972	9606.ENSP00000346050	0	0	0	0	0.995	0.992	0.9	0.668	0.999
RPS17	RPS11	4441582	4435953	9606.ENSP00000346046	9606.ENSP00000270625	0	0	0	0	0.984	0.999	0.9	0.819	0.999
RPS6	RPL12	4445386	4442534	9606.ENSP00000369757	9606.ENSP00000354739	0	0	0	0	0.996	0.992	0.9	0.728	0.999
RPL10A	RPS26	4444285	4441868	9606.ENSP00000363018	9606.ENSP00000348849	0	0	0	0	0.991	0.992	0.9	0.604	0.999
RPS15	RPL38	4450850	4438543	9606.ENSP00000467466	9606.ENSP00000309830	0	0	0	0	0.963	0.96	0.9	0.553	0.999
RPS16	RPL18A	4434174	4433211	9606.ENSP00000251453	9606.ENSP00000222247	0	0	0	0	0.997	0.992	0.9	0.399	0.999
FAU	RPS26	4449743	4441868	9606.ENSP00000435370	9606.ENSP00000348849	0	0	0	0	0.929	0.989	0.9	0.609	0.999
RPL30	EEF2	4449429	4438372	9606.ENSP00000428085	9606.ENSP00000307940	0.167	0	0	0	0.71	0.956	0.9	0.459	0.999
RPS6	RPL11	4445386	4444414	9606.ENSP00000369757	9606.ENSP00000363676	0	0	0	0	0.997	0.992	0.9	0.7	0.999
RPS19	RPL32	4450976	4448829	9606.ENSP00000470972	9606.ENSP00000416429	0	0	0	0	0.966	0.96	0.9	0.662	0.999
RPS25	EEF2	4449729	4438372	9606.ENSP00000435096	9606.ENSP00000307940	0	0	0	0	0.827	0.956	0.9	0.348	0.999
RPLP0	RPS3A	4450282	4441583	9606.ENSP00000449328	9606.ENSP00000346050	0	0	0.255	0	0.995	0.991	0.9	0.311	0.999
RPS5	RPL27A	4451050	4441578	9606.ENSP00000472985	9606.ENSP00000346015	0.167	0	0	0	0.993	0.981	0.9	0.926	0.999
RPL26	RPL38	4450720	4438543	9606.ENSP00000463784	9606.ENSP00000309830	0	0	0	0	0.948	0.992	0.9	0.724	0.999
RPS25	RPL24	4449729	4446224	9606.ENSP00000435096	9606.ENSP00000377640	0	0	0	0	0.991	0.992	0.9	0.403	0.999
RPL32	RPS2	4448829	4441195	9606.ENSP00000416429	9606.ENSP00000341885	0.219	0	0	0	0.979	0.992	0.9	0.531	0.999
RPLP0	RPS16	4450282	4434174	9606.ENSP00000449328	9606.ENSP00000251453	0.135	0	0	0	0.996	0.992	0.9	0.28	0.999
ATP5H	ATP5B	4437775	4434993	9606.ENSP00000301587	9606.ENSP00000262030	0	0	0	0	0.971	0.971	0.9	0.805	0.999
RPSA	RPS2	4441585	4441195	9606.ENSP00000346067	9606.ENSP00000341885	0.078	0	0	0	0.994	0.991	0.9	0.692	0.999
RPL37A	RPS8	4448949	4446579	9606.ENSP00000418082	9606.ENSP00000379888	0	0	0	0	0.981	0.992	0.9	0.547	0.999
RPS13	RPS20	4449762	4449502	9606.ENSP00000435777	9606.ENSP00000429374	0	0	0	0	0.997	0.964	0.9	0.821	0.999
RPL32	RPL17	4448829	4447993	9606.ENSP00000416429	9606.ENSP00000397798	0.167	0	0	0	0.828	0.993	0.9	0.085	0.999
RPL32	RPS17	4448829	4441582	9606.ENSP00000416429	9606.ENSP00000346046	0	0	0	0	0.98	0.96	0.9	0.451	0.999
RPL18	RPS12	4450217	4433490	9606.ENSP00000447001	9606.ENSP00000230050	0.078	0	0	0	0.989	0.991	0.9	0.166	0.999
RPS27	RPL27A	4443123	4441578	9606.ENSP00000357555	9606.ENSP00000346015	0	0	0	0	0.993	0.994	0.9	0.684	0.999
RPL27	RPL26	4450752	4450720	9606.ENSP00000464813	9606.ENSP00000463784	0.11	0	0	0	0.997	0.992	0.9	0.741	0.999
RPS5	RPS3A	4451050	4441583	9606.ENSP00000472985	9606.ENSP00000346050	0	0	0	0	0.994	0.991	0.9	0.667	0.999
RPL27	RPL18A	4450752	4433211	9606.ENSP00000464813	9606.ENSP00000222247	0	0	0	0	0.995	0.992	0.9	0.429	0.999
RPL27A	RPL38	4441578	4438543	9606.ENSP00000346015	9606.ENSP00000309830	0	0	0	0	0.976	0.991	0.9	0.694	0.999
EEF2	RPL18A	4438372	4433211	9606.ENSP00000307940	9606.ENSP00000222247	0	0	0	0	0.975	0.956	0.9	0.295	0.999
RPLP0	RPL39	4450282	4442650	9606.ENSP00000449328	9606.ENSP00000355315	0.044	0	0	0	0.916	0.96	0.9	0.441	0.999
RPS26	RPL8	4441868	4435108	9606.ENSP00000348849	9606.ENSP00000262584	0	0	0	0	0.993	0.992	0.9	0.632	0.999
FAU	RPSA	4449743	4441585	9606.ENSP00000435370	9606.ENSP00000346067	0	0	0	0	0.862	0.963	0.9	0.392	0.999
RPL9	RPS12	4448124	4433490	9606.ENSP00000400467	9606.ENSP00000230050	0.074	0	0	0	0.997	0.992	0.9	0.173	0.999
RPL9	RPL17	4448124	4447993	9606.ENSP00000400467	9606.ENSP00000397798	0.167	0	0.235	0	0.982	0.987	0.9	0.222	0.999
EEF2	RPL8	4438372	4435108	9606.ENSP00000307940	9606.ENSP00000262584	0.111	0	0.307	0	0.969	0.956	0.9	0.827	0.999
RPS15	RPL3	4450850	4441576	9606.ENSP00000467466	9606.ENSP00000346001	0.185	0	0	0	0.977	0.989	0.9	0.596	0.999
RPLP2	RPS12	4439523	4433490	9606.ENSP00000322419	9606.ENSP00000230050	0	0	0	0	0.976	0.949	0.9	0.419	0.999
RPLP0	RPL18	4450282	4450217	9606.ENSP00000449328	9606.ENSP00000447001	0	0	0	0	0.987	0.99	0.9	0.355	0.999
RPS5	RPL38	4451050	4438543	9606.ENSP00000472985	9606.ENSP00000309830	0	0	0	0	0.991	0.987	0.9	0.588	0.999
RPL37A	RPL39	4448949	4442650	9606.ENSP00000418082	9606.ENSP00000355315	0	0	0	0	0.957	0.979	0.9	0.504	0.999
RPS17	RPL38	4441582	4438543	9606.ENSP00000346046	9606.ENSP00000309830	0	0	0	0	0.984	0.96	0.9	0.733	0.999
RPS13	RPS16	4449762	4434174	9606.ENSP00000435777	9606.ENSP00000251453	0	0	0	0	0.997	0.992	0.9	0.707	0.999
RPS29	RPS27	4446487	4443123	9606.ENSP00000379339	9606.ENSP00000357555	0	0	0	0	0.998	0.775	0.9	0.814	0.999
RPL17	RPL4	4447993	4438689	9606.ENSP00000397798	9606.ENSP00000311430	0.081	0	0	0	0.972	0.987	0.9	0.325	0.999
RPS5	FAU	4451050	4449743	9606.ENSP00000472985	9606.ENSP00000435370	0	0	0	0	0.979	0.96	0.9	0.335	0.999
RPL12	RPLP2	4442534	4439523	9606.ENSP00000354739	9606.ENSP00000322419	0.167	0	0	0	0.975	0.989	0.9	0.535	0.999
RPL36	RPL3	4450742	4441576	9606.ENSP00000464342	9606.ENSP00000346001	0	0	0	0	0.989	0.991	0.9	0.41	0.999
RPL39	RPL3	4442650	4441576	9606.ENSP00000355315	9606.ENSP00000346001	0.052	0	0	0	0.614	0.95	0.9	0.567	0.999
RPL11	RPS11	4444414	4435953	9606.ENSP00000363676	9606.ENSP00000270625	0.295	0	0	0	0.997	0.992	0.9	0.728	0.999
RPL10A	RPL27A	4444285	4441578	9606.ENSP00000363018	9606.ENSP00000346015	0.167	0	0	0	0.993	0.991	0.9	0.617	0.999
RPL18	RPS16	4450217	4434174	9606.ENSP00000447001	9606.ENSP00000251453	0.185	0	0	0	0.993	0.992	0.9	0.817	0.999
RPS13	RPL35A	4449762	4449013	9606.ENSP00000435777	9606.ENSP00000419117	0	0	0	0	0.997	0.992	0.9	0.364	0.999
RPS4X	RPS17	4444232	4441582	9606.ENSP00000362744	9606.ENSP00000346046	0	0	0	0	0.965	0.999	0.9	0.57	0.999
RPS25	RPS16	4449729	4434174	9606.ENSP00000435096	9606.ENSP00000251453	0	0	0	0	0.996	0.991	0.9	0.554	0.999
RPL35A	RPL27A	4449013	4441578	9606.ENSP00000419117	9606.ENSP00000346015	0	0	0	0	0.995	0.991	0.9	0.434	0.999
EEF1A1	RPS11	4440919	4435953	9606.ENSP00000339063	9606.ENSP00000270625	0	0	0.271	0	0.766	0.973	0.9	0.305	0.999
RPL37A	RPL10A	4448949	4444285	9606.ENSP00000418082	9606.ENSP00000363018	0	0	0	0	0.97	0.992	0.9	0.386	0.999
RPL37A	RPS11	4448949	4435953	9606.ENSP00000418082	9606.ENSP00000270625	0	0	0	0	0.972	0.992	0.9	0.547	0.999
RPL4	RPS16	4438689	4434174	9606.ENSP00000311430	9606.ENSP00000251453	0	0	0	0	0.993	0.991	0.9	0.44	0.999
RPS13	RPL3	4449762	4441576	9606.ENSP00000435777	9606.ENSP00000346001	0	0	0	0	0.996	0.989	0.9	0.521	0.999
RPLP0	RPL8	4450282	4435108	9606.ENSP00000449328	9606.ENSP00000262584	0.167	0	0.227	0	0.997	0.99	0.9	0.469	0.999
RPS26	RPS12	4441868	4433490	9606.ENSP00000348849	9606.ENSP00000230050	0	0	0	0	0.996	0.994	0.9	0.346	0.999
RPS26	RPS11	4441868	4435953	9606.ENSP00000348849	9606.ENSP00000270625	0	0	0	0	0.993	0.998	0.9	0.412	0.999
RPS15A	RPL8	4439216	4435108	9606.ENSP00000318646	9606.ENSP00000262584	0.167	0	0.233	0	0.997	0.988	0.9	0.344	0.999
RPS29	RPL39	4446487	4442650	9606.ENSP00000379339	9606.ENSP00000355315	0	0	0	0	0.98	0.805	0.9	0.696	0.999
RPL26	RPL6	4450720	4448260	9606.ENSP00000463784	9606.ENSP00000403172	0.11	0	0	0	0.995	0.989	0.9	0.737	0.999
RPS6	RPS12	4445386	4433490	9606.ENSP00000369757	9606.ENSP00000230050	0.116	0	0	0	0.997	0.991	0.9	0.344	0.999
RPS27L	RPS12	4440222	4433490	9606.ENSP00000331019	9606.ENSP00000230050	0	0	0	0	0.82	0.962	0.9	0.171	0.999
RPL6	RPL38	4448260	4438543	9606.ENSP00000403172	9606.ENSP00000309830	0	0	0	0	0.963	0.991	0.9	0.47	0.999
RPS4X	RPS3A	4444232	4441583	9606.ENSP00000362744	9606.ENSP00000346050	0	0	0.258	0	0.997	0.992	0.9	0.636	0.999
RPL30	RPL4	4449429	4438689	9606.ENSP00000428085	9606.ENSP00000311430	0.183	0	0	0	0.994	0.991	0.9	0.807	0.999
RPL18	RPL30	4450217	4449429	9606.ENSP00000447001	9606.ENSP00000428085	0.293	0	0	0	0.989	0.992	0.9	0.647	0.999
RPL27A	RPS12	4441578	4433490	9606.ENSP00000346015	9606.ENSP00000230050	0.056	0	0	0	0.996	0.991	0.9	0.116	0.999
RPL26	RPL11	4450720	4444414	9606.ENSP00000463784	9606.ENSP00000363676	0.185	0	0	0	0.997	0.96	0.9	0.865	0.999
RPL26	RPS8	4450720	4446579	9606.ENSP00000463784	9606.ENSP00000379888	0	0	0	0	0.994	0.992	0.9	0.705	0.999
RPS15A	RPS16	4439216	4434174	9606.ENSP00000318646	9606.ENSP00000251453	0.135	0	0	0	0.992	0.992	0.9	0.571	0.999
RPS5	RPS24	4451050	4448728	9606.ENSP00000472985	9606.ENSP00000414321	0	0	0	0	0.994	0.991	0.9	0.562	0.999
RPL27	RPL6	4450752	4448260	9606.ENSP00000464813	9606.ENSP00000403172	0	0	0	0	0.997	0.991	0.9	0.602	0.999
RPL35A	RPS6	4449013	4445386	9606.ENSP00000419117	9606.ENSP00000369757	0	0	0	0	0.992	0.992	0.9	0.55	0.999
RPL26	RPLP1	4450720	4441581	9606.ENSP00000463784	9606.ENSP00000346037	0	0	0	0	0.955	0.96	0.9	0.432	0.999
RPS19	RPLP0	4450976	4450282	9606.ENSP00000470972	9606.ENSP00000449328	0.217	0	0	0	0.995	0.986	0.9	0.321	0.999
RPL32	RPS4X	4448829	4444232	9606.ENSP00000416429	9606.ENSP00000362744	0.295	0	0	0	0.968	0.992	0.9	0.641	0.999
RPL26	RPS29	4450720	4446487	9606.ENSP00000463784	9606.ENSP00000379339	0.135	0	0	0	0.996	0.958	0.9	0.736	0.999
RPS19	RPL18A	4450976	4433211	9606.ENSP00000470972	9606.ENSP00000222247	0.295	0	0	0	0.996	0.992	0.9	0.437	0.999
RPL3	RPL8	4441576	4435108	9606.ENSP00000346001	9606.ENSP00000262584	0.135	0	0.206	0	0.999	0.992	0.9	0.764	0.999
RPS4X	RPS11	4444232	4435953	9606.ENSP00000362744	9606.ENSP00000270625	0.295	0	0.289	0	0.997	0.998	0.9	0.371	0.999
RPS13	RPS29	4449762	4446487	9606.ENSP00000435777	9606.ENSP00000379339	0	0	0	0	0.997	0.955	0.9	0.775	0.999
RPS3A	RPL27A	4441583	4441578	9606.ENSP00000346050	9606.ENSP00000346015	0	0	0	0	0.997	0.992	0.9	0.623	0.999
COL1A2	COL1A1	4437383	4433346	9606.ENSP00000297268	9606.ENSP00000225964	0	0	0.443	0.958	0.991	0.454	0.9	0.948	0.999
RPS17	RPL3	4441582	4441576	9606.ENSP00000346046	9606.ENSP00000346001	0	0	0	0	0.953	0.956	0.9	0.602	0.999
RPS15	RPL18A	4450850	4433211	9606.ENSP00000467466	9606.ENSP00000222247	0	0	0	0	0.988	0.986	0.9	0.39	0.999
RPL38	RPS12	4438543	4433490	9606.ENSP00000309830	9606.ENSP00000230050	0	0	0	0	0.991	0.994	0.9	0.136	0.999
RPL10A	RPL8	4444285	4435108	9606.ENSP00000363018	9606.ENSP00000262584	0.167	0	0	0	0.999	0.992	0.9	0.591	0.999
RPS24	RPS16	4448728	4434174	9606.ENSP00000414321	9606.ENSP00000251453	0	0	0	0	0.991	0.987	0.9	0.648	0.999
RPS6	RPL3	4445386	4441576	9606.ENSP00000369757	9606.ENSP00000346001	0	0	0	0	0.997	0.989	0.9	0.659	0.999
RPL9	RPS3A	4448124	4441583	9606.ENSP00000400467	9606.ENSP00000346050	0	0	0.336	0	0.998	0.991	0.9	0.702	0.999
RPL26	RPL32	4450720	4448829	9606.ENSP00000463784	9606.ENSP00000416429	0.185	0	0	0	0.917	0.96	0.9	0.31	0.999
RPL36	RPL10A	4450742	4444285	9606.ENSP00000464342	9606.ENSP00000363018	0	0	0	0	0.995	0.992	0.9	0.427	0.999
RPLP0	RPL6	4450282	4448260	9606.ENSP00000449328	9606.ENSP00000403172	0	0	0	0	0.997	0.99	0.9	0.595	0.999
RPS10	RPL27A	4451602	4441578	9606.ENSP00000481646	9606.ENSP00000346015	0	0	0	0	0.988	0.991	0.9	0.929	0.999
RPS10	RPLP1	4451602	4441581	9606.ENSP00000481646	9606.ENSP00000346037	0	0	0	0	0.991	0.994	0.9	0.428	0.999
RPS9	RPS12	4437909	4433490	9606.ENSP00000302896	9606.ENSP00000230050	0.077	0	0	0	0.992	0.991	0.9	0.173	0.999
RPL9	RPS6	4448124	4445386	9606.ENSP00000400467	9606.ENSP00000369757	0	0	0	0	0.997	0.992	0.9	0.626	0.999
RPS24	RPL27A	4448728	4441578	9606.ENSP00000414321	9606.ENSP00000346015	0	0	0	0	0.993	0.809	0.9	0.546	0.999
EEF2	RPS9	4438372	4437909	9606.ENSP00000307940	9606.ENSP00000302896	0.111	0	0	0	0.92	0.956	0.9	0.349	0.999
RPL30	RPL9	4449429	4448124	9606.ENSP00000428085	9606.ENSP00000400467	0	0	0	0	0.996	0.992	0.9	0.79	0.999
RPL35A	RPS16	4449013	4434174	9606.ENSP00000419117	9606.ENSP00000251453	0	0	0	0	0.997	0.992	0.9	0.449	0.999
RPS25	RPL18A	4449729	4433211	9606.ENSP00000435096	9606.ENSP00000222247	0	0	0	0	0.997	0.992	0.9	0.301	0.999
RPS25	RPS15A	4449729	4439216	9606.ENSP00000435096	9606.ENSP00000318646	0	0	0	0	0.997	0.992	0.9	0.62	0.999
RPS8	RPSA	4446579	4441585	9606.ENSP00000379888	9606.ENSP00000346067	0	0	0	0	0.992	0.991	0.9	0.538	0.999
RPL17	RPL12	4447993	4442534	9606.ENSP00000397798	9606.ENSP00000354739	0.111	0	0	0	0.982	0.988	0.9	0.173	0.999
RPL17	RPL27A	4447993	4441578	9606.ENSP00000397798	9606.ENSP00000346015	0.111	0	0	0	0.984	0.991	0.9	0.284	0.999
RPS29	RPL3	4446487	4441576	9606.ENSP00000379339	9606.ENSP00000346001	0.135	0	0	0	0.989	0.763	0.9	0.466	0.999
RPS24	UBA52	4448728	4447538	9606.ENSP00000414321	9606.ENSP00000388107	0.287	0	0	0	0.918	0.809	0.9	0.491	0.999
CDC20	CDC16	4443940	4442371	9606.ENSP00000361540	9606.ENSP00000353549	0	0	0	0	0.129	0.999	0.9	0.882	0.999
FAU	RPL8	4449743	4435108	9606.ENSP00000435370	9606.ENSP00000262584	0	0	0	0	0.972	0.96	0.9	0.329	0.999
RPL36	UBA52	4450742	4447538	9606.ENSP00000464342	9606.ENSP00000388107	0	0	0	0	0.967	0.987	0.9	0.486	0.999
RPL36	RPL8	4450742	4435108	9606.ENSP00000464342	9606.ENSP00000262584	0	0	0	0	0.997	0.992	0.9	0.663	0.999
RPS10	RPL4	4451602	4438689	9606.ENSP00000481646	9606.ENSP00000311430	0	0	0	0	0.965	0.989	0.9	0.543	0.999
RPS5	UBA52	4451050	4447538	9606.ENSP00000472985	9606.ENSP00000388107	0	0	0	0	0.94	0.973	0.9	0.059	0.999
RPS13	RPS6	4449762	4445386	9606.ENSP00000435777	9606.ENSP00000369757	0.071	0	0	0	0.997	0.992	0.9	0.496	0.999
RPS19	RPL39	4450976	4442650	9606.ENSP00000470972	9606.ENSP00000355315	0	0	0	0	0.942	0.96	0.9	0.459	0.999
RPS19	RPS15A	4450976	4439216	9606.ENSP00000470972	9606.ENSP00000318646	0	0	0	0	0.997	0.991	0.9	0.573	0.999
COX7C	COX5B	4449334	4434630	9606.ENSP00000425759	9606.ENSP00000258424	0	0	0	0	0.926	0.737	0.9	0.83	0.999
RPS24	RPS11	4448728	4435953	9606.ENSP00000414321	9606.ENSP00000270625	0	0	0	0	0.999	0.991	0.9	0.767	0.999
RPS6	RPSA	4445386	4441585	9606.ENSP00000369757	9606.ENSP00000346067	0	0	0	0	0.96	0.991	0.9	0.462	0.999
RPS10	RPL17	4451602	4447993	9606.ENSP00000481646	9606.ENSP00000397798	0	0	0	0	0.991	0.944	0.9	0.085	0.999
RPS24	RPL38	4448728	4438543	9606.ENSP00000414321	9606.ENSP00000309830	0	0	0	0	0.989	0.96	0.9	0.792	0.999
RPS25	RPL30	4449729	4449429	9606.ENSP00000435096	9606.ENSP00000428085	0	0	0	0	0.994	0.991	0.9	0.688	0.999
RPL9	UBA52	4448124	4447538	9606.ENSP00000400467	9606.ENSP00000388107	0	0	0	0	0.921	0.96	0.9	0.287	0.999
RPS13	EEF1A1	4449762	4440919	9606.ENSP00000435777	9606.ENSP00000339063	0	0	0.255	0	0.771	0.973	0.9	0.39	0.999
RPS2	RPS9	4441195	4437909	9606.ENSP00000341885	9606.ENSP00000302896	0.167	0	0	0	0.992	0.992	0.9	0.743	0.999
RPS15	RPS2	4450850	4441195	9606.ENSP00000467466	9606.ENSP00000341885	0.219	0	0.202	0	0.968	0.969	0.9	0.796	0.999
RPS29	RPS2	4446487	4441195	9606.ENSP00000379339	9606.ENSP00000341885	0.167	0	0	0	0.941	0.882	0.9	0.716	0.999
RPL30	RPS8	4449429	4446579	9606.ENSP00000428085	9606.ENSP00000379888	0	0	0	0	0.993	0.992	0.9	0.562	0.999
RPS13	RPS26	4449762	4441868	9606.ENSP00000435777	9606.ENSP00000348849	0	0	0	0	0.993	0.992	0.9	0.535	0.999
RPS8	RPL4	4446579	4438689	9606.ENSP00000379888	9606.ENSP00000311430	0	0	0	0	0.995	0.992	0.9	0.545	0.999
RPL27	RPLP0	4450752	4450282	9606.ENSP00000464813	9606.ENSP00000449328	0	0	0	0	0.997	0.986	0.9	0.223	0.999
RPS3A	RPS15A	4441583	4439216	9606.ENSP00000346050	9606.ENSP00000318646	0	0	0	0	0.997	0.991	0.9	0.45	0.999
RPL27	RPL36	4450752	4450742	9606.ENSP00000464813	9606.ENSP00000464342	0	0	0	0	0.987	0.992	0.9	0.607	0.999
RPS10	RPS16	4451602	4434174	9606.ENSP00000481646	9606.ENSP00000251453	0	0	0	0	0.988	0.991	0.9	0.725	0.999
RPLP0	RPS20	4450282	4449502	9606.ENSP00000449328	9606.ENSP00000429374	0.167	0	0	0	0.996	0.956	0.9	0.361	0.999
RPS15	RPS26	4450850	4441868	9606.ENSP00000467466	9606.ENSP00000348849	0	0	0	0	0.956	0.969	0.9	0.824	0.999
RPL27	RPL24	4450752	4446224	9606.ENSP00000464813	9606.ENSP00000377640	0	0	0	0	0.989	0.992	0.9	0.556	0.999
RPS10	RPS3A	4451602	4441583	9606.ENSP00000481646	9606.ENSP00000346050	0	0	0	0	0.996	0.991	0.9	0.594	0.999
RPL27	RPS4X	4450752	4444232	9606.ENSP00000464813	9606.ENSP00000362744	0.163	0	0	0	0.995	0.989	0.9	0.405	0.999
RPL6	RPS17	4448260	4441582	9606.ENSP00000403172	9606.ENSP00000346046	0	0	0	0	0.968	0.991	0.9	0.742	0.999
FAU	RPL30	4449743	4449429	9606.ENSP00000435370	9606.ENSP00000428085	0	0	0	0	0.98	0.96	0.9	0.248	0.999
RPLP1	RPL8	4441581	4435108	9606.ENSP00000346037	9606.ENSP00000262584	0	0	0	0	0.994	0.96	0.9	0.532	0.999
RPS10	RPL39	4451602	4442650	9606.ENSP00000481646	9606.ENSP00000355315	0	0	0	0	0.921	0.958	0.9	0.354	0.999
RPLP0	RPL32	4450282	4448829	9606.ENSP00000449328	9606.ENSP00000416429	0	0	0	0	0.969	0.986	0.9	0.299	0.999
RPS3A	RPL4	4441583	4438689	9606.ENSP00000346050	9606.ENSP00000311430	0	0	0.2	0	0.995	0.992	0.9	0.678	0.999
RPL27A	RPL3	4441578	4441576	9606.ENSP00000346015	9606.ENSP00000346001	0.135	0	0.201	0	0.988	0.989	0.9	0.556	0.999
RPL35A	RPL17	4449013	4447993	9606.ENSP00000419117	9606.ENSP00000397798	0	0	0	0	0.97	0.988	0.9	0.224	0.999
OAZ1	ODC1	4451069	4433616	9606.ENSP00000473381	9606.ENSP00000234111	0	0	0	0	0	0.9	0.9	0.914	0.999
RPS25	RPS8	4449729	4446579	9606.ENSP00000435096	9606.ENSP00000379888	0	0	0	0	0.997	0.992	0.9	0.762	0.999
RPL17	RPL18A	4447993	4433211	9606.ENSP00000397798	9606.ENSP00000222247	0	0	0	0	0.993	0.989	0.9	0.244	0.999
RPL39	RPS15A	4442650	4439216	9606.ENSP00000355315	9606.ENSP00000318646	0	0	0	0	0.98	0.96	0.9	0.405	0.999
RPL24	RPS2	4446224	4441195	9606.ENSP00000377640	9606.ENSP00000341885	0	0	0	0	0.956	0.992	0.9	0.437	0.999
RPS4X	RPL38	4444232	4438543	9606.ENSP00000362744	9606.ENSP00000309830	0	0	0	0	0.975	0.992	0.9	0.267	0.999
RPS10	RPL27	4451602	4450752	9606.ENSP00000481646	9606.ENSP00000464813	0	0	0	0	0.995	0.992	0.9	0.74	0.999
UBA52	RPLP1	4447538	4441581	9606.ENSP00000388107	9606.ENSP00000346037	0	0	0	0	0.936	0.96	0.9	0.422	0.999
RPL37A	RPL12	4448949	4442534	9606.ENSP00000418082	9606.ENSP00000354739	0	0	0	0	0.961	0.992	0.9	0.63	0.999
RPS13	RPS15A	4449762	4439216	9606.ENSP00000435777	9606.ENSP00000318646	0	0	0.225	0	0.997	0.991	0.9	0.425	0.999
RPL27	RPL3	4450752	4441576	9606.ENSP00000464813	9606.ENSP00000346001	0.11	0	0	0	0.992	0.989	0.9	0.413	0.999
FAU	RPLP2	4449743	4439523	9606.ENSP00000435370	9606.ENSP00000322419	0	0	0	0	0.967	0.735	0.9	0.407	0.999
RPS13	RPS11	4449762	4435953	9606.ENSP00000435777	9606.ENSP00000270625	0	0	0.204	0	0.997	0.992	0.9	0.816	0.999
RPS20	RPL30	4449502	4449429	9606.ENSP00000429374	9606.ENSP00000428085	0.203	0	0	0	0.996	0.962	0.9	0.791	0.999
FAU	RPL6	4449743	4448260	9606.ENSP00000435370	9606.ENSP00000403172	0	0	0	0	0.943	0.957	0.9	0.7	0.999
RPL17	RPL38	4447993	4438543	9606.ENSP00000397798	9606.ENSP00000309830	0	0	0	0	0.955	0.99	0.9	0.214	0.999
RPL24	RPL27A	4446224	4441578	9606.ENSP00000377640	9606.ENSP00000346015	0	0	0	0	0.971	0.992	0.9	0.668	0.999
RPS8	RPL38	4446579	4438543	9606.ENSP00000379888	9606.ENSP00000309830	0	0	0	0	0.99	0.992	0.9	0.584	0.999
RPL32	RPS29	4448829	4446487	9606.ENSP00000416429	9606.ENSP00000379339	0.219	0	0	0	0.982	0.805	0.9	0.331	0.999
RPL8	RPS12	4435108	4433490	9606.ENSP00000262584	9606.ENSP00000230050	0.078	0	0	0	0.999	0.96	0.9	0.332	0.999
RPSA	RPL27A	4441585	4441578	9606.ENSP00000346067	9606.ENSP00000346015	0.078	0	0	0	0.991	0.991	0.9	0.473	0.999
RPS4X	RPS27L	4444232	4440222	9606.ENSP00000362744	9606.ENSP00000331019	0	0	0	0	0.818	0.956	0.9	0.521	0.999
RPS10	RPS25	4451602	4449729	9606.ENSP00000481646	9606.ENSP00000435096	0	0	0	0	0.997	0.991	0.9	0.653	0.999
RPS24	RPL4	4448728	4438689	9606.ENSP00000414321	9606.ENSP00000311430	0	0	0	0	0.991	0.941	0.9	0.525	0.999
RPL26	RPL4	4450720	4438689	9606.ENSP00000463784	9606.ENSP00000311430	0.11	0	0.262	0	0.99	0.989	0.9	0.676	0.999
S100A10	ANXA2	4443194	4441580	9606.ENSP00000357801	9606.ENSP00000346032	0	0	0	0	0.759	0.538	0.9	0.921	0.999
RPS19	RPL12	4450976	4442534	9606.ENSP00000470972	9606.ENSP00000354739	0.218	0	0	0	0.994	0.992	0.9	0.447	0.999
RPL12	RPS3A	4442534	4441583	9606.ENSP00000354739	9606.ENSP00000346050	0	0	0	0	0.995	0.992	0.9	0.627	0.999
RPL35A	EEF2	4449013	4438372	9606.ENSP00000419117	9606.ENSP00000307940	0	0	0	0	0.963	0.956	0.9	0.092	0.999
RPS4X	RPS27	4444232	4443123	9606.ENSP00000362744	9606.ENSP00000357555	0	0	0	0	0.992	0.992	0.9	0.628	0.999
RPS15	RPSA	4450850	4441585	9606.ENSP00000467466	9606.ENSP00000346067	0.153	0	0	0	0.882	0.992	0.9	0.598	0.999
RPL6	RPS9	4448260	4437909	9606.ENSP00000403172	9606.ENSP00000302896	0.135	0	0	0	0.992	0.991	0.9	0.646	0.999
RPL27	RPL8	4450752	4435108	9606.ENSP00000464813	9606.ENSP00000262584	0.135	0	0	0	0.995	0.992	0.9	0.635	0.999
RPS9	RPS11	4437909	4435953	9606.ENSP00000302896	9606.ENSP00000270625	0.219	0	0	0	0.987	0.992	0.9	0.698	0.999
RPL35A	RPS17	4449013	4441582	9606.ENSP00000419117	9606.ENSP00000346046	0	0	0	0	0.989	0.96	0.9	0.916	0.999
RPS5	RPL17	4451050	4447993	9606.ENSP00000472985	9606.ENSP00000397798	0.111	0	0	0	0.993	0.989	0.9	0.173	0.999
RPSA	RPL4	4441585	4438689	9606.ENSP00000346067	9606.ENSP00000311430	0.081	0	0	0	0.991	0.989	0.9	0.358	0.999
RPS15A	RPS11	4439216	4435953	9606.ENSP00000318646	9606.ENSP00000270625	0.219	0	0.227	0	0.998	0.992	0.9	0.675	0.999
RPS20	RPL32	4449502	4448829	9606.ENSP00000429374	9606.ENSP00000416429	0	0	0	0	0.986	0.964	0.9	0.562	0.999
RPL37A	RPS29	4448949	4446487	9606.ENSP00000418082	9606.ENSP00000379339	0	0	0	0	0.972	0.805	0.9	0.199	0.999
RPL39	RPS3A	4442650	4441583	9606.ENSP00000355315	9606.ENSP00000346050	0	0	0	0	0.973	0.986	0.9	0.499	0.999
RPL35A	UBA52	4449013	4447538	9606.ENSP00000419117	9606.ENSP00000388107	0	0	0	0	0.94	0.992	0.9	0.293	0.999
RPS13	RPL27A	4449762	4441578	9606.ENSP00000435777	9606.ENSP00000346015	0	0	0	0	0.995	0.992	0.9	0.598	0.999
RPL36	RPL18	4450742	4450217	9606.ENSP00000464342	9606.ENSP00000447001	0	0	0	0	0.972	0.991	0.9	0.713	0.999
RPL9	RPS27L	4448124	4440222	9606.ENSP00000400467	9606.ENSP00000331019	0	0	0	0	0.851	0.951	0.9	0.464	0.999
RPLP1	RPLP2	4441581	4439523	9606.ENSP00000346037	9606.ENSP00000322419	0	0	0	0	0.991	0.991	0.9	0.87	0.999
RPS2	RPS12	4441195	4433490	9606.ENSP00000341885	9606.ENSP00000230050	0.06	0	0	0	0.993	0.992	0.9	0.226	0.999
RPL6	RPS4X	4448260	4444232	9606.ENSP00000403172	9606.ENSP00000362744	0.163	0	0	0	0.997	0.986	0.9	0.518	0.999
RPS20	UBA52	4449502	4447538	9606.ENSP00000429374	9606.ENSP00000388107	0	0	0	0	0.935	0.965	0.9	0.255	0.999
NDUFS5	NDUFS8	4444066	4439023	9606.ENSP00000362060	9606.ENSP00000315774	0	0	0	0	0.766	0.983	0.9	0.44	0.999
RPL27	RPL10A	4450752	4444285	9606.ENSP00000464813	9606.ENSP00000363018	0	0	0	0	0.996	0.992	0.9	0.557	0.999
RPL12	EEF2	4442534	4438372	9606.ENSP00000354739	9606.ENSP00000307940	0.111	0	0	0	0.86	0.967	0.9	0.32	0.999
RPL3	RPLP2	4441576	4439523	9606.ENSP00000346001	9606.ENSP00000322419	0	0	0	0	0.974	0.989	0.9	0.561	0.999
RPS8	RPL18A	4446579	4433211	9606.ENSP00000379888	9606.ENSP00000222247	0	0	0	0	0.996	0.992	0.9	0.697	0.999
RPL12	RPS12	4442534	4433490	9606.ENSP00000354739	9606.ENSP00000230050	0.052	0	0	0	0.997	0.992	0.9	0.409	0.999
RPLP1	RPS9	4441581	4437909	9606.ENSP00000346037	9606.ENSP00000302896	0	0	0	0	0.923	0.96	0.9	0.688	0.999
RPS13	RPS3A	4449762	4441583	9606.ENSP00000435777	9606.ENSP00000346050	0.219	0	0	0	0.996	0.992	0.9	0.666	0.999
RPS20	RPS29	4449502	4446487	9606.ENSP00000429374	9606.ENSP00000379339	0.167	0	0	0	0.99	0.841	0.9	0.759	0.999
RPS13	RPL18A	4449762	4433211	9606.ENSP00000435777	9606.ENSP00000222247	0	0	0	0	0.995	0.992	0.9	0.576	0.999
RPL32	RPS15A	4448829	4439216	9606.ENSP00000416429	9606.ENSP00000318646	0.219	0	0	0	0.967	0.992	0.9	0.484	0.999
RPS4X	RPS2	4444232	4441195	9606.ENSP00000362744	9606.ENSP00000341885	0.219	0	0	0	0.993	0.999	0.9	0.568	0.999
RPS15	RPS16	4450850	4434174	9606.ENSP00000467466	9606.ENSP00000251453	0.185	0	0	0	0.972	0.992	0.9	0.832	0.999
RPS10	RPS29	4451602	4446487	9606.ENSP00000481646	9606.ENSP00000379339	0	0	0	0	0.997	0.957	0.9	0.94	0.999
RPL39	RPS16	4442650	4434174	9606.ENSP00000355315	9606.ENSP00000251453	0.075	0	0	0	0.935	0.96	0.9	0.39	0.999
RPS25	RPL39	4449729	4442650	9606.ENSP00000435096	9606.ENSP00000355315	0	0	0	0	0.98	0.96	0.9	0.664	0.999
NDUFA3	NDUFS5	4448964	4444066	9606.ENSP00000418438	9606.ENSP00000362060	0	0	0	0	0.571	0.956	0.9	0.578	0.999
RPL26	RPS26	4450720	4441868	9606.ENSP00000463784	9606.ENSP00000348849	0	0	0	0	0.99	0.992	0.9	0.81	0.999
RPS5	RPL4	4451050	4438689	9606.ENSP00000472985	9606.ENSP00000311430	0.135	0	0	0	0.988	0.99	0.9	0.604	0.999
RPL24	RPS26	4446224	4441868	9606.ENSP00000377640	9606.ENSP00000348849	0	0	0	0	0.959	0.992	0.9	0.421	0.999
RPL26	RPL17	4450720	4447993	9606.ENSP00000463784	9606.ENSP00000397798	0.081	0	0.244	0	0.984	0.985	0.9	0.49	0.999
RPL37A	RPSA	4448949	4441585	9606.ENSP00000418082	9606.ENSP00000346067	0	0	0	0	0.921	0.992	0.9	0.296	0.999
FAU	RPS11	4449743	4435953	9606.ENSP00000435370	9606.ENSP00000270625	0	0	0	0	0.967	0.96	0.9	0.315	0.999
RPL39	RPL18A	4442650	4433211	9606.ENSP00000355315	9606.ENSP00000222247	0	0	0	0	0.94	0.96	0.9	0.326	0.999
RPS26	RPS17	4441868	4441582	9606.ENSP00000348849	9606.ENSP00000346046	0	0	0	0	0.924	0.991	0.9	0.873	0.999
RPLP0	RPL3	4450282	4441576	9606.ENSP00000449328	9606.ENSP00000346001	0.135	0	0	0	0.995	0.986	0.9	0.512	0.999
RPL17	RPL11	4447993	4444414	9606.ENSP00000397798	9606.ENSP00000363676	0.167	0	0	0	0.986	0.989	0.9	0.445	0.999
RPL18	RPS26	4450217	4441868	9606.ENSP00000447001	9606.ENSP00000348849	0	0	0	0	0.991	0.992	0.9	0.655	0.999
RPL36	RPL17	4450742	4447993	9606.ENSP00000464342	9606.ENSP00000397798	0	0	0	0	0.98	0.964	0.9	0.339	0.999
RPS9	RPL8	4437909	4435108	9606.ENSP00000302896	9606.ENSP00000262584	0.167	0	0	0	0.988	0.992	0.9	0.589	0.999
SNRPG	SNRPF	4436020	4435728	9606.ENSP00000272348	9606.ENSP00000266735	0	0	0	0	0.995	0.986	0.9	0.963	0.999
RPL18	RPS27L	4450217	4440222	9606.ENSP00000447001	9606.ENSP00000331019	0	0	0	0	0.819	0.942	0.9	0.244	0.999
RPS19	RPS11	4450976	4435953	9606.ENSP00000470972	9606.ENSP00000270625	0	0	0	0	0.999	0.998	0.9	0.705	0.999
RPSA	RPS16	4441585	4434174	9606.ENSP00000346067	9606.ENSP00000251453	0.081	0	0	0	0.99	0.991	0.9	0.497	0.999
FAU	RPL3	4449743	4441576	9606.ENSP00000435370	9606.ENSP00000346001	0	0	0	0	0.91	0.956	0.9	0.059	0.999
RPL37A	RPS17	4448949	4441582	9606.ENSP00000418082	9606.ENSP00000346046	0	0	0.282	0	0.978	0.991	0.9	0.664	0.999
RPL32	RPS8	4448829	4446579	9606.ENSP00000416429	9606.ENSP00000379888	0	0	0	0	0.989	0.992	0.9	0.592	0.999
RPS27	RPS15A	4443123	4439216	9606.ENSP00000357555	9606.ENSP00000318646	0	0	0	0	0.999	0.967	0.9	0.532	0.999
RPL11	RPS9	4444414	4437909	9606.ENSP00000363676	9606.ENSP00000302896	0.219	0	0	0	0.988	0.992	0.9	0.748	0.999
RPL36	RPS29	4450742	4446487	9606.ENSP00000464342	9606.ENSP00000379339	0	0	0	0	0.996	0.805	0.9	0.694	0.999
RPS24	RPS12	4448728	4433490	9606.ENSP00000414321	9606.ENSP00000230050	0	0	0	0	0.997	0.991	0.9	0.317	0.999
RPS8	RPS11	4446579	4435953	9606.ENSP00000379888	9606.ENSP00000270625	0	0	0	0	0.997	0.992	0.9	0.839	0.999
RPL37A	RPL8	4448949	4435108	9606.ENSP00000418082	9606.ENSP00000262584	0	0	0	0	0.931	0.992	0.9	0.458	0.999
RPL37A	RPL32	4448949	4448829	9606.ENSP00000418082	9606.ENSP00000416429	0	0	0	0	0.977	0.992	0.9	0.467	0.999
RPS20	RPS15A	4449502	4439216	9606.ENSP00000429374	9606.ENSP00000318646	0.167	0	0	0	0.992	0.949	0.9	0.503	0.999
RPL11	RPS26	4444414	4441868	9606.ENSP00000363676	9606.ENSP00000348849	0	0	0	0	0.991	0.992	0.9	0.774	0.999
RPS5	RPL3	4451050	4441576	9606.ENSP00000472985	9606.ENSP00000346001	0.135	0	0	0	0.996	0.978	0.9	0.672	0.999
RPS13	RPL38	4449762	4438543	9606.ENSP00000435777	9606.ENSP00000309830	0	0	0	0	0.984	0.992	0.9	0.48	0.999
RPS20	RPS27L	4449502	4440222	9606.ENSP00000429374	9606.ENSP00000331019	0	0	0	0	0.825	0.962	0.9	0.396	0.999
RPSA	RPS12	4441585	4433490	9606.ENSP00000346067	9606.ENSP00000230050	0.07	0	0	0	0.99	0.994	0.9	0.354	0.999
RPS24	RPS3A	4448728	4441583	9606.ENSP00000414321	9606.ENSP00000346050	0.052	0	0	0	0.997	0.988	0.9	0.635	0.999
RPS13	UBA52	4449762	4447538	9606.ENSP00000435777	9606.ENSP00000388107	0	0	0	0	0.94	0.96	0.9	0.31	0.999
RPL6	RPL18A	4448260	4433211	9606.ENSP00000403172	9606.ENSP00000222247	0	0	0	0	0.994	0.991	0.9	0.639	0.999
FAU	RPS24	4449743	4448728	9606.ENSP00000435370	9606.ENSP00000414321	0	0	0	0	0.886	0.845	0.9	0.64	0.999
RPS19	RPL17	4450976	4447993	9606.ENSP00000470972	9606.ENSP00000397798	0	0	0	0	0.996	0.99	0.9	0.266	0.999
RPL6	RPS29	4448260	4446487	9606.ENSP00000403172	9606.ENSP00000379339	0.135	0	0	0	0.988	0.8	0.9	0.71	0.999
RPL32	RPL11	4448829	4444414	9606.ENSP00000416429	9606.ENSP00000363676	0.295	0	0	0	0.982	0.992	0.9	0.684	0.999
RPL26	RPS20	4450720	4449502	9606.ENSP00000463784	9606.ENSP00000429374	0.135	0	0	0	0.993	0.809	0.9	0.731	0.999
FAU	RPS6	4449743	4445386	9606.ENSP00000435370	9606.ENSP00000369757	0	0	0	0	0.961	0.992	0.9	0.451	0.999
RPS8	RPS4X	4446579	4444232	9606.ENSP00000379888	9606.ENSP00000362744	0	0	0	0	0.998	0.999	0.9	0.744	0.999
UBA52	RPS2	4447538	4441195	9606.ENSP00000388107	9606.ENSP00000341885	0	0	0	0	0.931	0.989	0.9	0.494	0.999
RPL26	RPL18	4450720	4450217	9606.ENSP00000463784	9606.ENSP00000447001	0	0	0	0	0.983	0.992	0.9	0.587	0.999
RPL36	RPS8	4450742	4446579	9606.ENSP00000464342	9606.ENSP00000379888	0	0	0	0	0.983	0.992	0.9	0.673	0.999
RPS25	RPS17	4449729	4441582	9606.ENSP00000435096	9606.ENSP00000346046	0	0	0	0	0.985	0.992	0.9	0.774	0.999
RPS10	RPS15	4451602	4450850	9606.ENSP00000481646	9606.ENSP00000467466	0	0	0	0	0.991	0.966	0.9	0.791	0.999
RPL35A	RPL8	4449013	4435108	9606.ENSP00000419117	9606.ENSP00000262584	0	0	0	0	0.995	0.992	0.9	0.22	0.999
RPL26	RPS4X	4450720	4444232	9606.ENSP00000463784	9606.ENSP00000362744	0.185	0	0.375	0	0.993	0.992	0.9	0.417	0.999
RPS6	RPL39	4445386	4442650	9606.ENSP00000369757	9606.ENSP00000355315	0	0	0	0	0.966	0.962	0.9	0.35	0.999
RPL12	RPS17	4442534	4441582	9606.ENSP00000354739	9606.ENSP00000346046	0	0	0	0	0.983	0.992	0.9	0.627	0.999
RPS2	RPS16	4441195	4434174	9606.ENSP00000341885	9606.ENSP00000251453	0.135	0	0	0	0.993	0.992	0.9	0.719	0.999
RPS20	RPS27	4449502	4443123	9606.ENSP00000429374	9606.ENSP00000357555	0	0	0	0	0.994	0.96	0.9	0.596	0.999
RPL18	RPS20	4450217	4449502	9606.ENSP00000447001	9606.ENSP00000429374	0	0	0	0	0.986	0.96	0.9	0.398	0.999
RPLP1	RPL4	4441581	4438689	9606.ENSP00000346037	9606.ENSP00000311430	0	0	0	0	0.952	0.989	0.9	0.409	0.999
RPL6	RPS8	4448260	4446579	9606.ENSP00000403172	9606.ENSP00000379888	0	0	0	0	0.997	0.992	0.9	0.869	0.999
RPS13	FAU	4449762	4449743	9606.ENSP00000435777	9606.ENSP00000435370	0	0	0	0	0.978	0.991	0.9	0.465	0.999
RPL30	RPL8	4449429	4435108	9606.ENSP00000428085	9606.ENSP00000262584	0	0	0	0	0.993	0.992	0.9	0.713	0.999
RPL11	RPS27	4444414	4443123	9606.ENSP00000363676	9606.ENSP00000357555	0	0	0	0	0.997	0.992	0.9	0.776	0.999
RPS15	RPL12	4450850	4442534	9606.ENSP00000467466	9606.ENSP00000354739	0.219	0	0	0	0.979	0.958	0.9	0.713	0.999
RPLP0	RPS12	4450282	4433490	9606.ENSP00000449328	9606.ENSP00000230050	0.076	0	0	0	0.995	0.992	0.9	0.191	0.999
RPL30	RPS2	4449429	4441195	9606.ENSP00000428085	9606.ENSP00000341885	0	0	0	0	0.993	0.992	0.9	0.728	0.999
RPS15	RPL11	4450850	4444414	9606.ENSP00000467466	9606.ENSP00000363676	0.295	0	0	0	0.97	0.984	0.9	0.819	0.999
UBA52	RPS4X	4447538	4444232	9606.ENSP00000388107	9606.ENSP00000362744	0	0	0	0	0.928	0.979	0.9	0.428	0.999
RPS24	RPS17	4448728	4441582	9606.ENSP00000414321	9606.ENSP00000346046	0.078	0	0	0	0.982	0.991	0.9	0.935	0.999
RPS29	RPS16	4446487	4434174	9606.ENSP00000379339	9606.ENSP00000251453	0.135	0	0	0	0.991	0.955	0.9	0.686	0.999
RPSA	EEF2	4441585	4438372	9606.ENSP00000346067	9606.ENSP00000307940	0.071	0	0	0	0.951	0.944	0.9	0.496	0.999
RPS5	RPS29	4451050	4446487	9606.ENSP00000472985	9606.ENSP00000379339	0.167	0	0	0	0.995	0.841	0.9	0.922	0.999
RPLP0	RPL4	4450282	4438689	9606.ENSP00000449328	9606.ENSP00000311430	0.135	0	0	0	0.995	0.99	0.9	0.475	0.999
RPS10	RPL18A	4451602	4433211	9606.ENSP00000481646	9606.ENSP00000222247	0	0	0	0	0.996	0.992	0.9	0.517	0.999
RPS6	RPS11	4445386	4435953	9606.ENSP00000369757	9606.ENSP00000270625	0	0	0	0	0.997	0.992	0.9	0.723	0.999
RPL10A	RPL18A	4444285	4433211	9606.ENSP00000363018	9606.ENSP00000222247	0.219	0	0	0	0.997	0.992	0.9	0.606	0.999
RPS8	RPS26	4446579	4441868	9606.ENSP00000379888	9606.ENSP00000348849	0	0	0	0	0.993	0.992	0.9	0.413	0.999
RPL6	RPS26	4448260	4441868	9606.ENSP00000403172	9606.ENSP00000348849	0	0	0	0	0.993	0.991	0.9	0.539	0.999
RPL30	RPS17	4449429	4441582	9606.ENSP00000428085	9606.ENSP00000346046	0	0	0	0	0.982	0.96	0.9	0.749	0.999
RPL30	RPL32	4449429	4448829	9606.ENSP00000428085	9606.ENSP00000416429	0	0	0	0	0.976	0.971	0.9	0.806	0.999
RPL37A	UBA52	4448949	4447538	9606.ENSP00000418082	9606.ENSP00000388107	0	0	0	0	0.936	0.96	0.9	0.466	0.999
RPS20	RPL18A	4449502	4433211	9606.ENSP00000429374	9606.ENSP00000222247	0	0	0	0	0.995	0.964	0.9	0.202	0.999
RPL30	RPL24	4449429	4446224	9606.ENSP00000428085	9606.ENSP00000377640	0	0	0	0	0.987	0.991	0.9	0.712	0.999
RPL37A	RPL4	4448949	4438689	9606.ENSP00000418082	9606.ENSP00000311430	0	0	0	0	0.933	0.992	0.9	0.504	0.999
RPS6	RPS3A	4445386	4441583	9606.ENSP00000369757	9606.ENSP00000346050	0	0	0	0	0.997	0.992	0.9	0.721	0.999
RPL3	RPS15A	4441576	4439216	9606.ENSP00000346001	9606.ENSP00000318646	0.135	0	0.256	0	0.994	0.989	0.9	0.597	0.999
RPL27	RPS6	4450752	4445386	9606.ENSP00000464813	9606.ENSP00000369757	0	0	0	0	0.996	0.992	0.9	0.321	0.999
RPS25	RPL9	4449729	4448124	9606.ENSP00000435096	9606.ENSP00000400467	0	0	0	0	0.997	0.992	0.9	0.783	0.999
RPL35A	RPS12	4449013	4433490	9606.ENSP00000419117	9606.ENSP00000230050	0	0	0	0	0.997	0.991	0.9	0.158	0.999
RPL3	RPL4	4441576	4438689	9606.ENSP00000346001	9606.ENSP00000311430	0.11	0	0.204	0	0.994	0.99	0.9	0.807	0.999
RPL24	RPL12	4446224	4442534	9606.ENSP00000377640	9606.ENSP00000354739	0	0	0	0	0.989	0.992	0.9	0.627	0.999
RPL35A	RPS24	4449013	4448728	9606.ENSP00000419117	9606.ENSP00000414321	0	0	0	0	0.99	0.809	0.9	0.921	0.999
RPL26	RPL8	4450720	4435108	9606.ENSP00000463784	9606.ENSP00000262584	0.135	0	0.298	0	0.992	0.992	0.9	0.599	0.999
RPL36	RPL39	4450742	4442650	9606.ENSP00000464342	9606.ENSP00000355315	0	0	0	0	0.959	0.96	0.9	0.539	0.999
RPL27	RPLP1	4450752	4441581	9606.ENSP00000464813	9606.ENSP00000346037	0	0	0	0	0.976	0.992	0.9	0.148	0.999
RPS13	RPL17	4449762	4447993	9606.ENSP00000435777	9606.ENSP00000397798	0	0	0	0	0.984	0.989	0.9	0.367	0.999
RPS6	RPL10A	4445386	4444285	9606.ENSP00000369757	9606.ENSP00000363018	0	0	0	0	0.998	0.992	0.9	0.527	0.999
RPS17	RPL8	4441582	4435108	9606.ENSP00000346046	9606.ENSP00000262584	0.152	0	0	0	0.971	0.991	0.9	0.406	0.999
RPS20	RPL24	4449502	4446224	9606.ENSP00000429374	9606.ENSP00000377640	0	0	0	0	0.975	0.961	0.9	0.446	0.999
RPS2	RPS11	4441195	4435953	9606.ENSP00000341885	9606.ENSP00000270625	0.219	0	0	0	0.991	0.992	0.9	0.803	0.999
RPS27	RPS16	4443123	4434174	9606.ENSP00000357555	9606.ENSP00000251453	0	0	0	0	0.993	0.991	0.9	0.377	0.999
RPS24	RPS27	4448728	4443123	9606.ENSP00000414321	9606.ENSP00000357555	0	0	0	0	0.996	0.967	0.9	0.819	0.999
RPS17	RPLP1	4441582	4441581	9606.ENSP00000346046	9606.ENSP00000346037	0	0	0	0	0.983	0.991	0.9	0.482	0.999
RPL24	RPS15A	4446224	4439216	9606.ENSP00000377640	9606.ENSP00000318646	0	0	0	0	0.988	0.992	0.9	0.52	0.999
RPS8	RPL24	4446579	4446224	9606.ENSP00000379888	9606.ENSP00000377640	0	0	0	0	0.972	0.992	0.9	0.646	0.999
RPL11	RPL27A	4444414	4441578	9606.ENSP00000363676	9606.ENSP00000346015	0.219	0	0	0	0.995	0.992	0.9	0.71	0.999
RPL32	RPS24	4448829	4448728	9606.ENSP00000416429	9606.ENSP00000414321	0	0	0	0	0.967	0.96	0.9	0.514	0.999
RPS13	RPS17	4449762	4441582	9606.ENSP00000435777	9606.ENSP00000346046	0	0	0	0	0.984	0.99	0.9	0.718	0.999
RPL10A	RPS15A	4444285	4439216	9606.ENSP00000363018	9606.ENSP00000318646	0.167	0	0	0	0.997	0.991	0.9	0.698	0.999
RPL11	RPS17	4444414	4441582	9606.ENSP00000363676	9606.ENSP00000346046	0	0	0	0	0.989	0.96	0.9	0.797	0.999
UBA52	RPS17	4447538	4441582	9606.ENSP00000388107	9606.ENSP00000346046	0	0	0	0	0.934	0.96	0.9	0.412	0.999
FAU	RPS20	4449743	4449502	9606.ENSP00000435370	9606.ENSP00000429374	0	0	0	0	0.961	0.845	0.9	0.721	0.999
RPL11	RPL10A	4444414	4444285	9606.ENSP00000363676	9606.ENSP00000363018	0.219	0	0	0	0.997	0.992	0.9	0.573	0.999
RPS9	RPS16	4437909	4434174	9606.ENSP00000302896	9606.ENSP00000251453	0.135	0	0	0	0.992	0.992	0.9	0.504	0.999
RPS13	RPL4	4449762	4438689	9606.ENSP00000435777	9606.ENSP00000311430	0	0	0	0	0.995	0.991	0.9	0.739	0.999
UBA52	RPL3	4447538	4441576	9606.ENSP00000388107	9606.ENSP00000346001	0	0	0	0	0.849	0.947	0.9	0.433	0.999
RPS4X	RPS15A	4444232	4439216	9606.ENSP00000362744	9606.ENSP00000318646	0.219	0	0.29	0	0.993	0.991	0.9	0.669	0.999
RPS5	RPSA	4451050	4441585	9606.ENSP00000472985	9606.ENSP00000346067	0.089	0	0	0	0.975	0.991	0.9	0.537	0.999
RPL30	RPL37A	4449429	4448949	9606.ENSP00000428085	9606.ENSP00000418082	0	0	0.33	0	0.979	0.992	0.9	0.597	0.999
RPS20	RPL39	4449502	4442650	9606.ENSP00000429374	9606.ENSP00000355315	0.044	0	0	0	0.961	0.809	0.9	0.538	0.999
RPL17	RPS17	4447993	4441582	9606.ENSP00000397798	9606.ENSP00000346046	0	0	0	0	0.767	0.956	0.9	0.183	0.999
RPS2	RPLP2	4441195	4439523	9606.ENSP00000341885	9606.ENSP00000322419	0	0	0	0	0.968	0.99	0.9	0.41	0.999
RPL10A	RPL38	4444285	4438543	9606.ENSP00000363018	9606.ENSP00000309830	0	0	0	0	0.992	0.992	0.9	0.671	0.999
RPL26	RPS24	4450720	4448728	9606.ENSP00000463784	9606.ENSP00000414321	0	0	0	0	0.997	0.96	0.9	0.828	0.999
RPS25	RPS27L	4449729	4440222	9606.ENSP00000435096	9606.ENSP00000331019	0	0	0	0	0.832	0.962	0.9	0.75	0.999
RPS27	RPS12	4443123	4433490	9606.ENSP00000357555	9606.ENSP00000230050	0	0	0	0	0.997	0.966	0.9	0.171	0.999
UBA52	RPL24	4447538	4446224	9606.ENSP00000388107	9606.ENSP00000377640	0	0	0	0	0.933	0.992	0.9	0.454	0.999
FOS	JUND	4438204	4434256	9606.ENSP00000306245	9606.ENSP00000252818	0	0	0	0	0.093	0.885	0.9	0.92	0.999
RPL17	UBA52	4447993	4447538	9606.ENSP00000397798	9606.ENSP00000388107	0	0	0	0	0.725	0.984	0.9	0.167	0.999
FAU	RPS17	4449743	4441582	9606.ENSP00000435370	9606.ENSP00000346046	0	0	0	0	0.984	0.991	0.9	0.58	0.999
RPL24	RPL38	4446224	4438543	9606.ENSP00000377640	9606.ENSP00000309830	0	0	0	0	0.958	0.991	0.9	0.747	0.999
RPS19	RPL24	4450976	4446224	9606.ENSP00000470972	9606.ENSP00000377640	0	0	0	0	0.967	0.992	0.9	0.633	0.999
MCM3	MCM6	4451546	4435383	9606.ENSP00000480987	9606.ENSP00000264156	0	0	0.239	0.729	0.997	0.998	0.9	0.92	0.999
RPS5	RPL6	4451050	4448260	9606.ENSP00000472985	9606.ENSP00000403172	0.112	0	0	0	0.995	0.991	0.9	0.626	0.999
RPL9	RPS8	4448124	4446579	9606.ENSP00000400467	9606.ENSP00000379888	0	0	0	0	0.997	0.991	0.9	0.619	0.999
RPSA	RPL18A	4441585	4433211	9606.ENSP00000346067	9606.ENSP00000222247	0	0	0	0	0.994	0.992	0.9	0.405	0.999
RPL6	RPS2	4448260	4441195	9606.ENSP00000403172	9606.ENSP00000341885	0.135	0	0	0	0.993	0.989	0.9	0.853	0.999
RPS27L	RPL4	4440222	4438689	9606.ENSP00000331019	9606.ENSP00000311430	0	0	0	0	0.826	0.942	0.9	0.487	0.999
RPL9	RPLP2	4448124	4439523	9606.ENSP00000400467	9606.ENSP00000322419	0	0	0	0	0.962	0.984	0.9	0.639	0.999
RPL12	RPS11	4442534	4435953	9606.ENSP00000354739	9606.ENSP00000270625	0.219	0	0	0	0.996	0.992	0.9	0.599	0.999
RPS13	RPS24	4449762	4448728	9606.ENSP00000435777	9606.ENSP00000414321	0.197	0	0	0	0.997	0.991	0.9	0.768	0.999
RPS10	RPS2	4451602	4441195	9606.ENSP00000481646	9606.ENSP00000341885	0	0	0	0	0.96	0.991	0.9	0.781	0.999
FAU	UBA52	4449743	4447538	9606.ENSP00000435370	9606.ENSP00000388107	0	0	0	0.733	0.956	0.96	0.9	0.774	0.999
FAU	RPS25	4449743	4449729	9606.ENSP00000435370	9606.ENSP00000435096	0	0	0	0	0.979	0.992	0.9	0.666	0.999
RPS15	RPS3A	4450850	4441583	9606.ENSP00000467466	9606.ENSP00000346050	0	0	0	0	0.971	0.992	0.9	0.646	0.999
RPS25	UBA52	4449729	4447538	9606.ENSP00000435096	9606.ENSP00000388107	0	0	0	0	0.936	0.992	0.9	0.599	0.999
RPS10	RPL8	4451602	4435108	9606.ENSP00000481646	9606.ENSP00000262584	0	0	0	0	0.998	0.992	0.9	0.438	0.999
RPS25	RPS20	4449729	4449502	9606.ENSP00000435096	9606.ENSP00000429374	0	0	0	0	0.996	0.961	0.9	0.824	0.999
UBA52	RPL10A	4447538	4444285	9606.ENSP00000388107	9606.ENSP00000363018	0	0	0	0	0.887	0.96	0.9	0.393	0.999
RPL11	RPS12	4444414	4433490	9606.ENSP00000363676	9606.ENSP00000230050	0.11	0	0	0	0.996	0.992	0.9	0.232	0.999
RPS27	RPS3A	4443123	4441583	9606.ENSP00000357555	9606.ENSP00000346050	0	0	0	0	0.997	0.992	0.9	0.64	0.999
RPS6	RPS9	4445386	4437909	9606.ENSP00000369757	9606.ENSP00000302896	0	0	0	0	0.969	0.992	0.9	0.727	0.999
RPS20	RPS3A	4449502	4441583	9606.ENSP00000429374	9606.ENSP00000346050	0	0	0	0	0.997	0.963	0.9	0.588	0.999
RPS24	RPL39	4448728	4442650	9606.ENSP00000414321	9606.ENSP00000355315	0	0	0	0	0.962	0.809	0.9	0.615	0.999
RPL24	RPS17	4446224	4441582	9606.ENSP00000377640	9606.ENSP00000346046	0	0	0	0	0.981	0.992	0.9	0.551	0.999
RPL3	EEF2	4441576	4438372	9606.ENSP00000346001	9606.ENSP00000307940	0.081	0	0.202	0	0.966	0.944	0.9	0.641	0.999
RPL6	RPL12	4448260	4442534	9606.ENSP00000403172	9606.ENSP00000354739	0	0	0	0	0.995	0.992	0.9	0.541	0.999
RPL36	RPLP1	4450742	4441581	9606.ENSP00000464342	9606.ENSP00000346037	0	0	0	0	0.987	0.991	0.9	0.644	0.999
RPL10A	EEF2	4444285	4438372	9606.ENSP00000363018	9606.ENSP00000307940	0.111	0	0	0	0.854	0.964	0.9	0.441	0.999
HSPA8	HSP90AA1	4449616	4440643	9606.ENSP00000432083	9606.ENSP00000335153	0	0	0	0	0.771	0.73	0.9	0.929	0.999
RPL9	RPL8	4448124	4435108	9606.ENSP00000400467	9606.ENSP00000262584	0.219	0	0.295	0	0.997	0.991	0.9	0.662	0.999
RPS6	RPLP1	4445386	4441581	9606.ENSP00000369757	9606.ENSP00000346037	0	0	0	0	0.996	0.991	0.9	0.564	0.999
RPS10	RPS17	4451602	4441582	9606.ENSP00000481646	9606.ENSP00000346046	0	0	0	0	0.966	0.966	0.9	0.894	0.999
RPL36	RPL11	4450742	4444414	9606.ENSP00000464342	9606.ENSP00000363676	0	0	0	0	0.987	0.992	0.9	0.743	0.999
RPL30	UBA52	4449429	4447538	9606.ENSP00000428085	9606.ENSP00000388107	0	0	0	0	0.935	0.96	0.9	0.526	0.999
RPL26	RPL9	4450720	4448124	9606.ENSP00000463784	9606.ENSP00000400467	0.185	0	0.411	0	0.997	0.96	0.9	0.552	0.999
RPL18	RPL24	4450217	4446224	9606.ENSP00000447001	9606.ENSP00000377640	0	0	0	0	0.953	0.991	0.9	0.576	0.999
RPL37A	RPL9	4448949	4448124	9606.ENSP00000418082	9606.ENSP00000400467	0	0	0.21	0	0.942	0.991	0.9	0.054	0.999
RPS15	UBA52	4450850	4447538	9606.ENSP00000467466	9606.ENSP00000388107	0	0	0	0	0.943	0.96	0.9	0.428	0.999
RPL32	RPL9	4448829	4448124	9606.ENSP00000416429	9606.ENSP00000400467	0.295	0	0	0	0.964	0.992	0.9	0.471	0.999
RPL26	RPS17	4450720	4441582	9606.ENSP00000463784	9606.ENSP00000346046	0	0	0	0	0.974	0.96	0.9	0.825	0.999
RPS3A	EEF2	4441583	4438372	9606.ENSP00000346050	9606.ENSP00000307940	0	0	0	0	0.974	0.967	0.9	0.211	0.999
RPS19	RPL38	4450976	4438543	9606.ENSP00000470972	9606.ENSP00000309830	0	0	0	0	0.993	0.991	0.9	0.815	0.999
RPL12	RPL8	4442534	4435108	9606.ENSP00000354739	9606.ENSP00000262584	0.167	0	0	0	0.996	0.992	0.9	0.595	0.999
RPLP0	EEF2	4450282	4438372	9606.ENSP00000449328	9606.ENSP00000307940	0.111	0	0	0	0.972	0.944	0.9	0.688	0.999
RPS8	RPS27	4446579	4443123	9606.ENSP00000379888	9606.ENSP00000357555	0	0	0	0	0.997	0.992	0.9	0.752	0.999
RPL17	RPLP1	4447993	4441581	9606.ENSP00000397798	9606.ENSP00000346037	0	0	0	0	0.979	0.954	0.9	0.066	0.999
RPS15	RPS29	4450850	4446487	9606.ENSP00000467466	9606.ENSP00000379339	0.219	0	0	0	0.992	0.952	0.9	0.816	0.999
RPS19	RPS26	4450976	4441868	9606.ENSP00000470972	9606.ENSP00000348849	0	0	0	0	0.993	0.992	0.9	0.87	0.999
RPS15	RPS8	4450850	4446579	9606.ENSP00000467466	9606.ENSP00000379888	0	0	0	0	0.966	0.992	0.9	0.729	0.999
RPL32	RPLP2	4448829	4439523	9606.ENSP00000416429	9606.ENSP00000322419	0	0	0	0	0.964	0.956	0.9	0.268	0.999
RPL26	RPS25	4450720	4449729	9606.ENSP00000463784	9606.ENSP00000435096	0	0	0	0	0.997	0.992	0.9	0.734	0.999
RPL24	RPL11	4446224	4444414	9606.ENSP00000377640	9606.ENSP00000363676	0	0	0	0	0.99	0.992	0.9	0.699	0.999
RPL18	RPL4	4450217	4438689	9606.ENSP00000447001	9606.ENSP00000311430	0.185	0	0	0	0.99	0.991	0.9	0.786	0.999
RPL17	RPL3	4447993	4441576	9606.ENSP00000397798	9606.ENSP00000346001	0.081	0	0	0	0.999	0.989	0.9	0.157	0.999
RPL35A	RPL4	4449013	4438689	9606.ENSP00000419117	9606.ENSP00000311430	0	0	0	0	0.993	0.992	0.9	0.371	0.999
RPL3	RPS2	4441576	4441195	9606.ENSP00000346001	9606.ENSP00000341885	0.135	0	0	0	0.993	0.989	0.9	0.69	0.999
RPS10	RPS26	4451602	4441868	9606.ENSP00000481646	9606.ENSP00000348849	0	0	0	0	0.983	0.991	0.9	0.877	0.999
UBA52	RPS15A	4447538	4439216	9606.ENSP00000388107	9606.ENSP00000318646	0	0	0	0	0.93	0.984	0.9	0.325	0.999
RPL35A	RPL32	4449013	4448829	9606.ENSP00000419117	9606.ENSP00000416429	0	0	0	0	0.992	0.994	0.9	0.395	0.999
ATP5H	ATP5J2	4437775	4436969	9606.ENSP00000301587	9606.ENSP00000292475	0	0	0	0	0.984	0.802	0.9	0.504	0.999
EEF1A1	RPS12	4440919	4433490	9606.ENSP00000339063	9606.ENSP00000230050	0	0	0	0	0.836	0.958	0.9	0.452	0.999
RPL27A	RPS27L	4441578	4440222	9606.ENSP00000346015	9606.ENSP00000331019	0	0	0	0	0.817	0.959	0.9	0.564	0.999
RPLP0	UBA52	4450282	4447538	9606.ENSP00000449328	9606.ENSP00000388107	0	0	0	0	0.935	0.96	0.9	0.342	0.999
RPS15A	RPL18A	4439216	4433211	9606.ENSP00000318646	9606.ENSP00000222247	0	0	0	0	0.995	0.991	0.9	0.436	0.999
RPS5	RPS9	4451050	4437909	9606.ENSP00000472985	9606.ENSP00000302896	0.167	0	0	0	0.971	0.979	0.9	0.935	0.999
RPL18	RPS13	4450217	4449762	9606.ENSP00000447001	9606.ENSP00000435777	0	0	0	0	0.982	0.992	0.9	0.578	0.999
RPL36	RPS12	4450742	4433490	9606.ENSP00000464342	9606.ENSP00000230050	0	0	0	0	0.995	0.991	0.9	0.203	0.999
RPS24	RPS15A	4448728	4439216	9606.ENSP00000414321	9606.ENSP00000318646	0	0	0	0	0.996	0.991	0.9	0.607	0.999
RPS4X	RPL3	4444232	4441576	9606.ENSP00000362744	9606.ENSP00000346001	0.185	0	0.374	0	0.998	0.99	0.9	0.483	0.999
RPS19	RPS13	4450976	4449762	9606.ENSP00000470972	9606.ENSP00000435777	0	0	0	0	0.996	0.999	0.9	0.782	0.999
RPS20	RPS8	4449502	4446579	9606.ENSP00000429374	9606.ENSP00000379888	0	0	0	0	0.997	0.963	0.9	0.549	0.999
RPL9	RPL10A	4448124	4444285	9606.ENSP00000400467	9606.ENSP00000363018	0.219	0	0	0	0.996	0.992	0.9	0.672	0.999
RPL18	RPS2	4450217	4441195	9606.ENSP00000447001	9606.ENSP00000341885	0	0	0	0	0.994	0.991	0.9	0.715	0.999
RPL27	FAU	4450752	4449743	9606.ENSP00000464813	9606.ENSP00000435370	0	0	0	0	0.981	0.96	0.9	0.488	0.999
RPS10	RPL30	4451602	4449429	9606.ENSP00000481646	9606.ENSP00000428085	0	0	0	0	0.978	0.991	0.9	0.673	0.999
RPL18	RPS8	4450217	4446579	9606.ENSP00000447001	9606.ENSP00000379888	0	0	0	0	0.993	0.991	0.9	0.485	0.999
RPS25	RPL35A	4449729	4449013	9606.ENSP00000435096	9606.ENSP00000419117	0	0	0	0	0.997	0.992	0.9	0.426	0.999
RPS8	RPL39	4446579	4442650	9606.ENSP00000379888	9606.ENSP00000355315	0	0	0	0	0.949	0.96	0.9	0.495	0.999
RPS10	FAU	4451602	4449743	9606.ENSP00000481646	9606.ENSP00000435370	0	0	0	0	0.958	0.951	0.9	0.545	0.999
RPS4X	RPS9	4444232	4437909	9606.ENSP00000362744	9606.ENSP00000302896	0	0	0.212	0	0.992	0.999	0.9	0.651	0.999
UBA52	RPLP2	4447538	4439523	9606.ENSP00000388107	9606.ENSP00000322419	0	0	0	0	0.935	0.977	0.9	0.47	0.999
RPS5	RPL18A	4451050	4433211	9606.ENSP00000472985	9606.ENSP00000222247	0	0	0	0	0.997	0.99	0.9	0.128	0.999
RPL35A	RPL3	4449013	4441576	9606.ENSP00000419117	9606.ENSP00000346001	0	0	0	0	0.991	0.991	0.9	0.434	0.999
RPL18	RPL10A	4450217	4444285	9606.ENSP00000447001	9606.ENSP00000363018	0	0	0	0	0.979	0.991	0.9	0.443	0.999
RPS25	RPS12	4449729	4433490	9606.ENSP00000435096	9606.ENSP00000230050	0	0	0	0	0.997	0.994	0.9	0.324	0.999
RPL27	RPL17	4450752	4447993	9606.ENSP00000464813	9606.ENSP00000397798	0.081	0	0	0	0.983	0.956	0.9	0.062	0.999
RPS24	RPS9	4448728	4437909	9606.ENSP00000414321	9606.ENSP00000302896	0	0	0	0	0.955	0.986	0.9	0.617	0.999
RPS3A	RPL8	4441583	4435108	9606.ENSP00000346050	9606.ENSP00000262584	0	0	0.274	0	0.999	0.992	0.9	0.708	0.999
RPS25	RPL11	4449729	4444414	9606.ENSP00000435096	9606.ENSP00000363676	0	0	0	0	0.997	0.992	0.9	0.787	0.999
RPL3	RPS9	4441576	4437909	9606.ENSP00000346001	9606.ENSP00000302896	0.135	0	0	0	0.985	0.989	0.9	0.674	0.999
RPL32	RPLP1	4448829	4441581	9606.ENSP00000416429	9606.ENSP00000346037	0	0	0	0	0.972	0.96	0.9	0.248	0.999
RPL9	RPL12	4448124	4442534	9606.ENSP00000400467	9606.ENSP00000354739	0.219	0	0	0	0.995	0.99	0.9	0.725	0.999
RPL24	RPL18A	4446224	4433211	9606.ENSP00000377640	9606.ENSP00000222247	0	0	0	0	0.976	0.992	0.9	0.339	0.999
RPL35A	RPS26	4449013	4441868	9606.ENSP00000419117	9606.ENSP00000348849	0	0	0	0	0.993	0.96	0.9	0.867	0.999
RPL27A	EEF2	4441578	4438372	9606.ENSP00000346015	9606.ENSP00000307940	0.111	0	0	0	0.971	0.953	0.9	0.244	0.999
RPL37A	RPS24	4448949	4448728	9606.ENSP00000418082	9606.ENSP00000414321	0	0	0	0	0.959	0.991	0.9	0.651	0.999
RPL37A	RPL18A	4448949	4433211	9606.ENSP00000418082	9606.ENSP00000222247	0.254	0	0	0	0.964	0.992	0.9	0.771	0.999
RPL18	RPL35A	4450217	4449013	9606.ENSP00000447001	9606.ENSP00000419117	0	0	0	0	0.992	0.991	0.9	0.531	0.999
RPL11	RPL3	4444414	4441576	9606.ENSP00000363676	9606.ENSP00000346001	0.185	0	0	0	0.995	0.991	0.9	0.667	0.999
RPL37A	RPS3A	4448949	4441583	9606.ENSP00000418082	9606.ENSP00000346050	0	0	0	0	0.976	0.992	0.9	0.166	0.999
RPL3	RPL18A	4441576	4433211	9606.ENSP00000346001	9606.ENSP00000222247	0	0	0	0	0.999	0.99	0.9	0.534	0.999
RPS25	RPL6	4449729	4448260	9606.ENSP00000435096	9606.ENSP00000403172	0	0	0	0	0.996	0.991	0.9	0.677	0.999
RPS13	RPS9	4449762	4437909	9606.ENSP00000435777	9606.ENSP00000302896	0.053	0	0	0	0.977	0.992	0.9	0.745	0.999
RPL11	RPS2	4444414	4441195	9606.ENSP00000363676	9606.ENSP00000341885	0.219	0	0	0	0.992	0.991	0.9	0.599	0.999
RPL35A	RPS3A	4449013	4441583	9606.ENSP00000419117	9606.ENSP00000346050	0	0	0	0	0.995	0.992	0.9	0.247	0.999
RPS8	RPS6	4446579	4445386	9606.ENSP00000379888	9606.ENSP00000369757	0	0	0	0	0.997	0.992	0.9	0.814	0.999
RPS3A	RPL18A	4441583	4433211	9606.ENSP00000346050	9606.ENSP00000222247	0	0	0	0	0.997	0.992	0.9	0.131	0.999
RPLP0	RPL18A	4450282	4433211	9606.ENSP00000449328	9606.ENSP00000222247	0.219	0	0	0	0.995	0.99	0.9	0.238	0.999
RPLP0	RPS25	4450282	4449729	9606.ENSP00000449328	9606.ENSP00000435096	0	0	0	0	0.996	0.99	0.9	0.193	0.999
RPS19	UBA52	4450976	4447538	9606.ENSP00000470972	9606.ENSP00000388107	0	0	0	0	0.96	0.985	0.9	0.455	0.999
RPS26	RPL18A	4441868	4433211	9606.ENSP00000348849	9606.ENSP00000222247	0.054	0	0	0	0.993	0.992	0.9	0.461	0.999
RPS24	RPS2	4448728	4441195	9606.ENSP00000414321	9606.ENSP00000341885	0	0	0	0	0.974	0.978	0.9	0.73	0.999
RPL11	RPSA	4444414	4441585	9606.ENSP00000363676	9606.ENSP00000346067	0.142	0	0	0	0.985	0.992	0.9	0.418	0.999
RPS10	RPS11	4451602	4435953	9606.ENSP00000481646	9606.ENSP00000270625	0	0	0	0	0.998	0.991	0.9	0.753	0.999
RPLP0	RPL24	4450282	4446224	9606.ENSP00000449328	9606.ENSP00000377640	0	0	0	0	0.977	0.992	0.9	0.408	0.999
RPL17	RPS27	4447993	4443123	9606.ENSP00000397798	9606.ENSP00000357555	0	0	0	0	0.983	0.956	0.9	0.21	0.999
RPL17	RPL24	4447993	4446224	9606.ENSP00000397798	9606.ENSP00000377640	0	0	0	0	0.892	0.991	0.9	0.208	0.999
RPS15	RPL8	4450850	4435108	9606.ENSP00000467466	9606.ENSP00000262584	0.219	0	0.212	0	0.993	0.992	0.9	0.618	0.999
RPS29	RPL38	4446487	4438543	9606.ENSP00000379339	9606.ENSP00000309830	0	0	0	0	0.991	0.805	0.9	0.815	0.999
RPL36	RPL35A	4450742	4449013	9606.ENSP00000464342	9606.ENSP00000419117	0	0	0	0	0.983	0.992	0.9	0.774	0.999
RPS5	RPLP2	4451050	4439523	9606.ENSP00000472985	9606.ENSP00000322419	0	0	0	0	0.944	0.99	0.9	0.241	0.999
RPL9	RPS15A	4448124	4439216	9606.ENSP00000400467	9606.ENSP00000318646	0.219	0	0.361	0	0.997	0.991	0.9	0.429	0.999
RPS25	RPS2	4449729	4441195	9606.ENSP00000435096	9606.ENSP00000341885	0	0	0	0	0.981	0.992	0.9	0.789	0.999
RPL9	RPS16	4448124	4434174	9606.ENSP00000400467	9606.ENSP00000251453	0.185	0	0	0	0.994	0.992	0.9	0.656	0.999
RPS25	RPL3	4449729	4441576	9606.ENSP00000435096	9606.ENSP00000346001	0	0	0	0	0.998	0.989	0.9	0.347	0.999
RPL37A	RPLP2	4448949	4439523	9606.ENSP00000418082	9606.ENSP00000322419	0	0	0	0	0.972	0.991	0.9	0.356	0.999
RPL6	RPS27L	4448260	4440222	9606.ENSP00000403172	9606.ENSP00000331019	0	0	0	0	0.826	0.945	0.9	0.516	0.999
RPS19	RPL37A	4450976	4448949	9606.ENSP00000470972	9606.ENSP00000418082	0	0	0	0	0.972	0.992	0.9	0.502	0.999
RPL30	RPS9	4449429	4437909	9606.ENSP00000428085	9606.ENSP00000302896	0	0	0	0	0.978	0.992	0.9	0.707	0.999
RPLP0	RPS26	4450282	4441868	9606.ENSP00000449328	9606.ENSP00000348849	0	0	0	0	0.991	0.99	0.9	0.507	0.999
CFL1	ACTB	4449639	4441991	9606.ENSP00000432660	9606.ENSP00000349960	0	0	0	0	0.375	0.985	0.8	0.74	0.999
RPS13	RPL37A	4449762	4448949	9606.ENSP00000435777	9606.ENSP00000418082	0	0	0.317	0	0.98	0.992	0.9	0.308	0.999
RPS17	RPL18A	4441582	4433211	9606.ENSP00000346046	9606.ENSP00000222247	0	0	0	0	0.959	0.96	0.9	0.201	0.999
RPS4X	RPL27A	4444232	4441578	9606.ENSP00000362744	9606.ENSP00000346015	0.219	0	0.211	0	0.996	0.992	0.9	0.449	0.999
RPS24	RPL10A	4448728	4444285	9606.ENSP00000414321	9606.ENSP00000363018	0	0	0	0	0.999	0.949	0.9	0.542	0.999
RPL27	RPSA	4450752	4441585	9606.ENSP00000464813	9606.ENSP00000346067	0	0	0	0	0.991	0.992	0.9	0.158	0.999
RPL32	RPL18A	4448829	4433211	9606.ENSP00000416429	9606.ENSP00000222247	0	0	0	0	0.976	0.992	0.9	0.535	0.999
RPL17	RPL8	4447993	4435108	9606.ENSP00000397798	9606.ENSP00000262584	0.111	0	0	0	0.999	0.991	0.9	0.279	0.999
RPL26	RPS6	4450720	4445386	9606.ENSP00000463784	9606.ENSP00000369757	0	0	0	0	0.997	0.992	0.9	0.711	0.999
RPL18	RPS9	4450217	4437909	9606.ENSP00000447001	9606.ENSP00000302896	0.219	0	0	0	0.991	0.991	0.9	0.672	0.999
RPL38	RPS11	4438543	4435953	9606.ENSP00000309830	9606.ENSP00000270625	0	0	0	0	0.996	0.992	0.9	0.481	0.999
RPL37A	RPL27A	4448949	4441578	9606.ENSP00000418082	9606.ENSP00000346015	0	0	0	0	0.974	0.992	0.9	0.564	0.999
RPL11	EEF1A1	4444414	4440919	9606.ENSP00000363676	9606.ENSP00000339063	0	0	0	0	0.832	0.962	0.9	0.605	0.999
RPS4X	RPLP1	4444232	4441581	9606.ENSP00000362744	9606.ENSP00000346037	0	0	0	0	0.98	0.992	0.9	0.229	0.999
RPS20	RPL12	4449502	4442534	9606.ENSP00000429374	9606.ENSP00000354739	0.167	0	0	0	0.996	0.963	0.9	0.471	0.999
RPL27	RPL35A	4450752	4449013	9606.ENSP00000464813	9606.ENSP00000419117	0	0	0	0	0.997	0.992	0.9	0.708	0.999
FAU	RPS2	4449743	4441195	9606.ENSP00000435370	9606.ENSP00000341885	0	0	0	0	0.939	0.99	0.9	0.698	0.999
RPLP2	RPS16	4439523	4434174	9606.ENSP00000322419	9606.ENSP00000251453	0	0	0	0	0.989	0.99	0.9	0.24	0.999
RPL32	RPL6	4448829	4448260	9606.ENSP00000416429	9606.ENSP00000403172	0.171	0	0	0	0.975	0.991	0.9	0.427	0.999
RPL10A	RPL4	4444285	4438689	9606.ENSP00000363018	9606.ENSP00000311430	0.135	0	0	0	0.989	0.991	0.9	0.569	0.999
RPS25	RPLP2	4449729	4439523	9606.ENSP00000435096	9606.ENSP00000322419	0	0	0	0	0.987	0.991	0.9	0.691	0.999
RPL12	RPS9	4442534	4437909	9606.ENSP00000354739	9606.ENSP00000302896	0.166	0	0	0	0.973	0.992	0.9	0.529	0.999
RPS10	RPL18	4451602	4450217	9606.ENSP00000481646	9606.ENSP00000447001	0	0	0	0	0.945	0.991	0.9	0.716	0.999
RPS6	RPS2	4445386	4441195	9606.ENSP00000369757	9606.ENSP00000341885	0	0	0	0	0.98	0.992	0.9	0.745	0.999
RPS15	RPLP0	4450850	4450282	9606.ENSP00000467466	9606.ENSP00000449328	0.219	0	0	0	0.978	0.978	0.9	0.441	0.999
RPL30	RPL10A	4449429	4444285	9606.ENSP00000428085	9606.ENSP00000363018	0	0	0	0	0.983	0.992	0.9	0.711	0.999
RPS13	RPL11	4449762	4444414	9606.ENSP00000435777	9606.ENSP00000363676	0	0	0	0	0.997	0.991	0.9	0.672	0.999
UBA52	RPL18A	4447538	4433211	9606.ENSP00000388107	9606.ENSP00000222247	0	0	0	0	0.968	0.981	0.9	0.444	0.999
RPS13	RPL39	4449762	4442650	9606.ENSP00000435777	9606.ENSP00000355315	0.078	0	0	0	0.968	0.96	0.9	0.442	0.999
RPS10	RPL32	4451602	4448829	9606.ENSP00000481646	9606.ENSP00000416429	0	0	0	0	0.939	0.958	0.9	0.585	0.999
RPL27	RPS11	4450752	4435953	9606.ENSP00000464813	9606.ENSP00000270625	0.185	0	0	0	0.996	0.992	0.9	0.645	0.999
RPS10	RPS4X	4451602	4444232	9606.ENSP00000481646	9606.ENSP00000362744	0	0	0	0	0.991	0.999	0.9	0.537	0.999
RPS19	RPS12	4450976	4433490	9606.ENSP00000470972	9606.ENSP00000230050	0	0	0	0	0.997	0.991	0.9	0.405	0.999
RPS8	RPL10A	4446579	4444285	9606.ENSP00000379888	9606.ENSP00000363018	0	0	0	0	0.997	0.992	0.9	0.434	0.999
RPS3A	RPS16	4441583	4434174	9606.ENSP00000346050	9606.ENSP00000251453	0	0	0	0	0.994	0.992	0.9	0.315	0.999
RPS19	RPS16	4450976	4434174	9606.ENSP00000470972	9606.ENSP00000251453	0	0	0	0	0.995	0.992	0.9	0.824	0.999
RPL18	RPL11	4450217	4444414	9606.ENSP00000447001	9606.ENSP00000363676	0	0	0	0	0.984	0.992	0.9	0.68	0.999
RPLP0	RPS17	4450282	4441582	9606.ENSP00000449328	9606.ENSP00000346046	0	0	0	0	0.982	0.991	0.9	0.534	0.999
RPS29	RPL4	4446487	4438689	9606.ENSP00000379339	9606.ENSP00000311430	0.135	0	0	0	0.952	0.8	0.9	0.719	0.999
RPS25	RPL38	4449729	4438543	9606.ENSP00000435096	9606.ENSP00000309830	0	0	0	0	0.996	0.991	0.9	0.826	0.999
RPS25	RPSA	4449729	4441585	9606.ENSP00000435096	9606.ENSP00000346067	0	0	0	0	0.978	0.991	0.9	0.565	0.999
SNRPD2	SNRPG	4441252	4436020	9606.ENSP00000342374	9606.ENSP00000272348	0	0	0	0	0.985	0.994	0.9	0.886	0.999
RPL35A	RPL38	4449013	4438543	9606.ENSP00000419117	9606.ENSP00000309830	0	0	0	0	0.99	0.96	0.9	0.749	0.999
NDUFA8	NDUFS8	4444260	4439023	9606.ENSP00000362873	9606.ENSP00000315774	0	0	0	0	0.918	0.984	0.9	0.543	0.999
RPL27	RPL11	4450752	4444414	9606.ENSP00000464813	9606.ENSP00000363676	0.185	0	0	0	0.997	0.992	0.9	0.575	0.999
RPL32	RPL10A	4448829	4444285	9606.ENSP00000416429	9606.ENSP00000363018	0	0	0	0	0.974	0.992	0.9	0.474	0.999
RPS3A	RPS9	4441583	4437909	9606.ENSP00000346050	9606.ENSP00000302896	0	0	0	0	0.991	0.992	0.9	0.622	0.999
RPL36	RPS27	4450742	4443123	9606.ENSP00000464342	9606.ENSP00000357555	0	0	0	0	0.993	0.96	0.9	0.246	0.999
RPS2	EEF1A1	4441195	4440919	9606.ENSP00000341885	9606.ENSP00000339063	0	0	0.223	0	0.976	0.816	0.9	0.463	0.999
RPL36	RPS16	4450742	4434174	9606.ENSP00000464342	9606.ENSP00000251453	0	0	0	0	0.985	0.992	0.9	0.769	0.999
RPL17	RPS16	4447993	4434174	9606.ENSP00000397798	9606.ENSP00000251453	0.081	0	0	0	0.98	0.989	0.9	0.247	0.999
RPS27	RPL8	4443123	4435108	9606.ENSP00000357555	9606.ENSP00000262584	0	0	0	0	0.996	0.992	0.9	0.465	0.999
FAU	RPS27	4449743	4443123	9606.ENSP00000435370	9606.ENSP00000357555	0	0	0	0	0.958	0.966	0.9	0.664	0.999
RPL4	RPL38	4438689	4438543	9606.ENSP00000311430	9606.ENSP00000309830	0	0	0	0	0.942	0.991	0.9	0.383	0.999
RPL6	RPL3	4448260	4441576	9606.ENSP00000403172	9606.ENSP00000346001	0.11	0	0	0	0.996	0.99	0.9	0.773	0.999
RPL32	RPS9	4448829	4437909	9606.ENSP00000416429	9606.ENSP00000302896	0	0	0	0	0.954	0.992	0.9	0.248	0.999
FAU	RPL12	4449743	4442534	9606.ENSP00000435370	9606.ENSP00000354739	0	0	0	0	0.965	0.934	0.9	0.248	0.999
RPS20	RPL37A	4449502	4448949	9606.ENSP00000429374	9606.ENSP00000418082	0	0	0	0	0.975	0.963	0.9	0.506	0.999
RPS10	RPL35A	4451602	4449013	9606.ENSP00000481646	9606.ENSP00000419117	0	0	0	0	0.982	0.991	0.9	0.874	0.999
RPS4X	RPS26	4444232	4441868	9606.ENSP00000362744	9606.ENSP00000348849	0	0	0	0	0.993	0.992	0.9	0.316	0.999
RPS25	RPS27	4449729	4443123	9606.ENSP00000435096	9606.ENSP00000357555	0	0	0	0	0.998	0.994	0.9	0.831	0.999
RPS27	RPS17	4443123	4441582	9606.ENSP00000357555	9606.ENSP00000346046	0	0	0	0	0.969	0.96	0.9	0.692	0.999
RPS20	RPSA	4449502	4441585	9606.ENSP00000429374	9606.ENSP00000346067	0.11	0	0	0	0.99	0.96	0.9	0.506	0.999
RPL17	RPL39	4447993	4442650	9606.ENSP00000397798	9606.ENSP00000355315	0.043	0	0	0	0.765	0.956	0.9	0.228	0.999
RPL18	UBA52	4450217	4447538	9606.ENSP00000447001	9606.ENSP00000388107	0	0	0	0	0.937	0.96	0.9	0.296	0.999
RPS19	RPL8	4450976	4435108	9606.ENSP00000470972	9606.ENSP00000262584	0	0	0	0	0.999	0.992	0.9	0.619	0.999
RPL36	RPLP2	4450742	4439523	9606.ENSP00000464342	9606.ENSP00000322419	0	0	0	0	0.961	0.991	0.9	0.381	0.999
RPLP0	RPL38	4450282	4438543	9606.ENSP00000449328	9606.ENSP00000309830	0	0	0	0	0.965	0.992	0.9	0.393	0.999
RPL35A	RPL24	4449013	4446224	9606.ENSP00000419117	9606.ENSP00000377640	0	0	0	0	0.99	0.992	0.9	0.583	0.999
RPS24	RPS4X	4448728	4444232	9606.ENSP00000414321	9606.ENSP00000362744	0	0	0	0	0.993	0.987	0.9	0.761	0.999
RPS2	EEF2	4441195	4438372	9606.ENSP00000341885	9606.ENSP00000307940	0.111	0	0.224	0	0.974	0.968	0.9	0.402	0.999
RPL24	RPS27L	4446224	4440222	9606.ENSP00000377640	9606.ENSP00000331019	0	0	0	0	0.829	0.961	0.9	0.381	0.999
RPL24	RPS12	4446224	4433490	9606.ENSP00000377640	9606.ENSP00000230050	0.078	0	0	0	0.988	0.994	0.9	0.409	0.999
EEF2	RPS11	4438372	4435953	9606.ENSP00000307940	9606.ENSP00000270625	0.167	0	0.216	0	0.742	0.954	0.9	0.281	0.999
RPL18	RPL27A	4450217	4441578	9606.ENSP00000447001	9606.ENSP00000346015	0	0	0	0	0.993	0.991	0.9	0.464	0.999
RPS6	RPS4X	4445386	4444232	9606.ENSP00000369757	9606.ENSP00000362744	0	0	0	0	0.997	0.998	0.9	0.731	0.999
RPL30	RPS6	4449429	4445386	9606.ENSP00000428085	9606.ENSP00000369757	0	0	0	0	0.99	0.992	0.9	0.739	0.999
RPS29	RPLP1	4446487	4441581	9606.ENSP00000379339	9606.ENSP00000346037	0	0	0	0	0.996	0.805	0.9	0.715	0.999
RPS24	RPLP1	4448728	4441581	9606.ENSP00000414321	9606.ENSP00000346037	0	0	0	0	0.991	0.947	0.9	0.555	0.999
RPS13	RPS2	4449762	4441195	9606.ENSP00000435777	9606.ENSP00000341885	0	0	0.223	0	0.993	0.992	0.9	0.786	0.999
RPL17	RPL10A	4447993	4444285	9606.ENSP00000397798	9606.ENSP00000363018	0.111	0	0	0	0.998	0.991	0.9	0.325	0.999
RPL18	RPS27	4450217	4443123	9606.ENSP00000447001	9606.ENSP00000357555	0	0	0	0	0.91	0.989	0.9	0.385	0.999
RPL36	RPL30	4450742	4449429	9606.ENSP00000464342	9606.ENSP00000428085	0	0	0	0	0.976	0.992	0.9	0.398	0.999
RPS19	RPL9	4450976	4448124	9606.ENSP00000470972	9606.ENSP00000400467	0	0	0	0	0.993	0.991	0.9	0.469	0.999
RPS8	RPS12	4446579	4433490	9606.ENSP00000379888	9606.ENSP00000230050	0	0	0	0	0.997	0.992	0.9	0.226	0.999
RPS15	RPL37A	4450850	4448949	9606.ENSP00000467466	9606.ENSP00000418082	0	0	0	0	0.948	0.992	0.9	0.414	0.999
RPS17	EEF2	4441582	4438372	9606.ENSP00000346046	9606.ENSP00000307940	0	0	0	0	0.86	0.954	0.9	0.35	0.999
EEF1A1	RPL8	4440919	4435108	9606.ENSP00000339063	9606.ENSP00000262584	0	0	0.337	0	0.828	0.96	0.9	0.511	0.999
NDUFA8	NDUFS5	4444260	4444066	9606.ENSP00000362873	9606.ENSP00000362060	0	0	0	0	0.754	0.96	0.9	0.589	0.999
RPL10A	RPS27L	4444285	4440222	9606.ENSP00000363018	9606.ENSP00000331019	0	0	0	0	0.73	0.962	0.9	0.174	0.999
RPL24	RPS27	4446224	4443123	9606.ENSP00000377640	9606.ENSP00000357555	0	0	0	0	0.972	0.991	0.9	0.433	0.999
RPL36	RPS11	4450742	4435953	9606.ENSP00000464342	9606.ENSP00000270625	0	0	0	0	0.994	0.992	0.9	0.712	0.999
RPL32	RPS12	4448829	4433490	9606.ENSP00000416429	9606.ENSP00000230050	0	0	0	0	0.98	0.96	0.9	0.177	0.999
RPL17	RPS11	4447993	4435953	9606.ENSP00000397798	9606.ENSP00000270625	0.167	0	0	0	0.999	0.989	0.9	0.222	0.999
RPL17	RPS3A	4447993	4441583	9606.ENSP00000397798	9606.ENSP00000346050	0	0	0	0	0.994	0.989	0.9	0.135	0.999
RPL30	RPL39	4449429	4442650	9606.ENSP00000428085	9606.ENSP00000355315	0	0	0	0	0.98	0.96	0.9	0.615	0.999
RPS13	RPL10A	4449762	4444285	9606.ENSP00000435777	9606.ENSP00000363018	0	0	0	0	0.997	0.992	0.9	0.501	0.999
RPS29	RPL12	4446487	4442534	9606.ENSP00000379339	9606.ENSP00000354739	0.167	0	0	0	0.995	0.805	0.9	0.386	0.999
RPS15A	EEF2	4439216	4438372	9606.ENSP00000318646	9606.ENSP00000307940	0.111	0	0.213	0	0.793	0.966	0.9	0.261	0.999
FAU	RPS15A	4449743	4439216	9606.ENSP00000435370	9606.ENSP00000318646	0	0	0	0	0.971	0.986	0.9	0.188	0.999
RPL24	RPS3A	4446224	4441583	9606.ENSP00000377640	9606.ENSP00000346050	0	0	0	0	0.988	0.992	0.9	0.427	0.999
RPS29	RPS26	4446487	4441868	9606.ENSP00000379339	9606.ENSP00000348849	0	0	0	0	0.988	0.841	0.9	0.829	0.999
RPL35A	RPL18A	4449013	4433211	9606.ENSP00000419117	9606.ENSP00000222247	0	0	0	0	0.993	0.989	0.9	0.739	0.999
PSMD12	PSMD10	4441829	4433032	9606.ENSP00000348442	9606.ENSP00000217958	0	0	0	0	0.156	0.989	0.9	0.653	0.999
RPL9	RPL3	4448124	4441576	9606.ENSP00000400467	9606.ENSP00000346001	0.185	0	0.354	0	0.997	0.987	0.9	0.735	0.999
RPL10A	RPL39	4444285	4442650	9606.ENSP00000363018	9606.ENSP00000355315	0.079	0	0	0	0.915	0.96	0.9	0.391	0.999
RPS24	RPS26	4448728	4441868	9606.ENSP00000414321	9606.ENSP00000348849	0	0	0	0	0.991	0.987	0.9	0.9	0.999
RPS5	RPS13	4451050	4449762	9606.ENSP00000472985	9606.ENSP00000435777	0.042	0	0	0	0.996	0.991	0.9	0.686	0.999
RPLP0	RPL37A	4450282	4448949	9606.ENSP00000449328	9606.ENSP00000418082	0	0	0	0	0.975	0.985	0.9	0.429	0.999
RPL26	RPL39	4450720	4442650	9606.ENSP00000463784	9606.ENSP00000355315	0.044	0	0	0	0.961	0.96	0.9	0.682	0.999
RPL10A	RPLP1	4444285	4441581	9606.ENSP00000363018	9606.ENSP00000346037	0.167	0	0	0	0.997	0.991	0.9	0.395	0.999
RPS25	RPL4	4449729	4438689	9606.ENSP00000435096	9606.ENSP00000311430	0	0	0	0	0.992	0.991	0.9	0.525	0.999
RPS15	RPL27A	4450850	4441578	9606.ENSP00000467466	9606.ENSP00000346015	0.219	0	0	0	0.962	0.991	0.9	0.417	0.999
RPL36	RPS6	4450742	4445386	9606.ENSP00000464342	9606.ENSP00000369757	0	0	0	0	0.994	0.992	0.9	0.385	0.999
RPS6	RPL38	4445386	4438543	9606.ENSP00000369757	9606.ENSP00000309830	0	0	0	0	0.989	0.991	0.9	0.676	0.999
RPL10A	RPS17	4444285	4441582	9606.ENSP00000363018	9606.ENSP00000346046	0	0	0	0	0.976	0.96	0.9	0.369	0.999
RPS27	RPS11	4443123	4435953	9606.ENSP00000357555	9606.ENSP00000270625	0	0	0	0	0.999	0.991	0.9	0.55	0.999
RPS10	RPSA	4451602	4441585	9606.ENSP00000481646	9606.ENSP00000346067	0	0	0	0	0.902	0.989	0.9	0.506	0.999
RPL26	RPS9	4450720	4437909	9606.ENSP00000463784	9606.ENSP00000302896	0.135	0	0	0	0.977	0.992	0.9	0.631	0.999
RPS5	RPS11	4451050	4435953	9606.ENSP00000472985	9606.ENSP00000270625	0.219	0	0	0	0.999	0.99	0.9	0.715	0.999
RPS13	RPS12	4449762	4433490	9606.ENSP00000435777	9606.ENSP00000230050	0.078	0	0	0	0.997	0.992	0.9	0.247	0.999
RPL9	RPSA	4448124	4441585	9606.ENSP00000400467	9606.ENSP00000346067	0.136	0	0.304	0	0.99	0.992	0.9	0.57	0.999
RPL24	RPL10A	4446224	4444285	9606.ENSP00000377640	9606.ENSP00000363018	0	0	0	0	0.985	0.992	0.9	0.609	0.999
PTTG1	CDC20	4446209	4443940	9606.ENSP00000377536	9606.ENSP00000361540	0	0	0	0	0.931	0.993	0.9	0.886	0.999
RPS15	RPL24	4450850	4446224	9606.ENSP00000467466	9606.ENSP00000377640	0	0	0	0	0.953	0.992	0.9	0.501	0.999
RPS13	RPL24	4449762	4446224	9606.ENSP00000435777	9606.ENSP00000377640	0	0	0	0	0.989	0.992	0.9	0.639	0.999
RPS20	RPS17	4449502	4441582	9606.ENSP00000429374	9606.ENSP00000346046	0	0	0	0	0.988	0.844	0.9	0.742	0.999
RPS4X	EEF1A1	4444232	4440919	9606.ENSP00000362744	9606.ENSP00000339063	0	0	0.264	0	0.905	0.971	0.9	0.438	0.999
RPL27	RPS26	4450752	4441868	9606.ENSP00000464813	9606.ENSP00000348849	0	0	0	0	0.993	0.992	0.9	0.631	0.999
RPS20	RPL35A	4449502	4449013	9606.ENSP00000429374	9606.ENSP00000419117	0	0	0	0	0.997	0.963	0.9	0.716	0.999
RPL37A	RPS6	4448949	4445386	9606.ENSP00000418082	9606.ENSP00000369757	0	0	0	0	0.956	0.992	0.9	0.506	0.999
RPL36	RPS20	4450742	4449502	9606.ENSP00000464342	9606.ENSP00000429374	0	0	0	0	0.972	0.963	0.9	0.408	0.999
RPS2	RPL4	4441195	4438689	9606.ENSP00000341885	9606.ENSP00000311430	0.135	0	0.228	0	0.994	0.992	0.9	0.756	0.999
FAU	RPL27A	4449743	4441578	9606.ENSP00000435370	9606.ENSP00000346015	0	0	0	0	0.941	0.991	0.9	0.251	0.999
RPL32	RPL4	4448829	4438689	9606.ENSP00000416429	9606.ENSP00000311430	0	0	0	0	0.974	0.991	0.9	0.555	0.999
UBA52	RPS8	4447538	4446579	9606.ENSP00000388107	9606.ENSP00000379888	0	0	0	0	0.931	0.991	0.9	0.483	0.999
RPS6	RPS26	4445386	4441868	9606.ENSP00000369757	9606.ENSP00000348849	0	0	0	0	0.993	0.992	0.9	0.399	0.999
RPS25	RPL10A	4449729	4444285	9606.ENSP00000435096	9606.ENSP00000363018	0	0	0	0	0.998	0.992	0.9	0.569	0.999
RPL10A	RPL12	4444285	4442534	9606.ENSP00000363018	9606.ENSP00000354739	0.167	0	0	0	0.997	0.992	0.9	0.737	0.999
RPL27	RPS15A	4450752	4439216	9606.ENSP00000464813	9606.ENSP00000318646	0.135	0	0	0	0.996	0.991	0.9	0.388	0.999
RPLP2	RPL4	4439523	4438689	9606.ENSP00000322419	9606.ENSP00000311430	0	0	0	0	0.969	0.988	0.9	0.267	0.999
RPL10A	RPS11	4444285	4435953	9606.ENSP00000363018	9606.ENSP00000270625	0.219	0	0	0	0.999	0.992	0.9	0.34	0.999
RPS19	RPS24	4450976	4448728	9606.ENSP00000470972	9606.ENSP00000414321	0	0	0	0	0.999	0.972	0.9	0.922	0.999
RPS15	RPS11	4450850	4435953	9606.ENSP00000467466	9606.ENSP00000270625	0.295	0	0	0	0.992	0.992	0.9	0.759	0.999
RPL9	RPS9	4448124	4437909	9606.ENSP00000400467	9606.ENSP00000302896	0.219	0	0.217	0	0.992	0.992	0.9	0.419	0.999
RPS19	RPS2	4450976	4441195	9606.ENSP00000470972	9606.ENSP00000341885	0	0	0	0	0.98	0.992	0.9	0.795	0.999
RPL18	RPL9	4450217	4448124	9606.ENSP00000447001	9606.ENSP00000400467	0	0	0	0	0.987	0.992	0.9	0.516	0.999
RPL37A	RPS26	4448949	4441868	9606.ENSP00000418082	9606.ENSP00000348849	0	0	0	0	0.961	0.992	0.9	0.38	0.999
RPL37A	RPS4X	4448949	4444232	9606.ENSP00000418082	9606.ENSP00000362744	0	0	0.217	0	0.967	0.991	0.9	0.635	0.999
RPS8	RPS9	4446579	4437909	9606.ENSP00000379888	9606.ENSP00000302896	0	0	0	0	0.992	0.992	0.9	0.712	0.999
UBA52	RPS12	4447538	4433490	9606.ENSP00000388107	9606.ENSP00000230050	0	0	0	0	0.942	0.96	0.9	0.255	0.999
RPS8	RPL3	4446579	4441576	9606.ENSP00000379888	9606.ENSP00000346001	0	0	0	0	0.996	0.989	0.9	0.782	0.999
RPS26	RPSA	4441868	4441585	9606.ENSP00000348849	9606.ENSP00000346067	0	0	0	0	0.988	0.991	0.9	0.586	0.999
RPL27	RPS9	4450752	4437909	9606.ENSP00000464813	9606.ENSP00000302896	0.135	0	0	0	0.992	0.992	0.9	0.178	0.999
RPS5	RPS15	4451050	4450850	9606.ENSP00000472985	9606.ENSP00000467466	0.219	0	0	0	0.987	0.973	0.9	0.754	0.999
RPS27	RPSA	4443123	4441585	9606.ENSP00000357555	9606.ENSP00000346067	0	0	0	0	0.887	0.991	0.9	0.527	0.999
RPS10	RPLP2	4451602	4439523	9606.ENSP00000481646	9606.ENSP00000322419	0	0	0	0	0.896	0.975	0.9	0.394	0.999
FAU	RPLP1	4449743	4441581	9606.ENSP00000435370	9606.ENSP00000346037	0	0	0	0	0.959	0.803	0.9	0.501	0.999
RPL10A	RPS16	4444285	4434174	9606.ENSP00000363018	9606.ENSP00000251453	0.135	0	0	0	0.995	0.992	0.9	0.318	0.999
RPS15	RPLP2	4450850	4439523	9606.ENSP00000467466	9606.ENSP00000322419	0	0	0	0	0.957	0.988	0.9	0.592	0.999
RPL26	RPS13	4450720	4449762	9606.ENSP00000463784	9606.ENSP00000435777	0	0	0.343	0	0.995	0.992	0.9	0.508	0.999
RPL35A	RPL39	4449013	4442650	9606.ENSP00000419117	9606.ENSP00000355315	0	0	0	0	0.984	0.973	0.9	0.596	0.999
RPS25	RPL37A	4449729	4448949	9606.ENSP00000435096	9606.ENSP00000418082	0	0	0	0	0.986	0.992	0.9	0.16	0.999
UBA52	RPL12	4447538	4442534	9606.ENSP00000388107	9606.ENSP00000354739	0	0	0	0	0.941	0.96	0.9	0.408	0.999
RPSA	RPS11	4441585	4435953	9606.ENSP00000346067	9606.ENSP00000270625	0.126	0	0	0	0.989	0.991	0.9	0.476	0.999
RPS5	RPS6	4451050	4445386	9606.ENSP00000472985	9606.ENSP00000369757	0	0	0	0	0.996	0.991	0.9	0.534	0.999
RPL37A	RPS2	4448949	4441195	9606.ENSP00000418082	9606.ENSP00000341885	0	0	0	0	0.953	0.992	0.9	0.586	0.999
RPL26	RPLP0	4450720	4450282	9606.ENSP00000463784	9606.ENSP00000449328	0.135	0	0	0	0.994	0.985	0.9	0.413	0.999
RPL6	RPL8	4448260	4435108	9606.ENSP00000403172	9606.ENSP00000262584	0.135	0	0	0	0.994	0.992	0.9	0.798	0.999
RPS24	RPLP2	4448728	4439523	9606.ENSP00000414321	9606.ENSP00000322419	0	0	0	0	0.954	0.929	0.9	0.616	0.999
UBA52	RPS3A	4447538	4441583	9606.ENSP00000388107	9606.ENSP00000346050	0	0	0	0	0.925	0.96	0.9	0.137	0.999
RPL35A	RPS4X	4449013	4444232	9606.ENSP00000419117	9606.ENSP00000362744	0	0	0	0	0.997	0.99	0.9	0.443	0.999
RPL36	RPS26	4450742	4441868	9606.ENSP00000464342	9606.ENSP00000348849	0	0	0	0	0.989	0.992	0.9	0.549	0.999
RPS5	RPL10A	4451050	4444285	9606.ENSP00000472985	9606.ENSP00000363018	0.167	0	0	0	0.997	0.99	0.9	0.715	0.999
RPS10	RPS8	4451602	4446579	9606.ENSP00000481646	9606.ENSP00000379888	0	0	0	0	0.99	0.992	0.9	0.81	0.999
RPL6	RPSA	4448260	4441585	9606.ENSP00000403172	9606.ENSP00000346067	0	0	0	0	0.991	0.989	0.9	0.48	0.999
FAU	RPL11	4449743	4444414	9606.ENSP00000435370	9606.ENSP00000363676	0	0	0	0	0.965	0.986	0.9	0.22	0.999
RPLP2	RPL38	4439523	4438543	9606.ENSP00000322419	9606.ENSP00000309830	0	0	0	0	0.986	0.991	0.9	0.707	0.999
RPL9	RPS26	4448124	4441868	9606.ENSP00000400467	9606.ENSP00000348849	0	0	0	0	0.993	0.992	0.9	0.707	0.999
UBA52	RPS29	4447538	4446487	9606.ENSP00000388107	9606.ENSP00000379339	0	0	0	0	0.94	0.805	0.9	0.527	0.999
RPL30	RPL35A	4449429	4449013	9606.ENSP00000428085	9606.ENSP00000419117	0	0	0	0	0.997	0.96	0.9	0.661	0.999
RPS27L	RPLP2	4440222	4439523	9606.ENSP00000331019	9606.ENSP00000322419	0	0	0	0	0.812	0.95	0.9	0.548	0.999
RPS20	RPS24	4449502	4448728	9606.ENSP00000429374	9606.ENSP00000414321	0	0	0	0	0.994	0.844	0.9	0.785	0.999
RPL35A	RPS29	4449013	4446487	9606.ENSP00000419117	9606.ENSP00000379339	0	0	0	0	0.993	0.805	0.9	0.816	0.999
RPS19	RPS8	4450976	4446579	9606.ENSP00000470972	9606.ENSP00000379888	0	0	0	0	0.995	0.999	0.9	0.79	0.999
RPS25	RPS24	4449729	4448728	9606.ENSP00000435096	9606.ENSP00000414321	0	0	0	0	0.997	0.987	0.9	0.866	0.999
RPL36	RPSA	4450742	4441585	9606.ENSP00000464342	9606.ENSP00000346067	0	0	0	0	0.916	0.991	0.9	0.293	0.999
RPS19	RPL26	4450976	4450720	9606.ENSP00000470972	9606.ENSP00000463784	0	0	0	0	0.992	0.992	0.9	0.823	0.999
RPL27A	RPS16	4441578	4434174	9606.ENSP00000346015	9606.ENSP00000251453	0.135	0	0	0	0.993	0.992	0.9	0.341	0.999
RPL26	RPL24	4450720	4446224	9606.ENSP00000463784	9606.ENSP00000377640	0	0	0	0	0.98	0.992	0.9	0.549	0.999
RPS19	RPL11	4450976	4444414	9606.ENSP00000470972	9606.ENSP00000363676	0	0	0	0	0.996	0.992	0.9	0.897	0.999
RPLP0	RPS2	4450282	4441195	9606.ENSP00000449328	9606.ENSP00000341885	0.167	0	0	0	0.997	0.99	0.9	0.624	0.999
RPS15	RPL35A	4450850	4449013	9606.ENSP00000467466	9606.ENSP00000419117	0	0	0	0	0.971	0.992	0.9	0.791	0.999
RPL6	RPL17	4448260	4447993	9606.ENSP00000403172	9606.ENSP00000397798	0.081	0	0	0	0.985	0.988	0.9	0.243	0.999
RPS8	RPS15A	4446579	4439216	9606.ENSP00000379888	9606.ENSP00000318646	0	0	0	0	0.993	0.991	0.9	0.558	0.999
RPS15	RPS25	4450850	4449729	9606.ENSP00000467466	9606.ENSP00000435096	0	0	0	0	0.981	0.992	0.9	0.757	0.999
RPL18	RPSA	4450217	4441585	9606.ENSP00000447001	9606.ENSP00000346067	0.167	0	0	0	0.984	0.989	0.9	0.498	0.999
RPL26	RPS2	4450720	4441195	9606.ENSP00000463784	9606.ENSP00000341885	0.135	0	0.283	0	0.989	0.96	0.9	0.68	0.999
RPL27	RPS24	4450752	4448728	9606.ENSP00000464813	9606.ENSP00000414321	0	0	0	0	0.996	0.987	0.9	0.776	0.999
RPL18	RPLP2	4450217	4439523	9606.ENSP00000447001	9606.ENSP00000322419	0	0	0	0	0.971	0.991	0.9	0.263	0.999
FAU	RPL38	4449743	4438543	9606.ENSP00000435370	9606.ENSP00000309830	0	0	0	0	0.961	0.96	0.9	0.376	0.999
RPL6	RPL9	4448260	4448124	9606.ENSP00000403172	9606.ENSP00000400467	0.185	0	0	0	0.997	0.988	0.9	0.81	0.999
RPLP0	RPL30	4450282	4449429	9606.ENSP00000449328	9606.ENSP00000428085	0	0	0	0	0.996	0.992	0.9	0.628	0.999
RPS2	RPS27L	4441195	4440222	9606.ENSP00000341885	9606.ENSP00000331019	0	0	0	0	0.815	0.956	0.9	0.535	0.999
EEF1A1	RPS9	4440919	4437909	9606.ENSP00000339063	9606.ENSP00000302896	0	0	0	0	0.78	0.959	0.9	0.44	0.999
RPL12	RPSA	4442534	4441585	9606.ENSP00000354739	9606.ENSP00000346067	0	0	0	0	0.988	0.991	0.9	0.475	0.999
RPL27	RPL27A	4450752	4441578	9606.ENSP00000464813	9606.ENSP00000346015	0.135	0	0	0	0.996	0.992	0.9	0.464	0.999
RPL18	RPL39	4450217	4442650	9606.ENSP00000447001	9606.ENSP00000355315	0.077	0	0	0	0.925	0.96	0.9	0.52	0.999
RPS13	RPLP2	4449762	4439523	9606.ENSP00000435777	9606.ENSP00000322419	0	0	0	0	0.979	0.991	0.9	0.205	0.999
RPS19	RPS9	4450976	4437909	9606.ENSP00000470972	9606.ENSP00000302896	0	0	0.283	0	0.972	0.992	0.9	0.665	0.999
RPS29	RPL24	4446487	4446224	9606.ENSP00000379339	9606.ENSP00000377640	0	0	0	0	0.985	0.805	0.9	0.369	0.999
RPLP0	RPS4X	4450282	4444232	9606.ENSP00000449328	9606.ENSP00000362744	0	0	0	0	0.997	0.991	0.9	0.189	0.999
RPL32	RPL24	4448829	4446224	9606.ENSP00000416429	9606.ENSP00000377640	0	0	0	0	0.975	0.991	0.9	0.429	0.999
RPL12	RPL27A	4442534	4441578	9606.ENSP00000354739	9606.ENSP00000346015	0.167	0	0	0	0.993	0.992	0.9	0.654	0.999
RPL4	RPS9	4438689	4437909	9606.ENSP00000311430	9606.ENSP00000302896	0.135	0	0	0	0.99	0.992	0.9	0.666	0.999
RPL10A	RPS12	4444285	4433490	9606.ENSP00000363018	9606.ENSP00000230050	0.059	0	0	0	0.997	0.992	0.9	0.221	0.999
RPS17	RPS16	4441582	4434174	9606.ENSP00000346046	9606.ENSP00000251453	0	0	0	0	0.981	0.992	0.9	0.778	0.999
RPSA	RPLP1	4441585	4441581	9606.ENSP00000346067	9606.ENSP00000346037	0	0	0	0	0.891	0.981	0.9	0.531	0.999
RPS29	RPL8	4446487	4435108	9606.ENSP00000379339	9606.ENSP00000262584	0.167	0	0	0	0.993	0.964	0.9	0.617	0.999
RPL37A	RPS16	4448949	4434174	9606.ENSP00000418082	9606.ENSP00000251453	0	0	0	0	0.977	0.992	0.9	0.32	0.999
EEF1A1	RPL4	4440919	4438689	9606.ENSP00000339063	9606.ENSP00000311430	0	0	0	0	0.971	0.581	0.9	0.496	0.999
RPL18	RPL37A	4450217	4448949	9606.ENSP00000447001	9606.ENSP00000418082	0.046	0	0	0	0.968	0.992	0.9	0.283	0.999
RPS3A	RPL38	4441583	4438543	9606.ENSP00000346050	9606.ENSP00000309830	0	0	0	0	0.972	0.992	0.9	0.64	0.999
RPL9	RPS2	4448124	4441195	9606.ENSP00000400467	9606.ENSP00000341885	0.219	0	0.258	0	0.993	0.992	0.9	0.559	0.999
RPL27	RPS16	4450752	4434174	9606.ENSP00000464813	9606.ENSP00000251453	0.11	0	0	0	0.996	0.992	0.9	0.382	0.999
RPL27	RPS27	4450752	4443123	9606.ENSP00000464813	9606.ENSP00000357555	0	0	0	0	0.991	0.992	0.9	0.726	0.999
RPS26	RPLP1	4441868	4441581	9606.ENSP00000348849	9606.ENSP00000346037	0	0	0	0	0.963	0.994	0.9	0.263	0.999
RPS5	RPL11	4451050	4444414	9606.ENSP00000472985	9606.ENSP00000363676	0.219	0	0	0	0.996	0.99	0.9	0.694	0.999
RPS15	RPL30	4450850	4449429	9606.ENSP00000467466	9606.ENSP00000428085	0	0	0	0	0.952	0.992	0.9	0.568	0.999
RPL18	RPL3	4450217	4441576	9606.ENSP00000447001	9606.ENSP00000346001	0	0	0	0	0.979	0.989	0.9	0.61	0.999
RPL24	RPLP1	4446224	4441581	9606.ENSP00000377640	9606.ENSP00000346037	0	0	0	0	0.949	0.991	0.9	0.299	0.999
RPLP2	RPL18A	4439523	4433211	9606.ENSP00000322419	9606.ENSP00000222247	0.21	0	0	0	0.968	0.991	0.9	0.563	0.999
RPL27A	RPL18A	4441578	4433211	9606.ENSP00000346015	9606.ENSP00000222247	0	0	0	0	0.997	0.992	0.9	0.608	0.999
RPL18	RPL32	4450217	4448829	9606.ENSP00000447001	9606.ENSP00000416429	0	0	0	0	0.969	0.991	0.9	0.714	0.999
RPS3A	RPLP2	4441583	4439523	9606.ENSP00000346050	9606.ENSP00000322419	0	0	0	0	0.973	0.991	0.9	0.275	0.999
RPL35A	RPL9	4449013	4448124	9606.ENSP00000419117	9606.ENSP00000400467	0	0	0	0	0.996	0.99	0.9	0.707	0.999
RPL30	RPL6	4449429	4448260	9606.ENSP00000428085	9606.ENSP00000403172	0	0	0	0	0.995	0.991	0.9	0.501	0.999
RPL11	RPL8	4444414	4435108	9606.ENSP00000363676	9606.ENSP00000262584	0.219	0	0	0	0.996	0.992	0.9	0.708	0.999
FAU	RPL24	4449743	4446224	9606.ENSP00000435370	9606.ENSP00000377640	0	0	0	0	0.973	0.96	0.9	0.434	0.999
RPL24	RPL3	4446224	4441576	9606.ENSP00000377640	9606.ENSP00000346001	0	0	0	0	0.977	0.99	0.9	0.604	0.999
RPL10A	RPS9	4444285	4437909	9606.ENSP00000363018	9606.ENSP00000302896	0.167	0	0	0	0.952	0.992	0.9	0.404	0.999
RPLP1	RPS15A	4441581	4439216	9606.ENSP00000346037	9606.ENSP00000318646	0	0	0	0	0.991	0.992	0.9	0.491	0.999
RPL10A	RPS27	4444285	4443123	9606.ENSP00000363018	9606.ENSP00000357555	0	0	0	0	0.998	0.991	0.9	0.407	0.999
RPL32	RPS27	4448829	4443123	9606.ENSP00000416429	9606.ENSP00000357555	0	0	0	0	0.956	0.96	0.9	0.647	0.999
RPS26	RPS3A	4441868	4441583	9606.ENSP00000348849	9606.ENSP00000346050	0	0	0	0	0.993	0.992	0.9	0.18	0.999
RPL39	RPS11	4442650	4435953	9606.ENSP00000355315	9606.ENSP00000270625	0.052	0	0	0	0.943	0.96	0.9	0.306	0.999
RPL36	RPS15A	4450742	4439216	9606.ENSP00000464342	9606.ENSP00000318646	0	0	0	0	0.993	0.992	0.9	0.545	0.999
RPL6	RPL39	4448260	4442650	9606.ENSP00000403172	9606.ENSP00000355315	0	0	0	0	0.761	0.957	0.9	0.504	0.999
RPL27	RPS13	4450752	4449762	9606.ENSP00000464813	9606.ENSP00000435777	0	0	0	0	0.997	0.992	0.9	0.786	0.999
RPS15	RPL4	4450850	4438689	9606.ENSP00000467466	9606.ENSP00000311430	0.185	0	0.205	0	0.949	0.988	0.9	0.507	0.999
RPL32	RPS6	4448829	4445386	9606.ENSP00000416429	9606.ENSP00000369757	0	0	0	0	0.982	0.992	0.9	0.696	0.999
RPS8	EEF2	4446579	4438372	9606.ENSP00000379888	9606.ENSP00000307940	0	0	0	0	0.976	0.956	0.9	0.499	0.999
RPS25	RPL8	4449729	4435108	9606.ENSP00000435096	9606.ENSP00000262584	0	0	0	0	0.998	0.992	0.9	0.53	0.999
RPL39	RPS12	4442650	4433490	9606.ENSP00000355315	9606.ENSP00000230050	0.067	0	0	0	0.955	0.96	0.9	0.058	0.999
RPL39	RPLP1	4442650	4441581	9606.ENSP00000355315	9606.ENSP00000346037	0	0	0	0	0.866	0.96	0.9	0.508	0.999
RPS24	RPL6	4448728	4448260	9606.ENSP00000414321	9606.ENSP00000403172	0	0	0	0	0.996	0.935	0.9	0.707	0.999
RPL17	RPSA	4447993	4441585	9606.ENSP00000397798	9606.ENSP00000346067	0.072	0	0	0	0.961	0.988	0.9	0.135	0.999
RPS5	RPL9	4451050	4448124	9606.ENSP00000472985	9606.ENSP00000400467	0.219	0	0	0	0.995	0.991	0.9	0.741	0.999
RPL32	UBA52	4448829	4447538	9606.ENSP00000416429	9606.ENSP00000388107	0	0	0	0	0.959	0.992	0.9	0.562	0.999
RPL12	RPL3	4442534	4441576	9606.ENSP00000354739	9606.ENSP00000346001	0.135	0	0	0	0.993	0.989	0.9	0.823	0.999
EEF1A1	RPS16	4440919	4434174	9606.ENSP00000339063	9606.ENSP00000251453	0	0	0	0	0.895	0.972	0.9	0.174	0.999
RPL26	EEF2	4450720	4438372	9606.ENSP00000463784	9606.ENSP00000307940	0.081	0	0.25	0	0.735	0.944	0.9	0.308	0.999
RPS15	RPL36	4450850	4450742	9606.ENSP00000467466	9606.ENSP00000464342	0	0	0	0	0.991	0.992	0.9	0.856	0.999
RPS20	RPS9	4449502	4437909	9606.ENSP00000429374	9606.ENSP00000302896	0.167	0	0	0	0.987	0.963	0.9	0.493	0.999
HNRNPK	PTBP1	4444702	4441922	9606.ENSP00000365439	9606.ENSP00000349428	0	0	0	0	0.95	0.677	0.9	0.67	0.999
RPS10	RPS13	4451602	4449762	9606.ENSP00000481646	9606.ENSP00000435777	0	0	0	0	0.996	0.992	0.9	0.605	0.999
RPL3	EEF1A1	4441576	4440919	9606.ENSP00000346001	9606.ENSP00000339063	0	0	0.318	0	0.952	0.564	0.9	0.52	0.999
RPL17	RPLP2	4447993	4439523	9606.ENSP00000397798	9606.ENSP00000322419	0	0	0	0	0.856	0.944	0.9	0.151	0.999
MCM7	MCM6	4438312	4435383	9606.ENSP00000307288	9606.ENSP00000264156	0	0	0.251	0.784	0.997	0.998	0.9	0.935	0.999
RPS25	RPS4X	4449729	4444232	9606.ENSP00000435096	9606.ENSP00000362744	0	0	0	0	0.996	0.992	0.9	0.597	0.999
RPS19	RPS15	4450976	4450850	9606.ENSP00000470972	9606.ENSP00000467466	0	0	0	0	0.993	0.992	0.9	0.869	0.999
RPL17	RPS8	4447993	4446579	9606.ENSP00000397798	9606.ENSP00000379888	0	0	0	0	0.986	0.991	0.9	0.387	0.999
RPS24	RPSA	4448728	4441585	9606.ENSP00000414321	9606.ENSP00000346067	0	0	0	0	0.976	0.965	0.9	0.563	0.999
RPL18	RPS29	4450217	4446487	9606.ENSP00000447001	9606.ENSP00000379339	0	0	0	0	0.935	0.804	0.9	0.609	0.999
RPL18	RPS3A	4450217	4441583	9606.ENSP00000447001	9606.ENSP00000346050	0	0	0	0	0.98	0.991	0.9	0.23	0.999
RPL26	RPLP2	4450720	4439523	9606.ENSP00000463784	9606.ENSP00000322419	0	0	0	0	0.938	0.989	0.9	0.518	0.999
RPL6	RPS11	4448260	4435953	9606.ENSP00000403172	9606.ENSP00000270625	0.185	0	0	0	0.993	0.992	0.9	0.821	0.999
UBA52	RPS6	4447538	4445386	9606.ENSP00000388107	9606.ENSP00000369757	0	0	0	0	0.928	0.96	0.9	0.532	0.999
RPSA	RPS15A	4441585	4439216	9606.ENSP00000346067	9606.ENSP00000318646	0.083	0	0	0	0.956	0.99	0.9	0.308	0.999
RPL3	RPS12	4441576	4433490	9606.ENSP00000346001	9606.ENSP00000230050	0.073	0	0	0	0.999	0.989	0.9	0.293	0.999
RPL11	RPS27L	4444414	4440222	9606.ENSP00000363676	9606.ENSP00000331019	0	0	0	0	0.75	0.953	0.9	0.698	0.999
RPS10	RPLP0	4451602	4450282	9606.ENSP00000481646	9606.ENSP00000449328	0	0	0	0	0.994	0.989	0.9	0.325	0.999
RPLP0	RPS15A	4450282	4439216	9606.ENSP00000449328	9606.ENSP00000318646	0.167	0	0	0	0.996	0.991	0.9	0.36	0.999
RPL36	RPS2	4450742	4441195	9606.ENSP00000464342	9606.ENSP00000341885	0	0	0	0	0.94	0.992	0.9	0.77	0.999
RPL17	EEF2	4447993	4438372	9606.ENSP00000397798	9606.ENSP00000307940	0.076	0	0	0	0.836	0.944	0.9	0.163	0.999
RPL30	RPL11	4449429	4444414	9606.ENSP00000428085	9606.ENSP00000363676	0	0	0	0	0.995	0.992	0.9	0.755	0.999
RPS13	RPS27	4449762	4443123	9606.ENSP00000435777	9606.ENSP00000357555	0	0	0	0	0.997	0.992	0.9	0.649	0.999
RPL36	RPL18A	4450742	4433211	9606.ENSP00000464342	9606.ENSP00000222247	0	0	0	0	0.996	0.992	0.9	0.41	0.999
RPS15	RPL17	4450850	4447993	9606.ENSP00000467466	9606.ENSP00000397798	0.167	0	0	0	0.956	0.984	0.9	0.403	0.999
RPL11	RPLP1	4444414	4441581	9606.ENSP00000363676	9606.ENSP00000346037	0	0	0	0	0.986	0.992	0.9	0.433	0.999
RPL37A	EEF1A1	4448949	4440919	9606.ENSP00000418082	9606.ENSP00000339063	0	0	0	0	0.687	0.96	0.9	0.208	0.998
RPL27	SRP14	4450752	4435788	9606.ENSP00000464813	9606.ENSP00000267884	0	0	0	0	0.579	0.958	0.9	0.324	0.998
HNRNPK	HNRNPR	4444702	4444422	9606.ENSP00000365439	9606.ENSP00000363745	0	0	0	0	0.953	0.276	0.9	0.618	0.998
ATP5I	ATP5J2	4438184	4436969	9606.ENSP00000306003	9606.ENSP00000292475	0	0	0	0	0.904	0.733	0.9	0.6	0.998
SNRPN	SNRPF	4446975	4435728	9606.ENSP00000382972	9606.ENSP00000266735	0	0	0	0	0.68	0.925	0.9	0.58	0.998
RPL35A	SRP14	4449013	4435788	9606.ENSP00000419117	9606.ENSP00000267884	0	0	0	0	0.572	0.96	0.9	0	0.998
RPL24	EEF1A1	4446224	4440919	9606.ENSP00000377640	9606.ENSP00000339063	0	0	0	0	0.466	0.972	0.9	0.119	0.998
RPSA	RPS27L	4441585	4440222	9606.ENSP00000346067	9606.ENSP00000331019	0	0	0	0	0.654	0.947	0.9	0.37	0.998
RPS27L	RPL38	4440222	4438543	9606.ENSP00000331019	9606.ENSP00000309830	0	0	0	0	0.827	0.799	0.9	0.617	0.998
RPL27	RPS27L	4450752	4440222	9606.ENSP00000464813	9606.ENSP00000331019	0	0	0	0	0.845	0.799	0.9	0.447	0.998
FAU	EEF2	4449743	4438372	9606.ENSP00000435370	9606.ENSP00000307940	0	0	0	0	0.922	0.793	0.9	0.086	0.998
RPLP1	EEF2	4441581	4438372	9606.ENSP00000346037	9606.ENSP00000307940	0	0	0	0	0.763	0.868	0.9	0.563	0.998
RPS29	RPS27L	4446487	4440222	9606.ENSP00000379339	9606.ENSP00000331019	0	0	0	0	0.84	0.775	0.9	0.578	0.998
RPS26	RPS27L	4441868	4440222	9606.ENSP00000348849	9606.ENSP00000331019	0	0	0	0	0.824	0.801	0.9	0.649	0.998
TOMM40	TOMM7	4448548	4442121	9606.ENSP00000410339	9606.ENSP00000351214	0	0	0	0	0.132	0.829	0.9	0.881	0.998
HSPA8	HSP90AB1	4449616	4443770	9606.ENSP00000432083	9606.ENSP00000360609	0	0	0	0	0.641	0.745	0.9	0.815	0.998
RPL9	SRP14	4448124	4435788	9606.ENSP00000400467	9606.ENSP00000267884	0	0	0	0	0.292	0.958	0.9	0.447	0.998
RPL24	EEF2	4446224	4438372	9606.ENSP00000377640	9606.ENSP00000307940	0	0	0	0	0.736	0.956	0.9	0.174	0.998
RPS27	SRP14	4443123	4435788	9606.ENSP00000357555	9606.ENSP00000267884	0	0	0	0	0.626	0.958	0.9	0	0.998
RPL35A	RPS27L	4449013	4440222	9606.ENSP00000419117	9606.ENSP00000331019	0	0	0	0	0.828	0.872	0.9	0.444	0.998
BCL2L1	BAX	4437866	4437004	9606.ENSP00000302564	9606.ENSP00000293288	0	0	0	0.643	0.047	0.982	0.9	0.677	0.998
RPS17	SRP14	4441582	4435788	9606.ENSP00000346046	9606.ENSP00000267884	0	0	0	0	0.768	0.96	0.9	0	0.998
FAU	RPS27L	4449743	4440222	9606.ENSP00000435370	9606.ENSP00000331019	0	0	0	0	0.838	0.825	0.9	0.466	0.998
RPS25	SRP14	4449729	4435788	9606.ENSP00000435096	9606.ENSP00000267884	0	0	0	0	0.667	0.956	0.9	0	0.998
RPSA	EEF1A1	4441585	4440919	9606.ENSP00000346067	9606.ENSP00000339063	0	0	0.255	0	0.936	0.592	0.9	0.348	0.998
RPL30	SRP14	4449429	4435788	9606.ENSP00000428085	9606.ENSP00000267884	0	0	0	0	0.547	0.96	0.9	0.393	0.998
CDC16	UBE2C	4442371	4441865	9606.ENSP00000353549	9606.ENSP00000348838	0	0	0	0	0.063	0.939	0.9	0.733	0.998
RPS27	EEF1A1	4443123	4440919	9606.ENSP00000357555	9606.ENSP00000339063	0	0	0	0	0.549	0.961	0.9	0.318	0.998
RPL39	RPS27L	4442650	4440222	9606.ENSP00000355315	9606.ENSP00000331019	0	0	0	0	0.844	0.801	0.9	0.52	0.998
HNRNPK	HNRNPA2B1	4444702	4441649	9606.ENSP00000365439	9606.ENSP00000346694	0	0	0	0	0.953	0.309	0.9	0.666	0.998
RPS19	EEF2	4450976	4438372	9606.ENSP00000470972	9606.ENSP00000307940	0	0	0	0	0.62	0.968	0.9	0.207	0.998
RPS17	RPS27L	4441582	4440222	9606.ENSP00000346046	9606.ENSP00000331019	0	0	0	0	0.871	0.801	0.9	0.492	0.998
RPLP0	EEF1A1	4450282	4440919	9606.ENSP00000449328	9606.ENSP00000339063	0	0	0	0	0.94	0.509	0.9	0.482	0.998
NDUFA3	NDUFS4	4448964	4437324	9606.ENSP00000418438	9606.ENSP00000296684	0	0	0	0	0.579	0.938	0.9	0.407	0.998
RPL26	RPS27L	4450720	4440222	9606.ENSP00000463784	9606.ENSP00000331019	0	0	0	0	0.718	0.801	0.9	0.686	0.998
RPS27L	RPS15A	4440222	4439216	9606.ENSP00000331019	9606.ENSP00000318646	0	0	0	0	0.841	0.821	0.9	0.428	0.998
ATP5I	ATP5B	4438184	4434993	9606.ENSP00000306003	9606.ENSP00000262030	0	0	0	0	0.532	0.959	0.9	0.455	0.998
RPS10	EEF1A1	4451602	4440919	9606.ENSP00000481646	9606.ENSP00000339063	0	0	0	0	0.677	0.944	0.9	0.198	0.998
RPL37A	EEF2	4448949	4438372	9606.ENSP00000418082	9606.ENSP00000307940	0.161	0	0	0	0.528	0.956	0.9	0.147	0.998
RPS26	EEF1A1	4441868	4440919	9606.ENSP00000348849	9606.ENSP00000339063	0	0	0	0	0.765	0.957	0.9	0.087	0.998
RPS19	RPS27L	4450976	4440222	9606.ENSP00000470972	9606.ENSP00000331019	0.179	0	0	0	0.827	0.799	0.9	0.585	0.998
EEF2	RPS12	4438372	4433490	9606.ENSP00000307940	9606.ENSP00000230050	0.07	0	0	0	0.742	0.957	0.9	0.102	0.998
RPL38	EEF2	4438543	4438372	9606.ENSP00000309830	9606.ENSP00000307940	0	0	0	0	0.579	0.957	0.9	0.367	0.998
RPL38	RPL39L	4438543	4437259	9606.ENSP00000309830	9606.ENSP00000296277	0	0	0	0	0.806	0.742	0.9	0.648	0.998
RPL30	RPS27L	4449429	4440222	9606.ENSP00000428085	9606.ENSP00000331019	0	0	0	0	0.829	0.799	0.9	0.515	0.998
CKS1B	SKP2	4438654	4436120	9606.ENSP00000311083	9606.ENSP00000274255	0	0	0	0	0.173	0.93	0.9	0.796	0.998
RPS26	EEF2	4441868	4438372	9606.ENSP00000348849	9606.ENSP00000307940	0	0	0	0	0.759	0.956	0.9	0.112	0.998
RPLP0	FAU	4450282	4449743	9606.ENSP00000449328	9606.ENSP00000435370	0	0	0	0	0.938	0.809	0.9	0.226	0.998
ACTG1	CFL1	4450595	4449639	9606.ENSP00000458162	9606.ENSP00000432660	0	0	0	0	0.279	0.943	0.8	0.732	0.997
RPLP1	RPS27L	4441581	4440222	9606.ENSP00000346037	9606.ENSP00000331019	0	0	0	0	0.819	0.801	0.9	0.466	0.997
NOP56	RPS11	4445513	4435953	9606.ENSP00000370589	9606.ENSP00000270625	0.114	0	0	0	0.257	0.951	0.9	0.277	0.997
YWHAB	YWHAH	4444040	4434076	9606.ENSP00000361930	9606.ENSP00000248975	0	0	0	0.973	0.119	0.976	0.9	0.753	0.997
RPS11	SRP14	4435953	4435788	9606.ENSP00000270625	9606.ENSP00000267884	0	0	0	0	0.408	0.96	0.9	0	0.997
RPL27A	EEF1A1	4441578	4440919	9606.ENSP00000346015	9606.ENSP00000339063	0	0	0	0	0.821	0.798	0.9	0.298	0.997
RPS27	EEF2	4443123	4438372	9606.ENSP00000357555	9606.ENSP00000307940	0	0	0	0	0.432	0.944	0.9	0.208	0.997
RPS10	SRP14	4451602	4435788	9606.ENSP00000481646	9606.ENSP00000267884	0	0	0	0	0.408	0.958	0.9	0.151	0.997
RPS5	NOP56	4451050	4445513	9606.ENSP00000472985	9606.ENSP00000370589	0	0	0	0	0.437	0.953	0.9	0.129	0.997
SNRPN	SNRPD2	4446975	4441252	9606.ENSP00000382972	9606.ENSP00000342374	0	0	0	0	0.259	0.914	0.9	0.704	0.997
RPS10	EEF2	4451602	4438372	9606.ENSP00000481646	9606.ENSP00000307940	0	0	0	0	0.496	0.944	0.9	0.324	0.997
EEF1A1	RPL18A	4440919	4433211	9606.ENSP00000339063	9606.ENSP00000222247	0	0	0	0	0.863	0.836	0.9	0.12	0.997
RPL26	SRP14	4450720	4435788	9606.ENSP00000463784	9606.ENSP00000267884	0	0	0	0	0.318	0.96	0.9	0	0.997
RPS11	FBL	4435953	4433181	9606.ENSP00000270625	9606.ENSP00000221801	0	0	0	0	0.586	0.932	0.9	0.177	0.997
RPL36	SRP14	4450742	4435788	9606.ENSP00000464342	9606.ENSP00000267884	0	0	0	0	0.196	0.958	0.9	0.358	0.997
RPL32	RPS27L	4448829	4440222	9606.ENSP00000416429	9606.ENSP00000331019	0	0	0	0	0.818	0.801	0.9	0.5	0.997
EEF1A1	RPL38	4440919	4438543	9606.ENSP00000339063	9606.ENSP00000309830	0	0	0	0	0.401	0.958	0.9	0.162	0.997
UQCRFS1	COX5B	4438219	4434630	9606.ENSP00000306397	9606.ENSP00000258424	0	0	0	0	0.909	0.809	0.54	0.711	0.997
RPL24	SRP14	4446224	4435788	9606.ENSP00000377640	9606.ENSP00000267884	0	0	0	0	0.361	0.96	0.9	0.182	0.997
RPS15	RPS27L	4450850	4440222	9606.ENSP00000467466	9606.ENSP00000331019	0	0	0	0	0.819	0.799	0.9	0.437	0.997
SRP14	RPS16	4435788	4434174	9606.ENSP00000267884	9606.ENSP00000251453	0	0	0	0	0.19	0.96	0.9	0.239	0.997
RPS5	RPS27L	4451050	4440222	9606.ENSP00000472985	9606.ENSP00000331019	0	0	0	0	0.821	0.801	0.9	0.348	0.997
RPL27A	RPL39L	4441578	4437259	9606.ENSP00000346015	9606.ENSP00000296277	0.05	0	0	0	0.806	0.742	0.9	0.602	0.997
RPS25	RPL39L	4449729	4437259	9606.ENSP00000435096	9606.ENSP00000296277	0	0	0	0	0.787	0.742	0.9	0.578	0.997
RPL11	SRP14	4444414	4435788	9606.ENSP00000363676	9606.ENSP00000267884	0	0	0	0	0.399	0.956	0.9	0	0.997
PTTG1	UBE2C	4446209	4441865	9606.ENSP00000377536	9606.ENSP00000348838	0	0	0	0	0.936	0	0.9	0.694	0.997
RPS13	SRP14	4449762	4435788	9606.ENSP00000435777	9606.ENSP00000267884	0	0	0	0	0.283	0.96	0.9	0.333	0.997
RPLP2	RPL39L	4439523	4437259	9606.ENSP00000322419	9606.ENSP00000296277	0	0	0	0	0.802	0.739	0.9	0.503	0.997
RPS8	SRP14	4446579	4435788	9606.ENSP00000379888	9606.ENSP00000267884	0	0	0	0	0.371	0.958	0.9	0.116	0.997
HSP90AB1	HSP90AA1	4443770	4440643	9606.ENSP00000360609	9606.ENSP00000335153	0	0	0.449	0.984	0.78	0.883	0.9	0.717	0.997
RPS6	SRP14	4445386	4435788	9606.ENSP00000369757	9606.ENSP00000267884	0	0	0	0	0.303	0.96	0.9	0.053	0.997
UBA52	RPS27L	4447538	4440222	9606.ENSP00000388107	9606.ENSP00000331019	0	0	0	0	0.819	0.801	0.9	0.404	0.997
RPS13	FBL	4449762	4433181	9606.ENSP00000435777	9606.ENSP00000221801	0	0	0	0	0.578	0.856	0.9	0.571	0.997
RPL36	EEF2	4450742	4438372	9606.ENSP00000464342	9606.ENSP00000307940	0	0	0	0	0.501	0.956	0.9	0.123	0.997
SRP14	RPL8	4435788	4435108	9606.ENSP00000267884	9606.ENSP00000262584	0	0	0	0	0.25	0.96	0.9	0.245	0.997
RPS20	EEF1A1	4449502	4440919	9606.ENSP00000429374	9606.ENSP00000339063	0.093	0	0	0	0.83	0.809	0.9	0.291	0.997
RPS29	RPL39L	4446487	4437259	9606.ENSP00000379339	9606.ENSP00000296277	0	0	0	0	0.787	0.747	0.9	0.525	0.997
FAU	RPL39L	4449743	4437259	9606.ENSP00000435370	9606.ENSP00000296277	0	0	0	0	0.821	0.806	0.9	0.439	0.997
RPL17	RPS27L	4447993	4440222	9606.ENSP00000397798	9606.ENSP00000331019	0	0	0	0	0.581	0.949	0.9	0.085	0.997
NDUFA3	NDUFS8	4448964	4439023	9606.ENSP00000418438	9606.ENSP00000315774	0	0	0	0	0.447	0.908	0.9	0.541	0.997
RPS4X	SRP14	4444232	4435788	9606.ENSP00000362744	9606.ENSP00000267884	0	0	0	0	0.204	0.965	0.9	0.142	0.997
RPS27L	RPL8	4440222	4435108	9606.ENSP00000331019	9606.ENSP00000262584	0	0	0	0	0.812	0.799	0.9	0.51	0.997
SNRPN	SNRPG	4446975	4436020	9606.ENSP00000382972	9606.ENSP00000272348	0	0	0	0	0.229	0.914	0.9	0.593	0.996
HNRNPR	SNRPD2	4444422	4441252	9606.ENSP00000363745	9606.ENSP00000342374	0	0	0	0	0.939	0	0.9	0.394	0.996
HNRNPR	PTBP1	4444422	4441922	9606.ENSP00000363745	9606.ENSP00000349428	0	0	0	0	0.947	0	0.9	0.326	0.996
RPS15A	SRP14	4439216	4435788	9606.ENSP00000318646	9606.ENSP00000267884	0	0	0	0	0.305	0.959	0.9	0	0.996
HNRNPA2B1	SNRPF	4441649	4435728	9606.ENSP00000346694	9606.ENSP00000266735	0	0	0	0	0.937	0.355	0.9	0.21	0.996
RPS9	RPL39L	4437909	4437259	9606.ENSP00000302896	9606.ENSP00000296277	0.078	0	0	0	0.8	0.736	0.9	0.356	0.996
UBA52	UCHL1	4447538	4436586	9606.ENSP00000388107	9606.ENSP00000284440	0	0	0	0	0.064	0.943	0.9	0.345	0.996
HNRNPA2B1	SNRPG	4441649	4436020	9606.ENSP00000346694	9606.ENSP00000272348	0	0	0	0	0.941	0.357	0.9	0.133	0.996
RPL18	RPL39L	4450217	4437259	9606.ENSP00000447001	9606.ENSP00000296277	0.077	0	0	0	0.802	0.742	0.9	0.39	0.996
RPS15	RPL39L	4450850	4437259	9606.ENSP00000467466	9606.ENSP00000296277	0.042	0	0	0	0.807	0.739	0.9	0.428	0.996
RPS27L	RPL18A	4440222	4433211	9606.ENSP00000331019	9606.ENSP00000222247	0	0	0	0	0.819	0.799	0.9	0.176	0.996
RPL39L	RPS16	4437259	4434174	9606.ENSP00000296277	9606.ENSP00000251453	0.075	0	0	0	0.802	0.742	0.9	0.33	0.996
RPL32	SRP14	4448829	4435788	9606.ENSP00000416429	9606.ENSP00000267884	0	0	0	0	0.2	0.96	0.9	0	0.996
EPHA1	EFNB2	4436197	4433928	9606.ENSP00000275815	9606.ENSP00000245323	0	0	0	0	0.188	0.313	0.9	0.949	0.996
RPL6	EEF1A1	4448260	4440919	9606.ENSP00000403172	9606.ENSP00000339063	0	0	0	0	0.887	0.585	0.9	0.348	0.996
RPL39L	RPS11	4437259	4435953	9606.ENSP00000296277	9606.ENSP00000270625	0.052	0	0	0	0.801	0.742	0.9	0.391	0.996
RPL39	EEF2	4442650	4438372	9606.ENSP00000355315	9606.ENSP00000307940	0.044	0	0	0	0.228	0.956	0.9	0.168	0.996
RPL38	SRP14	4438543	4435788	9606.ENSP00000309830	9606.ENSP00000267884	0	0	0	0	0.263	0.958	0.9	0	0.996
RPS27L	RPS9	4440222	4437909	9606.ENSP00000331019	9606.ENSP00000302896	0	0	0	0	0.819	0.799	0.9	0.197	0.996
RPS4X	RPL39L	4444232	4437259	9606.ENSP00000362744	9606.ENSP00000296277	0	0	0	0	0.793	0.739	0.9	0.404	0.996
HNRNPR	HNRNPA2B1	4444422	4441649	9606.ENSP00000363745	9606.ENSP00000346694	0	0	0	0.58	0.954	0.085	0.9	0.573	0.996
RPLP0	SRP14	4450282	4435788	9606.ENSP00000449328	9606.ENSP00000267884	0	0	0	0	0.369	0.944	0.9	0.062	0.996
RPS13	RPL39L	4449762	4437259	9606.ENSP00000435777	9606.ENSP00000296277	0.078	0	0	0	0.797	0.742	0.9	0.436	0.996
SRP14	RPS12	4435788	4433490	9606.ENSP00000267884	9606.ENSP00000230050	0	0	0	0	0.233	0.959	0.9	0	0.996
EEF1A1	EEF2	4440919	4438372	9606.ENSP00000339063	9606.ENSP00000307940	0.074	0	0.337	0.56	0.877	0.458	0.9	0.864	0.996
RPL39	SRP14	4442650	4435788	9606.ENSP00000355315	9606.ENSP00000267884	0	0	0	0	0.198	0.957	0.9	0	0.996
RPS19	RPL39L	4450976	4437259	9606.ENSP00000470972	9606.ENSP00000296277	0	0	0	0	0.808	0.742	0.9	0.457	0.996
RPS3A	SRP14	4441583	4435788	9606.ENSP00000346050	9606.ENSP00000267884	0	0	0	0	0.216	0.96	0.9	0	0.996
HNRNPA2B1	SNRPD2	4441649	4441252	9606.ENSP00000346694	9606.ENSP00000342374	0	0	0	0	0.942	0.327	0.9	0.208	0.996
RPS8	RPL39L	4446579	4437259	9606.ENSP00000379888	9606.ENSP00000296277	0	0	0	0	0.8	0.742	0.9	0.486	0.996
RPS24	NOP56	4448728	4445513	9606.ENSP00000414321	9606.ENSP00000370589	0	0	0	0	0.268	0.879	0.9	0.64	0.996
RPL37A	SRP14	4448949	4435788	9606.ENSP00000418082	9606.ENSP00000267884	0	0	0	0	0.175	0.96	0.9	0.139	0.996
RPS9	SRP14	4437909	4435788	9606.ENSP00000302896	9606.ENSP00000267884	0	0	0	0	0.091	0.96	0.9	0	0.996
RPS26	SRP14	4441868	4435788	9606.ENSP00000348849	9606.ENSP00000267884	0	0	0	0	0.134	0.96	0.9	0.146	0.996
RPS19	SRP14	4450976	4435788	9606.ENSP00000470972	9606.ENSP00000267884	0	0	0	0	0.249	0.959	0.9	0	0.996
RPS15	SRP14	4450850	4435788	9606.ENSP00000467466	9606.ENSP00000267884	0	0	0	0	0.204	0.96	0.9	0	0.996
RPL36	RPS27L	4450742	4440222	9606.ENSP00000464342	9606.ENSP00000331019	0	0	0	0	0.821	0.801	0.9	0.224	0.996
UBA52	SRP14	4447538	4435788	9606.ENSP00000388107	9606.ENSP00000267884	0	0	0	0	0.096	0.96	0.9	0	0.996
RPL27	RPL39L	4450752	4437259	9606.ENSP00000464813	9606.ENSP00000296277	0	0	0	0	0.787	0.742	0.9	0.402	0.996
RPL17	SRP14	4447993	4435788	9606.ENSP00000397798	9606.ENSP00000267884	0	0	0	0	0.197	0.956	0.9	0	0.996
RPS26	RPL39L	4441868	4437259	9606.ENSP00000348849	9606.ENSP00000296277	0.15	0	0	0	0.81	0.742	0.9	0.286	0.996
RPS24	RPL39L	4448728	4437259	9606.ENSP00000414321	9606.ENSP00000296277	0	0	0	0	0.766	0.747	0.9	0.427	0.996
ENO1	TPI1	4433634	4433456	9606.ENSP00000234590	9606.ENSP00000229270	0.167	0	0.259	0	0.838	0.812	0	0.84	0.996
RPS6	FBL	4445386	4433181	9606.ENSP00000369757	9606.ENSP00000221801	0	0	0	0	0.653	0.828	0.9	0.443	0.996
RPL18	EEF1A1	4450217	4440919	9606.ENSP00000447001	9606.ENSP00000339063	0	0	0	0	0.801	0.728	0.9	0.386	0.996
RPS16	FBL	4434174	4433181	9606.ENSP00000251453	9606.ENSP00000221801	0	0	0	0	0.731	0.777	0.9	0.475	0.996
RPS5	SRP14	4451050	4435788	9606.ENSP00000472985	9606.ENSP00000267884	0	0	0	0	0.233	0.96	0.9	0	0.996
RPL12	SRP14	4442534	4435788	9606.ENSP00000354739	9606.ENSP00000267884	0	0	0	0	0.326	0.955	0.9	0.087	0.996
PTBP1	SNRPD2	4441922	4441252	9606.ENSP00000349428	9606.ENSP00000342374	0	0	0	0	0.941	0	0.9	0.317	0.995
JUND	FOSB	4434256	4433953	9606.ENSP00000252818	9606.ENSP00000245919	0	0	0	0	0.131	0.588	0.9	0.882	0.995
RPS3A	RPL39L	4441583	4437259	9606.ENSP00000346050	9606.ENSP00000296277	0	0	0	0	0.793	0.737	0.9	0.278	0.995
RPSA	SRP14	4441585	4435788	9606.ENSP00000346067	9606.ENSP00000267884	0	0	0	0	0.115	0.948	0.9	0.054	0.995
RPS2	SRP14	4441195	4435788	9606.ENSP00000341885	9606.ENSP00000267884	0	0	0	0	0.107	0.948	0.9	0.179	0.995
UBA52	RPL39L	4447538	4437259	9606.ENSP00000388107	9606.ENSP00000296277	0	0	0	0	0.802	0.742	0.9	0.269	0.995
CS	ACLY	4441217	4434323	9606.ENSP00000342056	9606.ENSP00000253792	0.135	0	0	0	0.205	0.838	0.8	0.81	0.995
RPL39L	RPL18A	4437259	4433211	9606.ENSP00000296277	9606.ENSP00000222247	0	0	0	0	0.806	0.742	0.9	0.219	0.995
SLC3A2	SLC7A5	4444962	4434914	9606.ENSP00000367123	9606.ENSP00000261622	0	0	0	0	0.537	0.423	0.9	0.846	0.995
RPL4	RPL39L	4438689	4437259	9606.ENSP00000311430	9606.ENSP00000296277	0.075	0	0	0	0.737	0.742	0.9	0.405	0.995
RPL32	RPL39L	4448829	4437259	9606.ENSP00000416429	9606.ENSP00000296277	0	0	0	0	0.797	0.736	0.9	0.334	0.995
RPS2	EEF1G	4441195	4440309	9606.ENSP00000341885	9606.ENSP00000331901	0	0	0	0	0.987	0	0	0.69	0.995
RPS20	RPL39L	4449502	4437259	9606.ENSP00000429374	9606.ENSP00000296277	0.044	0	0	0	0.801	0.747	0.9	0.227	0.995
RPL9	RPL39L	4448124	4437259	9606.ENSP00000400467	9606.ENSP00000296277	0.045	0	0	0	0.782	0.737	0.9	0.325	0.995
RPLP1	RPL39L	4441581	4437259	9606.ENSP00000346037	9606.ENSP00000296277	0	0	0	0	0.73	0.742	0.9	0.368	0.995
COX7C	COX7A2	4449334	4443455	9606.ENSP00000425759	9606.ENSP00000359098	0	0	0	0	0.976	0.377	0	0.695	0.995
RPL35A	RPL39L	4449013	4437259	9606.ENSP00000419117	9606.ENSP00000296277	0	0	0	0	0.781	0.739	0.9	0.327	0.995
ENO1	GAPDH	4433634	4433451	9606.ENSP00000234590	9606.ENSP00000229239	0.081	0	0	0	0.894	0.839	0	0.746	0.995
RPL30	RPL39L	4449429	4437259	9606.ENSP00000428085	9606.ENSP00000296277	0	0	0	0	0.781	0.742	0.9	0.342	0.995
ATP5G2	ATP5H	4446264	4437775	9606.ENSP00000377878	9606.ENSP00000301587	0	0	0	0	0.594	0.734	0.9	0.651	0.995
RPL10A	RPL39L	4444285	4437259	9606.ENSP00000363018	9606.ENSP00000296277	0.079	0	0	0	0.678	0.742	0.9	0.502	0.995
RPL11	RPL39L	4444414	4437259	9606.ENSP00000363676	9606.ENSP00000296277	0.055	0	0	0	0.791	0.742	0.9	0.281	0.995
ALDOA	GAPDH	4446386	4433451	9606.ENSP00000378669	9606.ENSP00000229239	0.11	0	0	0	0.747	0.44	0.9	0.702	0.995
MCM6	ORC6	4435383	4433062	9606.ENSP00000264156	9606.ENSP00000219097	0	0	0	0	0.229	0.878	0.9	0.616	0.995
UBA52	PSMD12	4447538	4441829	9606.ENSP00000388107	9606.ENSP00000348442	0	0	0	0	0.063	0.958	0.9	0.079	0.995
UBA52	SH3KBP1	4447538	4446733	9606.ENSP00000388107	9606.ENSP00000380921	0	0	0	0	0	0.96	0.9	0	0.995
RPL36	RPL39L	4450742	4437259	9606.ENSP00000464342	9606.ENSP00000296277	0	0	0	0	0.802	0.742	0.9	0.159	0.995
RPS8	FBL	4446579	4433181	9606.ENSP00000379888	9606.ENSP00000221801	0	0	0	0	0.658	0.832	0.9	0.26	0.995
RPS6	RPL39L	4445386	4437259	9606.ENSP00000369757	9606.ENSP00000296277	0	0	0	0	0.799	0.742	0.9	0.309	0.995
RPS8	NOP56	4446579	4445513	9606.ENSP00000379888	9606.ENSP00000370589	0	0	0	0	0.364	0.849	0.9	0.447	0.994
RPL9	EEF1A1	4448124	4440919	9606.ENSP00000400467	9606.ENSP00000339063	0	0	0.364	0	0.766	0.548	0.9	0.355	0.994
RPL24	RPL39L	4446224	4437259	9606.ENSP00000377640	9606.ENSP00000296277	0	0	0	0	0.786	0.742	0.9	0.178	0.994
RPLP0	EEF1G	4450282	4440309	9606.ENSP00000449328	9606.ENSP00000331901	0	0	0	0	0.986	0.05	0	0.559	0.994
TXN	PRDX1	4444406	4435133	9606.ENSP00000363641	9606.ENSP00000262746	0.044	0	0	0	0.297	0.552	0.9	0.833	0.994
RPS17	EEF1A1	4441582	4440919	9606.ENSP00000346046	9606.ENSP00000339063	0	0	0	0	0.629	0.801	0.9	0.338	0.994
RPS13	NOP56	4449762	4445513	9606.ENSP00000435777	9606.ENSP00000370589	0	0	0	0	0.267	0.836	0.9	0.599	0.994
RPS4X	FBL	4444232	4433181	9606.ENSP00000362744	9606.ENSP00000221801	0	0	0.22	0	0.607	0.829	0.9	0.084	0.994
PAICS	ATIC	4446939	4433672	9606.ENSP00000382595	9606.ENSP00000236959	0.295	0	0	0	0.934	0.59	0	0.734	0.994
ATP5G2	ATP5B	4446264	4434993	9606.ENSP00000377878	9606.ENSP00000262030	0.068	0	0	0	0.6	0.735	0.9	0.543	0.994
HNRNPR	SNRPF	4444422	4435728	9606.ENSP00000363745	9606.ENSP00000266735	0	0	0	0	0.936	0	0.9	0.162	0.994
RPL26	RPL39L	4450720	4437259	9606.ENSP00000463784	9606.ENSP00000296277	0.044	0	0	0	0.641	0.732	0.9	0.459	0.994
RPS10	RPS27L	4451602	4440222	9606.ENSP00000481646	9606.ENSP00000331019	0	0	0	0	0.668	0.755	0.9	0.435	0.994
RPS9	FBL	4437909	4433181	9606.ENSP00000302896	9606.ENSP00000221801	0	0	0.268	0	0.569	0.784	0.9	0.327	0.994
RPL37A	RPL39L	4448949	4437259	9606.ENSP00000418082	9606.ENSP00000296277	0	0	0	0	0.802	0.737	0.9	0.127	0.994
HNRNPK	SNRPD2	4444702	4441252	9606.ENSP00000365439	9606.ENSP00000342374	0	0	0	0	0.945	0.05	0.9	0.09	0.994
PTBP1	SNRPF	4441922	4435728	9606.ENSP00000349428	9606.ENSP00000266735	0	0	0	0	0.938	0	0.9	0.161	0.994
RPL35A	EEF1A1	4449013	4440919	9606.ENSP00000419117	9606.ENSP00000339063	0	0	0	0	0.787	0.733	0.9	0.098	0.994
RPL6	RPL39L	4448260	4437259	9606.ENSP00000403172	9606.ENSP00000296277	0	0	0	0	0.649	0.742	0.9	0.334	0.993
RPL39L	RPL8	4437259	4435108	9606.ENSP00000296277	9606.ENSP00000262584	0.052	0	0	0	0.729	0.742	0.9	0.173	0.993
RPS3A	FBL	4441583	4433181	9606.ENSP00000346050	9606.ENSP00000221801	0	0	0	0	0.695	0.781	0.9	0.198	0.993
RPL17	EEF1A1	4447993	4440919	9606.ENSP00000397798	9606.ENSP00000339063	0	0	0	0	0.628	0.823	0.9	0.187	0.993
HSP90AA1	ERBB2	4440643	4435897	9606.ENSP00000335153	9606.ENSP00000269571	0	0	0	0	0	0.526	0.9	0.879	0.993
PTBP1	SNRPG	4441922	4436020	9606.ENSP00000349428	9606.ENSP00000272348	0	0	0	0	0.936	0	0.9	0.137	0.993
HNRNPR	SNRPG	4444422	4436020	9606.ENSP00000363745	9606.ENSP00000272348	0	0	0	0	0.935	0	0.9	0.102	0.993
RPL3	RPS27L	4441576	4440222	9606.ENSP00000346001	9606.ENSP00000331019	0	0	0	0	0.65	0.732	0.9	0.371	0.993
RPS27	RPL39L	4443123	4437259	9606.ENSP00000357555	9606.ENSP00000296277	0	0	0	0	0.648	0.732	0.9	0.383	0.993
HNRNPK	SNRPF	4444702	4435728	9606.ENSP00000365439	9606.ENSP00000266735	0	0	0	0	0.938	0	0.9	0.095	0.993
TOMM40	TOMM20	4448548	4442701	9606.ENSP00000410339	9606.ENSP00000355566	0	0	0	0	0.354	0.262	0.9	0.879	0.993
CDC20	CKS1B	4443940	4438654	9606.ENSP00000361540	9606.ENSP00000311083	0	0	0	0	0.941	0.741	0	0.624	0.993
NOP56	NOP10	4445513	4440337	9606.ENSP00000370589	9606.ENSP00000332198	0	0	0	0	0.817	0.111	0.72	0.872	0.993
NCL	FBL	4439187	4433181	9606.ENSP00000318195	9606.ENSP00000221801	0	0	0	0	0.304	0.347	0.9	0.866	0.993
HMGCS1	MSMO1	4439546	4434891	9606.ENSP00000322706	9606.ENSP00000261507	0	0	0	0	0.963	0.05	0	0.826	0.993
ATP6AP2	ATP6V0C	4445054	4440126	9606.ENSP00000367697	9606.ENSP00000329757	0	0	0	0	0.117	0.823	0.9	0.61	0.993
RPL30	EEF1A1	4449429	4440919	9606.ENSP00000428085	9606.ENSP00000339063	0.148	0	0	0	0.778	0.572	0.9	0.275	0.993
RPS24	FBL	4448728	4433181	9606.ENSP00000414321	9606.ENSP00000221801	0	0	0	0	0.543	0.832	0.9	0.249	0.993
RPS15A	RPL39L	4439216	4437259	9606.ENSP00000318646	9606.ENSP00000296277	0	0	0	0	0.65	0.732	0.9	0.391	0.993
TXN	SOD1	4444406	4435927	9606.ENSP00000363641	9606.ENSP00000270142	0	0	0	0	0.425	0.448	0.9	0.83	0.993
PGAM1	ENO1	4443642	4433634	9606.ENSP00000359991	9606.ENSP00000234590	0.073	0	0	0	0.616	0.395	0.9	0.749	0.993
RPS27L	RPL39L	4440222	4437259	9606.ENSP00000331019	9606.ENSP00000296277	0	0	0	0	0.641	0.732	0.9	0.383	0.993
HNRNPK	SNRPG	4444702	4436020	9606.ENSP00000365439	9606.ENSP00000272348	0	0	0	0	0.939	0	0.9	0.089	0.993
RPS5	RPL39L	4451050	4437259	9606.ENSP00000472985	9606.ENSP00000296277	0.042	0	0	0	0.631	0.732	0.9	0.308	0.992
NOP56	RPS3A	4445513	4441583	9606.ENSP00000370589	9606.ENSP00000346050	0	0	0	0	0.537	0.784	0.9	0.293	0.992
RPL12	RPL39L	4442534	4437259	9606.ENSP00000354739	9606.ENSP00000296277	0.081	0	0	0	0.652	0.742	0.9	0.27	0.992
RPS2	RPL39L	4441195	4437259	9606.ENSP00000341885	9606.ENSP00000296277	0.054	0	0	0	0.668	0.742	0.9	0.261	0.992
RPS29	EEF2	4446487	4438372	9606.ENSP00000379339	9606.ENSP00000307940	0.111	0	0	0	0.546	0.797	0.9	0.204	0.992
SRSF2	HNRNPA2B1	4446026	4441649	9606.ENSP00000376276	9606.ENSP00000346694	0	0	0.407	0	0.394	0.479	0.9	0.669	0.992
NOP56	RPS6	4445513	4445386	9606.ENSP00000370589	9606.ENSP00000369757	0	0	0	0	0.556	0.828	0.9	0.18	0.992
RPS24	EEF2	4448728	4438372	9606.ENSP00000414321	9606.ENSP00000307940	0	0	0	0	0.575	0.819	0.9	0.165	0.992
HIST1H4C	H3F3A	4444948	4442746	9606.ENSP00000367034	9606.ENSP00000355778	0	0.007	0	0	0.107	0.852	0.9	0.505	0.992
RPLP0	RPL39L	4450282	4437259	9606.ENSP00000449328	9606.ENSP00000296277	0.044	0	0	0	0.681	0.742	0.9	0.221	0.992
COL1A2	SPARC	4437383	4433520	9606.ENSP00000297268	9606.ENSP00000231061	0	0	0	0	0.973	0.406	0	0.557	0.992
RPS29	SRP14	4446487	4435788	9606.ENSP00000379339	9606.ENSP00000267884	0	0	0	0	0.421	0.802	0.9	0.31	0.991
RPSA	RPL39L	4441585	4437259	9606.ENSP00000346067	9606.ENSP00000296277	0.073	0	0	0	0.651	0.732	0.9	0.166	0.991
NOP56	RPS4X	4445513	4444232	9606.ENSP00000370589	9606.ENSP00000362744	0.117	0	0	0	0.359	0.828	0.9	0.265	0.991
EEF1G	EEF2	4440309	4438372	9606.ENSP00000331901	9606.ENSP00000307940	0	0	0	0	0.96	0.075	0	0.794	0.991
CS	ATP5B	4441217	4434993	9606.ENSP00000342056	9606.ENSP00000262030	0	0	0	0	0.756	0	0.9	0.689	0.991
S100A4	ANXA2	4443158	4441580	9606.ENSP00000357705	9606.ENSP00000346032	0	0	0	0	0.2	0.964	0	0.733	0.991
FDFT1	MSMO1	4451530	4434891	9606.ENSP00000480828	9606.ENSP00000261507	0.081	0	0	0	0.8	0.692	0	0.872	0.991
RPLP0	RPS27L	4450282	4440222	9606.ENSP00000449328	9606.ENSP00000331019	0	0	0	0	0.511	0.799	0.9	0.243	0.991
CFL1	ACTA1	4449639	4442723	9606.ENSP00000432660	9606.ENSP00000355645	0	0	0	0	0.064	0.642	0.9	0.767	0.991
ALDOA	TPI1	4446386	4433456	9606.ENSP00000378669	9606.ENSP00000229270	0	0	0	0	0.43	0	0.9	0.841	0.99
NDUFA8	UQCRFS1	4444260	4438219	9606.ENSP00000362873	9606.ENSP00000306397	0	0	0	0	0.902	0.829	0	0.482	0.99
RPL3	RPL39L	4441576	4437259	9606.ENSP00000346001	9606.ENSP00000296277	0.052	0	0	0	0.511	0.731	0.9	0.367	0.99
RPL17	RPL39L	4447993	4437259	9606.ENSP00000397798	9606.ENSP00000296277	0.043	0	0	0	0.525	0.716	0.9	0.367	0.99
EIF3L	RPS4X	4452102	4444232	9606.ENSP00000485663	9606.ENSP00000362744	0	0	0	0	0.55	0.762	0.9	0.211	0.99
RPS17	RPL39L	4441582	4437259	9606.ENSP00000346046	9606.ENSP00000296277	0	0	0	0	0.649	0.732	0.9	0.087	0.99
RPL6	SRP14	4448260	4435788	9606.ENSP00000403172	9606.ENSP00000267884	0	0	0	0	0.56	0.767	0.9	0.179	0.99
TOMM20	TOMM7	4442701	4442121	9606.ENSP00000355566	9606.ENSP00000351214	0	0	0	0	0.268	0.263	0.9	0.844	0.99
RPS20	SRP14	4449502	4435788	9606.ENSP00000429374	9606.ENSP00000267884	0	0	0	0	0.357	0.809	0.9	0.327	0.99
RPS8	EEF1G	4446579	4440309	9606.ENSP00000379888	9606.ENSP00000331901	0	0	0	0	0.976	0	0	0.601	0.99
UBA52	PSMB1	4447538	4435028	9606.ENSP00000388107	9606.ENSP00000262193	0	0	0	0	0.113	0.868	0.9	0.198	0.989
EEF1G	RPL8	4440309	4435108	9606.ENSP00000331901	9606.ENSP00000262584	0	0	0	0	0.969	0.387	0	0.479	0.989
UQCRFS1	NDUFS4	4438219	4437324	9606.ENSP00000306397	9606.ENSP00000296684	0	0	0	0	0.895	0.818	0	0.487	0.989
RPS15A	FBL	4439216	4433181	9606.ENSP00000318646	9606.ENSP00000221801	0	0	0	0	0.439	0.829	0.9	0.06	0.989
RPL39L	RPS12	4437259	4433490	9606.ENSP00000296277	9606.ENSP00000230050	0.067	0	0	0	0.642	0.732	0.9	0.044	0.989
TPT1	BCL2L1	4451239	4437866	9606.ENSP00000477781	9606.ENSP00000302564	0	0	0	0	0	0.974	0	0.615	0.989
RPS2	FBL	4441195	4433181	9606.ENSP00000341885	9606.ENSP00000221801	0	0	0	0	0.79	0.289	0.9	0.345	0.988
RPL10A	EEF1A1	4444285	4440919	9606.ENSP00000363018	9606.ENSP00000339063	0	0	0	0	0.626	0.398	0.9	0.531	0.988
NOP56	RPS15A	4445513	4439216	9606.ENSP00000370589	9606.ENSP00000318646	0.079	0	0	0	0.209	0.861	0.9	0.042	0.988
COX7C	UQCRFS1	4449334	4438219	9606.ENSP00000425759	9606.ENSP00000306397	0	0	0	0	0.791	0.799	0.54	0.475	0.988
RPS13	EEF1G	4449762	4440309	9606.ENSP00000435777	9606.ENSP00000331901	0	0	0	0	0.962	0	0	0.705	0.988
IFITM2	IFITM3	4451879	4446948	9606.ENSP00000484689	9606.ENSP00000382707	0	0	0	0.981	0.892	0	0.9	0.807	0.988
ACTG1	ACTB	4450595	4441991	9606.ENSP00000458162	9606.ENSP00000349960	0	0	0	0.987	0.458	0.81	0.9	0.527	0.988
ZYX	VCL	4439687	4432848	9606.ENSP00000324422	9606.ENSP00000211998	0	0	0	0	0.15	0.181	0.9	0.836	0.987
FAU	EEF1A1	4449743	4440919	9606.ENSP00000435370	9606.ENSP00000339063	0	0	0	0	0.363	0.733	0.9	0.368	0.987
EIF3L	RPS5	4452102	4451050	9606.ENSP00000485663	9606.ENSP00000472985	0	0	0	0	0.5	0.755	0.9	0.067	0.987
PSME1	PSMB1	4445713	4435028	9606.ENSP00000372155	9606.ENSP00000262193	0	0	0	0	0.103	0.807	0.9	0.379	0.987
RPS29	EEF1A1	4446487	4440919	9606.ENSP00000379339	9606.ENSP00000339063	0	0	0	0	0.42	0.768	0.9	0.207	0.987
OAT	ODC1	4443204	4433616	9606.ENSP00000357838	9606.ENSP00000234111	0.185	0	0	0	0.062	0	0.9	0.857	0.987
RPS15	EEF1A1	4450850	4440919	9606.ENSP00000467466	9606.ENSP00000339063	0	0	0.244	0	0.583	0.437	0.9	0.356	0.986
EIF3L	RPS16	4452102	4434174	9606.ENSP00000485663	9606.ENSP00000251453	0	0	0	0	0.44	0.755	0.9	0.12	0.986
EIF3L	RPS20	4452102	4449502	9606.ENSP00000485663	9606.ENSP00000429374	0	0	0	0	0.392	0.767	0.9	0.165	0.986
RPL6	EIF4A1	4448260	4437038	9606.ENSP00000403172	9606.ENSP00000293831	0	0	0	0	0.746	0.178	0.9	0.435	0.986
SPARC	COL1A1	4433520	4433346	9606.ENSP00000231061	9606.ENSP00000225964	0	0	0	0	0.94	0.456	0	0.627	0.986
SRRT	SNRPF	4451484	4435728	9606.ENSP00000480421	9606.ENSP00000266735	0	0	0	0	0.715	0.55	0.9	0	0.986
RPS10	RPL39L	4451602	4437259	9606.ENSP00000481646	9606.ENSP00000296277	0	0	0	0	0.463	0.716	0.9	0.192	0.986
NDUFS5	UQCRFS1	4444066	4438219	9606.ENSP00000362060	9606.ENSP00000306397	0	0	0	0	0.564	0.96	0	0.27	0.986
MDH1	CS	4449851	4441217	9606.ENSP00000438144	9606.ENSP00000342056	0.075	0	0	0	0.235	0.177	0.9	0.796	0.986
SRRT	HNRNPK	4451484	4444702	9606.ENSP00000480421	9606.ENSP00000365439	0	0	0	0	0.726	0.518	0.9	0	0.985
MRPS21	MRPS6	4450655	4446909	9606.ENSP00000461930	9606.ENSP00000382250	0	0	0	0	0.103	0.758	0.9	0.426	0.985
RPS20	EIF4A1	4449502	4437038	9606.ENSP00000429374	9606.ENSP00000293831	0	0	0	0	0.829	0.058	0.9	0.208	0.985
HSPA8	HSPB1	4449616	4434059	9606.ENSP00000432083	9606.ENSP00000248553	0	0	0	0	0.065	0.42	0.9	0.742	0.984
EIF3L	RPS13	4452102	4449762	9606.ENSP00000485663	9606.ENSP00000435777	0	0	0	0	0.389	0.755	0.9	0.08	0.984
RPL6	EEF1G	4448260	4440309	9606.ENSP00000403172	9606.ENSP00000331901	0	0	0	0	0.964	0	0	0.569	0.984
RPSA	EIF4A1	4441585	4437038	9606.ENSP00000346067	9606.ENSP00000293831	0	0	0	0	0.751	0.246	0.9	0.255	0.984
EIF3L	RPS8	4452102	4446579	9606.ENSP00000485663	9606.ENSP00000379888	0	0	0	0	0.404	0.755	0.9	0.083	0.984
TKT	TPI1	4447693	4433456	9606.ENSP00000391481	9606.ENSP00000229270	0.178	0	0	0	0.084	0.387	0.8	0.854	0.984
FOS	FOSB	4438204	4433953	9606.ENSP00000306245	9606.ENSP00000245919	0	0	0	0.866	0.899	0.139	0.8	0.947	0.983
NOP56	RPS16	4445513	4434174	9606.ENSP00000370589	9606.ENSP00000251453	0	0	0	0	0.264	0.775	0.9	0.102	0.983
NOP56	RPS9	4445513	4437909	9606.ENSP00000370589	9606.ENSP00000302896	0	0	0	0	0.219	0.775	0.9	0.146	0.983
EIF3L	RPS19	4452102	4450976	9606.ENSP00000485663	9606.ENSP00000470972	0	0	0	0	0.243	0.731	0.9	0.304	0.983
IFITM2	IFITM1	4451879	4447332	9606.ENSP00000484689	9606.ENSP00000386187	0	0	0	0.962	0.832	0	0.9	0.786	0.983
ACTA1	VCL	4442723	4432848	9606.ENSP00000355645	9606.ENSP00000211998	0	0	0	0	0.063	0.599	0.9	0.593	0.982
RPS12	FBL	4433490	4433181	9606.ENSP00000230050	9606.ENSP00000221801	0	0	0	0	0.493	0.651	0.9	0.135	0.982
RPL3	EEF1G	4441576	4440309	9606.ENSP00000346001	9606.ENSP00000331901	0	0	0	0	0.973	0	0	0.36	0.982
RPSA	EEF1G	4441585	4440309	9606.ENSP00000346067	9606.ENSP00000331901	0	0	0	0	0.969	0	0	0.432	0.982
RPS27L	SRP14	4440222	4435788	9606.ENSP00000331019	9606.ENSP00000267884	0	0	0	0	0.174	0.774	0.9	0.163	0.982
EIF3L	RPS26	4452102	4441868	9606.ENSP00000485663	9606.ENSP00000348849	0	0	0	0	0.313	0.731	0.9	0.113	0.981
SOD1	PRDX1	4435927	4435133	9606.ENSP00000270142	9606.ENSP00000262746	0	0	0	0	0.602	0.824	0	0.753	0.981
TPT1	RPS25	4451239	4449729	9606.ENSP00000477781	9606.ENSP00000435096	0	0	0	0	0.978	0	0	0.159	0.981
RPS13	EIF4A1	4449762	4437038	9606.ENSP00000435777	9606.ENSP00000293831	0.052	0	0	0	0.568	0.16	0.9	0.552	0.981
EEF1G	RPL4	4440309	4438689	9606.ENSP00000331901	9606.ENSP00000311430	0	0	0	0	0.972	0.044	0	0.369	0.981
PSME1	PSMD12	4445713	4441829	9606.ENSP00000372155	9606.ENSP00000348442	0	0	0	0	0.067	0.771	0.9	0.222	0.981
RPL4	EIF4A1	4438689	4437038	9606.ENSP00000311430	9606.ENSP00000293831	0	0	0	0	0.734	0.185	0.9	0.234	0.981
EEF1A1	RPS27L	4440919	4440222	9606.ENSP00000339063	9606.ENSP00000331019	0	0	0	0	0.142	0.755	0.9	0.221	0.981
EIF3L	RPS25	4452102	4449729	9606.ENSP00000485663	9606.ENSP00000435096	0	0	0	0	0.287	0.767	0.9	0	0.981
EIF3L	FAU	4452102	4449743	9606.ENSP00000485663	9606.ENSP00000435370	0	0	0	0	0.163	0.786	0.9	0	0.98
EIF3L	RPS11	4452102	4435953	9606.ENSP00000485663	9606.ENSP00000270625	0	0	0	0	0.252	0.731	0.9	0.14	0.98
EIF3L	RPS29	4452102	4446487	9606.ENSP00000485663	9606.ENSP00000379339	0	0	0	0	0.409	0.703	0.9	0	0.98
WDR18	GNL3	4451150	4447905	9606.ENSP00000476117	9606.ENSP00000395772	0	0	0	0	0.654	0.126	0.9	0.444	0.98
SLC25A4	ATP5B	4436430	4434993	9606.ENSP00000281456	9606.ENSP00000262030	0	0	0	0	0.608	0	0.9	0.542	0.98
IGF2R	GGA1	4441925	4441143	9606.ENSP00000349437	9606.ENSP00000341344	0	0	0	0	0.055	0.876	0.36	0.773	0.98
EIF3L	RPS17	4452102	4441582	9606.ENSP00000485663	9606.ENSP00000346046	0	0	0	0	0.143	0.731	0.9	0.263	0.98
RPS4X	EEF1G	4444232	4440309	9606.ENSP00000362744	9606.ENSP00000331901	0	0	0	0	0.974	0	0	0.26	0.98
SLC25A5	SLC25A4	4443780	4436430	9606.ENSP00000360671	9606.ENSP00000281456	0	0	0	0.984	0.061	0.904	0.8	0.66	0.98
TMSB4X	ACTA1	4445428	4442723	9606.ENSP00000370010	9606.ENSP00000355645	0	0	0	0	0.058	0.974	0	0.243	0.98
TPT1	RPL27	4451239	4450752	9606.ENSP00000477781	9606.ENSP00000464813	0	0	0	0	0.98	0	0	0.056	0.98
MRPS6	AURKAIP1	4446909	4441271	9606.ENSP00000382250	9606.ENSP00000342676	0	0	0	0	0.062	0.812	0.9	0	0.98
RRM1	MCM6	4437691	4435383	9606.ENSP00000300738	9606.ENSP00000264156	0	0	0	0	0.968	0.134	0	0.324	0.98
RPS8	EIF4A1	4446579	4437038	9606.ENSP00000379888	9606.ENSP00000293831	0	0	0	0	0.737	0.185	0.9	0.201	0.98
RPL27	EIF4A1	4450752	4437038	9606.ENSP00000464813	9606.ENSP00000293831	0	0.015	0	0	0.712	0.178	0.9	0.276	0.98
GNL3	FBL	4447905	4433181	9606.ENSP00000395772	9606.ENSP00000221801	0	0	0	0	0.762	0.817	0	0.584	0.98
SRSF5	SNRPF	4450384	4435728	9606.ENSP00000452123	9606.ENSP00000266735	0	0	0	0	0.12	0.794	0.9	0	0.98
MCM3	ORC6	4451546	4433062	9606.ENSP00000480987	9606.ENSP00000219097	0	0	0	0	0.453	0	0.9	0.656	0.979
SRSF2	PTBP1	4446026	4441922	9606.ENSP00000376276	9606.ENSP00000349428	0	0	0	0	0.285	0.157	0.9	0.7	0.979
RPS26	EIF4A1	4441868	4437038	9606.ENSP00000348849	9606.ENSP00000293831	0	0	0	0	0.68	0.228	0.9	0.279	0.979
NDUFS8	COX5B	4439023	4434630	9606.ENSP00000315774	9606.ENSP00000258424	0	0	0	0	0.765	0.736	0	0.697	0.979
HNRNPA2B1	SRSF6	4441649	4433875	9606.ENSP00000346694	9606.ENSP00000244020	0	0	0	0	0.469	0.244	0.9	0.551	0.979
RPS6	EIF4A1	4445386	4437038	9606.ENSP00000369757	9606.ENSP00000293831	0	0	0	0	0.471	0.05	0.9	0.644	0.979
ACTB	PFN2	4441991	4433759	9606.ENSP00000349960	9606.ENSP00000239940	0	0	0	0	0	0.562	0.9	0.569	0.979
RPL4	SRP14	4438689	4435788	9606.ENSP00000311430	9606.ENSP00000267884	0	0	0	0	0.158	0.732	0.9	0.19	0.979
SPP1	TIMP1	4446370	4433052	9606.ENSP00000378517	9606.ENSP00000218388	0	0	0	0	0.141	0	0.9	0.771	0.978
RPL11	EEF1G	4444414	4440309	9606.ENSP00000363676	9606.ENSP00000331901	0	0	0	0	0.969	0	0	0.309	0.978
EIF3L	RPS15	4452102	4450850	9606.ENSP00000485663	9606.ENSP00000467466	0	0	0	0	0.204	0.731	0.9	0.123	0.978
EIF3L	RPS15A	4452102	4439216	9606.ENSP00000485663	9606.ENSP00000318646	0	0	0	0	0.265	0.731	0.9	0	0.978
EIF4A1	RPS16	4437038	4434174	9606.ENSP00000293831	9606.ENSP00000251453	0	0	0	0	0.697	0.185	0.9	0.234	0.978
EEF2	RPL39L	4438372	4437259	9606.ENSP00000307940	9606.ENSP00000296277	0.044	0	0	0	0.189	0.735	0.9	0.13	0.978
EIF3L	RPS12	4452102	4433490	9606.ENSP00000485663	9606.ENSP00000230050	0	0	0	0	0.279	0.731	0.9	0	0.978
RPLP0	EIF4A1	4450282	4437038	9606.ENSP00000449328	9606.ENSP00000293831	0	0	0	0	0.598	0.164	0.9	0.44	0.978
RPS27L	EEF2	4440222	4438372	9606.ENSP00000331019	9606.ENSP00000307940	0	0	0	0	0.189	0.736	0.9	0.068	0.977
COX7C	ATP5I	4449334	4438184	9606.ENSP00000425759	9606.ENSP00000306003	0	0	0	0	0.938	0	0	0.644	0.977
RPL9	EIF4A1	4448124	4437038	9606.ENSP00000400467	9606.ENSP00000293831	0	0	0	0	0.595	0.164	0.9	0.403	0.977
SRRT	HSPA8	4451484	4449616	9606.ENSP00000480421	9606.ENSP00000432083	0	0	0	0	0.118	0.764	0.9	0.063	0.977
MCM3	RRM1	4451546	4437691	9606.ENSP00000480987	9606.ENSP00000300738	0	0	0	0	0.964	0.134	0	0.319	0.977
RPL27A	EIF4A1	4441578	4437038	9606.ENSP00000346015	9606.ENSP00000293831	0	0	0	0	0.715	0.173	0.9	0.157	0.977
RPS5	EIF4A1	4451050	4437038	9606.ENSP00000472985	9606.ENSP00000293831	0	0	0	0	0.694	0.099	0.9	0.277	0.977
RPL3	EIF4A1	4441576	4437038	9606.ENSP00000346001	9606.ENSP00000293831	0	0	0	0	0.698	0.169	0.9	0.224	0.977
PUF60	SNRPF	4449703	4435728	9606.ENSP00000434359	9606.ENSP00000266735	0	0	0	0	0.346	0.613	0.9	0.176	0.976
RPS19	FBL	4450976	4433181	9606.ENSP00000470972	9606.ENSP00000221801	0	0	0	0	0.682	0	0.9	0.33	0.976
IFITM1	CD81	4447332	4435286	9606.ENSP00000386187	9606.ENSP00000263645	0	0	0	0	0.061	0.454	0.9	0.583	0.975
DPPA4	POU5F1	4440660	4434735	9606.ENSP00000335306	9606.ENSP00000259915	0	0	0	0	0.273	0.118	0.9	0.663	0.975
RPS2	EIF4A1	4441195	4437038	9606.ENSP00000341885	9606.ENSP00000293831	0	0	0	0	0.667	0.053	0.9	0.304	0.975
HNRNPK	SRSF6	4444702	4433875	9606.ENSP00000365439	9606.ENSP00000244020	0	0	0	0	0.44	0.192	0.9	0.513	0.975
UQCRFS1	ATP5B	4438219	4434993	9606.ENSP00000306397	9606.ENSP00000262030	0	0	0	0	0.9	0	0	0.762	0.975
GNL3	NOP56	4447905	4445513	9606.ENSP00000395772	9606.ENSP00000370589	0	0	0	0	0.832	0.86	0	0.043	0.975
EEF2	EIF4A1	4438372	4437038	9606.ENSP00000307940	9606.ENSP00000293831	0	0	0	0	0.804	0.393	0	0.81	0.975
MCM7	RRM1	4438312	4437691	9606.ENSP00000307288	9606.ENSP00000300738	0	0	0	0	0.94	0.134	0	0.559	0.975
APRT	ATIC	4445041	4433672	9606.ENSP00000367615	9606.ENSP00000236959	0.276	0	0	0	0.182	0	0.9	0.642	0.975
EIF3L	RPS24	4452102	4448728	9606.ENSP00000485663	9606.ENSP00000414321	0	0	0	0	0.298	0.671	0.9	0.082	0.975
EIF4A1	RPL8	4437038	4435108	9606.ENSP00000293831	9606.ENSP00000262584	0	0	0	0	0.587	0.332	0.9	0.227	0.975
RPS20	FBL	4449502	4433181	9606.ENSP00000429374	9606.ENSP00000221801	0	0	0	0	0.732	0.087	0.9	0.123	0.975
PTBP1	SRSF6	4441922	4433875	9606.ENSP00000349428	9606.ENSP00000244020	0	0	0	0	0.532	0.05	0.9	0.501	0.974
ATP5B	SLC25A3	4434993	4433407	9606.ENSP00000262030	9606.ENSP00000228318	0	0	0	0	0.946	0	0	0.536	0.974
SRRT	PTBP1	4451484	4441922	9606.ENSP00000480421	9606.ENSP00000349428	0	0	0	0	0.753	0	0.9	0.058	0.974
NOP56	RPS12	4445513	4433490	9606.ENSP00000370589	9606.ENSP00000230050	0	0	0	0	0.221	0.673	0.9	0.129	0.974
NDUFS8	UQCRFS1	4439023	4438219	9606.ENSP00000315774	9606.ENSP00000306397	0.255	0	0	0	0.554	0.825	0	0.608	0.974
MRPS21	AURKAIP1	4450655	4441271	9606.ENSP00000461930	9606.ENSP00000342676	0	0	0	0	0.061	0.715	0.9	0.139	0.973
FAU	NOP56	4449743	4445513	9606.ENSP00000435370	9606.ENSP00000370589	0	0	0	0	0.109	0.715	0.9	0.068	0.973
SRRT	SNRPD2	4451484	4441252	9606.ENSP00000480421	9606.ENSP00000342374	0	0	0	0	0.727	0.056	0.9	0.104	0.973
EIF3L	RPL3	4452102	4441576	9606.ENSP00000485663	9606.ENSP00000346001	0	0	0	0	0.741	0	0.9	0.056	0.973
IFITM1	IFITM3	4447332	4446948	9606.ENSP00000386187	9606.ENSP00000382707	0	0	0	0.964	0.74	0	0.9	0.789	0.973
TKT	ALDOA	4447693	4446386	9606.ENSP00000391481	9606.ENSP00000378669	0.11	0	0	0	0.128	0.363	0.9	0.546	0.973
RPL30	EIF4A1	4449429	4437038	9606.ENSP00000428085	9606.ENSP00000293831	0	0	0	0	0.658	0.169	0.9	0.174	0.973
MARCKS	PRKCB	4451269	4438120	9606.ENSP00000478061	9606.ENSP00000305355	0	0	0	0	0	0.379	0.9	0.606	0.973
TPT1	RPS3A	4451239	4441583	9606.ENSP00000477781	9606.ENSP00000346050	0	0	0	0	0.972	0	0	0.074	0.973
RPL39L	SRP14	4437259	4435788	9606.ENSP00000296277	9606.ENSP00000267884	0	0	0	0	0.062	0.733	0.9	0	0.972
RPSA	FBL	4441585	4433181	9606.ENSP00000346067	9606.ENSP00000221801	0	0	0	0	0.574	0.05	0.9	0.401	0.972
SRSF5	HNRNPA2B1	4450384	4441649	9606.ENSP00000452123	9606.ENSP00000346694	0	0	0	0	0.146	0.384	0.9	0.542	0.972
RPL26	EIF4A1	4450720	4437038	9606.ENSP00000463784	9606.ENSP00000293831	0	0	0	0	0.574	0.186	0.9	0.29	0.972
SRP14	RPL18A	4435788	4433211	9606.ENSP00000267884	9606.ENSP00000222247	0	0	0	0	0.269	0.635	0.9	0	0.971
TMSB4X	ACTB	4445428	4441991	9606.ENSP00000370010	9606.ENSP00000349960	0	0	0	0	0.16	0.796	0.8	0.277	0.971
ATP5H	COX5B	4437775	4434630	9606.ENSP00000301587	9606.ENSP00000258424	0	0	0	0	0.921	0	0	0.658	0.971
SRSF5	SRSF6	4450384	4433875	9606.ENSP00000452123	9606.ENSP00000244020	0	0	0	0.954	0.281	0.613	0.9	0.906	0.971
TPT1	RPL30	4451239	4449429	9606.ENSP00000477781	9606.ENSP00000428085	0	0	0	0	0.969	0	0	0.113	0.971
SRRT	HNRNPA2B1	4451484	4441649	9606.ENSP00000480421	9606.ENSP00000346694	0	0	0	0	0.718	0	0.9	0.058	0.971
CSNK1E	PPP1CC	4446601	4441182	9606.ENSP00000380044	9606.ENSP00000341779	0	0	0	0	0.062	0.647	0.9	0.201	0.97
EIF4A1	RPS11	4437038	4435953	9606.ENSP00000293831	9606.ENSP00000270625	0	0	0	0	0.572	0.053	0.9	0.35	0.97
ACTA2	VCL	4448229	4432848	9606.ENSP00000402373	9606.ENSP00000211998	0	0	0	0	0.063	0.382	0.9	0.551	0.97
DPY30	HCFC1	4441561	4438516	9606.ENSP00000345837	9606.ENSP00000309555	0	0	0	0	0.061	0.387	0.9	0.542	0.97
TKT	GAPDH	4447693	4433451	9606.ENSP00000391481	9606.ENSP00000229239	0.11	0	0	0	0.142	0.463	0.8	0.7	0.97
EIF4A1	RPL18A	4437038	4433211	9606.ENSP00000293831	9606.ENSP00000222247	0	0	0	0	0.619	0.191	0.9	0.12	0.969
COL4A1	COL1A1	4444632	4433346	9606.ENSP00000364979	9606.ENSP00000225964	0	0	0.407	0.706	0.575	0	0.9	0.758	0.969
PGAM1	TPI1	4443642	4433456	9606.ENSP00000359991	9606.ENSP00000229270	0.154	0	0	0	0.741	0.363	0	0.807	0.969
RPLP1	EEF1G	4441581	4440309	9606.ENSP00000346037	9606.ENSP00000331901	0	0	0	0	0.945	0	0	0.463	0.969
COL4A1	COL1A2	4444632	4437383	9606.ENSP00000364979	9606.ENSP00000297268	0	0	0.419	0.708	0.566	0.093	0.9	0.684	0.969
TPT1	RPS12	4451239	4433490	9606.ENSP00000477781	9606.ENSP00000230050	0	0	0	0	0.965	0	0	0.147	0.969
EIF3L	RPL4	4452102	4438689	9606.ENSP00000485663	9606.ENSP00000311430	0	0	0	0	0.607	0.297	0.9	0	0.969
RPL36	EEF1A1	4450742	4440919	9606.ENSP00000464342	9606.ENSP00000339063	0	0	0	0	0.364	0.437	0.9	0.244	0.969
MST4	EZR	4446263	4442801	9606.ENSP00000377867	9606.ENSP00000356042	0	0	0	0	0.061	0	0.9	0.699	0.969
UBA52	USP9X	4447538	4439052	9606.ENSP00000388107	9606.ENSP00000316357	0	0	0	0	0	0.69	0.9	0.104	0.969
FAU	FBL	4449743	4433181	9606.ENSP00000435370	9606.ENSP00000221801	0	0	0	0	0.286	0.571	0.9	0.09	0.968
TPT1	RPL9	4451239	4448124	9606.ENSP00000477781	9606.ENSP00000400467	0	0	0	0	0.967	0.064	0	0.049	0.968
RPL35A	EIF4A1	4449013	4437038	9606.ENSP00000419117	9606.ENSP00000293831	0	0	0	0	0.615	0.158	0.9	0.142	0.968
ACTG1	TMSB4X	4450595	4445428	9606.ENSP00000458162	9606.ENSP00000370010	0	0	0	0	0.098	0.796	0.8	0.243	0.968
RPL18	EEF1G	4450217	4440309	9606.ENSP00000447001	9606.ENSP00000331901	0	0	0	0	0.955	0	0	0.319	0.968
ALDH7A1	AASS	4447473	4446143	9606.ENSP00000387123	9606.ENSP00000377040	0.075	0	0	0	0.65	0	0.9	0.12	0.967
DPPA4	SOX2	4440660	4439616	9606.ENSP00000335306	9606.ENSP00000323588	0	0	0	0	0.152	0	0.9	0.643	0.967
CRABP1	CYP26A1	4437579	4433297	9606.ENSP00000299529	9606.ENSP00000224356	0	0	0	0	0.076	0	0.9	0.678	0.967
RPS15	FBL	4450850	4433181	9606.ENSP00000467466	9606.ENSP00000221801	0	0	0	0	0.67	0	0.9	0.101	0.967
RPL9	EEF1G	4448124	4440309	9606.ENSP00000400467	9606.ENSP00000331901	0	0	0	0	0.958	0	0	0.246	0.967
SOX2	ZIC3	4439616	4436728	9606.ENSP00000323588	9606.ENSP00000287538	0	0	0	0	0.246	0.125	0.9	0.562	0.967
RPL18	EIF4A1	4450217	4437038	9606.ENSP00000447001	9606.ENSP00000293831	0	0	0	0	0.506	0.191	0.9	0.278	0.967
IGF2R	SCARB2	4441925	4435511	9606.ENSP00000349437	9606.ENSP00000264896	0	0	0	0	0.062	0	0.9	0.685	0.967
IMPDH2	ATIC	4439459	4433672	9606.ENSP00000321584	9606.ENSP00000236959	0.167	0	0	0	0.398	0	0.9	0.419	0.966
FTL	TFRC	4444869	4442333	9606.ENSP00000366525	9606.ENSP00000353224	0	0	0	0	0.061	0	0.9	0.672	0.966
EIF3L	RPS10	4452102	4451602	9606.ENSP00000485663	9606.ENSP00000481646	0	0	0	0	0.251	0.437	0.9	0.305	0.966
CDC20	MCM7	4443940	4438312	9606.ENSP00000361540	9606.ENSP00000307288	0	0	0	0	0.917	0.127	0	0.577	0.966
NOP56	NCL	4445513	4439187	9606.ENSP00000370589	9606.ENSP00000318195	0	0	0	0	0.364	0.2	0.9	0.42	0.966
TPT1	FAU	4451239	4449743	9606.ENSP00000477781	9606.ENSP00000435370	0	0	0	0	0.96	0	0	0.16	0.965
COX7C	ATP5J2	4449334	4436969	9606.ENSP00000425759	9606.ENSP00000292475	0	0	0	0	0.946	0	0	0.388	0.965
TPT1	RPS6	4451239	4445386	9606.ENSP00000477781	9606.ENSP00000369757	0	0	0	0	0.947	0	0	0.367	0.965
EIF3L	RPS3A	4452102	4441583	9606.ENSP00000485663	9606.ENSP00000346050	0	0	0	0	0.35	0.437	0.9	0.16	0.965
SRRT	HNRNPR	4451484	4444422	9606.ENSP00000480421	9606.ENSP00000363745	0	0	0	0	0.628	0	0.9	0.147	0.965
EEF1G	RPLP2	4440309	4439523	9606.ENSP00000331901	9606.ENSP00000322419	0	0	0	0	0.949	0	0	0.351	0.965
RPL11	EIF4A1	4444414	4437038	9606.ENSP00000363676	9606.ENSP00000293831	0	0	0	0	0.525	0.098	0.9	0.286	0.965
RPS3A	EIF4A1	4441583	4437038	9606.ENSP00000346050	9606.ENSP00000293831	0	0	0	0	0.613	0.053	0.9	0.168	0.965
TCEA1	HMGN1	4449450	4445447	9606.ENSP00000428426	9606.ENSP00000370125	0	0	0	0	0.117	0	0.9	0.641	0.965
ATP5B	COX5B	4434993	4434630	9606.ENSP00000262030	9606.ENSP00000258424	0	0	0	0	0.873	0	0	0.735	0.965
NDUFA8	COX5B	4444260	4434630	9606.ENSP00000362873	9606.ENSP00000258424	0	0	0	0	0.918	0	0	0.592	0.965
PUF60	PTBP1	4449703	4441922	9606.ENSP00000434359	9606.ENSP00000349428	0	0	0	0	0.404	0	0.9	0.458	0.964
SRSF2	HNRNPK	4446026	4444702	9606.ENSP00000376276	9606.ENSP00000365439	0	0	0	0	0.275	0.094	0.9	0.526	0.964
EEF1G	RPS9	4440309	4437909	9606.ENSP00000331901	9606.ENSP00000302896	0	0	0	0	0.961	0	0	0.137	0.964
TPT1	RPLP0	4451239	4450282	9606.ENSP00000477781	9606.ENSP00000449328	0	0	0	0	0.938	0	0	0.446	0.964
RPS4X	EIF4A1	4444232	4437038	9606.ENSP00000362744	9606.ENSP00000293831	0	0	0	0	0.629	0.042	0.9	0.117	0.964
ERBB2	PIK3R2	4435897	4433214	9606.ENSP00000269571	9606.ENSP00000222254	0	0	0	0	0.061	0.765	0.8	0.27	0.963
WDR18	FBL	4451150	4433181	9606.ENSP00000476117	9606.ENSP00000221801	0	0	0	0	0.407	0.26	0.9	0.266	0.963
RPL10A	EIF4A1	4444285	4437038	9606.ENSP00000363018	9606.ENSP00000293831	0	0	0	0	0.449	0.134	0.9	0.327	0.963
EIF4A1	RPS12	4437038	4433490	9606.ENSP00000293831	9606.ENSP00000230050	0	0	0	0	0.509	0.262	0.9	0.117	0.963
TPT1	RPL12	4451239	4442534	9606.ENSP00000477781	9606.ENSP00000354739	0	0	0	0	0.93	0	0	0.488	0.962
TPT1	RPL11	4451239	4444414	9606.ENSP00000477781	9606.ENSP00000363676	0	0	0	0	0.961	0	0	0.057	0.962
ALDOA	ENO1	4446386	4433634	9606.ENSP00000378669	9606.ENSP00000234590	0	0	0	0	0.468	0.37	0.6	0.754	0.962
TPT1	RPS17	4451239	4441582	9606.ENSP00000477781	9606.ENSP00000346046	0	0	0	0	0.961	0	0	0.077	0.962
MAPRE1	RCC2	4444588	4444559	9606.ENSP00000364721	9606.ENSP00000364585	0	0	0	0	0.166	0	0.9	0.579	0.961
SRSF5	PTBP1	4450384	4441922	9606.ENSP00000452123	9606.ENSP00000349428	0	0	0	0	0.137	0.209	0.9	0.499	0.961
RPS6	NCL	4445386	4439187	9606.ENSP00000369757	9606.ENSP00000318195	0	0	0	0	0.219	0.291	0.9	0.384	0.961
CDC20	MCM6	4443940	4435383	9606.ENSP00000361540	9606.ENSP00000264156	0	0	0	0	0.907	0.127	0	0.568	0.961
WLS	SNX3	4441660	4433493	9606.ENSP00000346829	9606.ENSP00000230085	0	0	0	0	0.061	0.185	0.9	0.554	0.961
BNIP3	BCL2L1	4443138	4437866	9606.ENSP00000357625	9606.ENSP00000302564	0	0	0	0	0.062	0.454	0.8	0.671	0.961
ATP5G2	ATP5J2	4446264	4436969	9606.ENSP00000377878	9606.ENSP00000292475	0	0	0	0	0.23	0	0.9	0.542	0.961
RPL39	EEF1A1	4442650	4440919	9606.ENSP00000355315	9606.ENSP00000339063	0	0	0	0	0.327	0.381	0.9	0.192	0.961
SRRT	SNRPG	4451484	4436020	9606.ENSP00000480421	9606.ENSP00000272348	0	0	0	0	0.623	0	0.9	0	0.96
TPT1	RPL35A	4451239	4449013	9606.ENSP00000477781	9606.ENSP00000419117	0	0	0	0	0.959	0.056	0	0	0.96
EIF3L	RPS6	4452102	4445386	9606.ENSP00000485663	9606.ENSP00000369757	0	0	0	0	0.332	0.411	0.9	0.103	0.96
SNRPF	SRSF6	4435728	4433875	9606.ENSP00000266735	9606.ENSP00000244020	0	0	0	0	0.426	0.371	0.9	0	0.96
PTBP1	EIF4A1	4441922	4437038	9606.ENSP00000349428	9606.ENSP00000293831	0	0	0	0	0.384	0	0.9	0.408	0.96
GSTM1	GSTM2	4438694	4433798	9606.ENSP00000311469	9606.ENSP00000241337	0	0	0.447	0.981	0.83	0.379	0.65	0.831	0.96
SNRPG	SRSF6	4436020	4433875	9606.ENSP00000272348	9606.ENSP00000244020	0	0	0	0	0.349	0.371	0.9	0.139	0.96
EIF3L	RPS27	4452102	4443123	9606.ENSP00000485663	9606.ENSP00000357555	0	0	0	0	0.203	0.437	0.9	0.214	0.96
RPL12	EIF4A1	4442534	4437038	9606.ENSP00000354739	9606.ENSP00000293831	0	0	0	0	0.569	0.05	0.9	0.133	0.959
SRSF2	SRSF6	4446026	4433875	9606.ENSP00000376276	9606.ENSP00000244020	0	0	0	0.789	0.378	0.262	0.9	0.883	0.959
RPS6	EEF1G	4445386	4440309	9606.ENSP00000369757	9606.ENSP00000331901	0	0	0	0	0.957	0	0	0.089	0.959
CETN2	DDB1	4443493	4437795	9606.ENSP00000359300	9606.ENSP00000301764	0	0	0	0	0.085	0	0.9	0.592	0.959
LDLR	TFRC	4450447	4442333	9606.ENSP00000454071	9606.ENSP00000353224	0	0	0	0	0.06	0	0.9	0.605	0.959
ATP5H	NDUFS4	4437775	4437324	9606.ENSP00000301587	9606.ENSP00000296684	0	0	0	0	0.93	0	0	0.448	0.959
EEF1G	RPL18A	4440309	4433211	9606.ENSP00000331901	9606.ENSP00000222247	0	0	0	0	0.946	0	0	0.243	0.958
TPT1	RPS29	4451239	4446487	9606.ENSP00000477781	9606.ENSP00000379339	0	0	0	0	0.947	0	0	0.229	0.958
STOM	SLC2A3	4436690	4432652	9606.ENSP00000286713	9606.ENSP00000075120	0	0	0	0	0.061	0.058	0.9	0.581	0.958
EEF1A1	RPLP2	4440919	4439523	9606.ENSP00000339063	9606.ENSP00000322419	0	0	0	0	0.524	0.071	0.9	0.173	0.958
SRRT	PUF60	4451484	4449703	9606.ENSP00000480421	9606.ENSP00000434359	0	0	0	0	0.565	0	0.9	0.117	0.958
HSP90AA1	NCL	4440643	4439187	9606.ENSP00000335153	9606.ENSP00000318195	0	0	0	0	0.297	0.207	0.9	0.34	0.958
EVL	PFN2	4446090	4433759	9606.ENSP00000376652	9606.ENSP00000239940	0	0	0	0	0.061	0.402	0.9	0.329	0.957
ATP5G2	ATP5I	4446264	4438184	9606.ENSP00000377878	9606.ENSP00000306003	0	0	0	0	0.27	0	0.9	0.466	0.957
RPS15	EIF4A1	4450850	4437038	9606.ENSP00000467466	9606.ENSP00000293831	0	0	0	0	0.451	0.063	0.9	0.27	0.957
NCOA4	FTL	4450688	4444869	9606.ENSP00000463027	9606.ENSP00000366525	0	0	0	0	0.055	0.686	0.8	0.362	0.957
ZIC3	POU5F1	4436728	4434735	9606.ENSP00000287538	9606.ENSP00000259915	0	0	0	0	0.097	0.152	0.9	0.504	0.957
NOP56	RPS2	4445513	4441195	9606.ENSP00000370589	9606.ENSP00000341885	0.081	0	0	0	0.28	0.38	0.9	0.116	0.957
ACTB	MYH9	4441991	4432924	9606.ENSP00000349960	9606.ENSP00000216181	0	0	0	0	0.148	0.562	0.8	0.492	0.957
RPL27A	EEF1G	4441578	4440309	9606.ENSP00000346015	9606.ENSP00000331901	0	0	0	0	0.91	0	0	0.542	0.957
MDH1	ACLY	4449851	4434323	9606.ENSP00000438144	9606.ENSP00000253792	0.071	0	0	0	0.149	0	0.9	0.521	0.957
PUF60	HNRNPK	4449703	4444702	9606.ENSP00000434359	9606.ENSP00000365439	0	0	0	0	0.303	0	0.9	0.425	0.956
RPS25	EIF4A1	4449729	4437038	9606.ENSP00000435096	9606.ENSP00000293831	0	0	0	0	0.374	0	0.9	0.358	0.956
RPS3A	EEF1G	4441583	4440309	9606.ENSP00000346050	9606.ENSP00000331901	0	0	0	0	0.951	0	0	0.138	0.956
EEF1G	RPS16	4440309	4434174	9606.ENSP00000331901	9606.ENSP00000251453	0	0	0	0	0.952	0.049	0	0.095	0.956
SNRPD2	SRSF6	4441252	4433875	9606.ENSP00000342374	9606.ENSP00000244020	0	0	0	0	0.436	0.266	0.9	0.067	0.956
EIF3L	RPS9	4452102	4437909	9606.ENSP00000485663	9606.ENSP00000302896	0	0	0	0	0.399	0.222	0.9	0.186	0.956
RPS10	FBL	4451602	4433181	9606.ENSP00000481646	9606.ENSP00000221801	0	0	0	0	0.475	0.083	0.9	0.192	0.955
SRSF2	DDX39A	4446026	4433830	9606.ENSP00000376276	9606.ENSP00000242776	0	0	0	0	0.426	0	0.9	0.292	0.955
RPLP2	EIF4A1	4439523	4437038	9606.ENSP00000322419	9606.ENSP00000293831	0	0	0	0	0.554	0.057	0.9	0.074	0.955
SRSF5	HNRNPK	4450384	4444702	9606.ENSP00000452123	9606.ENSP00000365439	0	0	0	0	0.133	0.192	0.9	0.44	0.955
SPP1	IGFBP5	4446370	4433604	9606.ENSP00000378517	9606.ENSP00000233813	0	0	0	0	0.065	0.379	0.9	0.326	0.955
POU5F1	ZSCAN10	4434735	4434225	9606.ENSP00000259915	9606.ENSP00000252463	0	0	0	0	0.232	0.079	0.9	0.441	0.955
OAZ1	AURKAIP1	4451069	4441271	9606.ENSP00000473381	9606.ENSP00000342676	0	0	0	0	0.109	0	0.9	0.544	0.955
SRSF5	SRSF2	4450384	4446026	9606.ENSP00000452123	9606.ENSP00000376276	0	0	0	0.754	0.286	0.262	0.9	0.888	0.955
RPS26	FBL	4441868	4433181	9606.ENSP00000348849	9606.ENSP00000221801	0	0	0	0	0.478	0.126	0.9	0.142	0.955
RPS27	FBL	4443123	4433181	9606.ENSP00000357555	9606.ENSP00000221801	0	0	0	0	0.286	0.378	0.9	0.113	0.955
CNN2	VCL	4435198	4432848	9606.ENSP00000263097	9606.ENSP00000211998	0	0	0	0	0.099	0	0.9	0.537	0.954
UBA52	EEF1A1	4447538	4440919	9606.ENSP00000388107	9606.ENSP00000339063	0	0	0	0	0.261	0.261	0.9	0.263	0.954
HSPA8	HNRNPK	4449616	4444702	9606.ENSP00000432083	9606.ENSP00000365439	0	0	0	0	0.357	0.05	0.9	0.34	0.954
EIF3L	RPSA	4452102	4441585	9606.ENSP00000485663	9606.ENSP00000346067	0	0	0	0	0.463	0	0.9	0.215	0.954
PUF60	SRSF6	4449703	4433875	9606.ENSP00000434359	9606.ENSP00000244020	0	0	0	0	0.335	0.157	0.9	0.283	0.954
NOP10	SNRPG	4440337	4436020	9606.ENSP00000332198	9606.ENSP00000272348	0	0	0	0	0.866	0	0	0.673	0.954
PTTG1	PSMD12	4446209	4441829	9606.ENSP00000377536	9606.ENSP00000348442	0	0	0	0	0.062	0	0.9	0.54	0.953
TPT1	RPS15A	4451239	4439216	9606.ENSP00000477781	9606.ENSP00000318646	0	0	0	0	0.944	0	0	0.195	0.953
RPL17	EIF4A1	4447993	4437038	9606.ENSP00000397798	9606.ENSP00000293831	0	0	0	0	0.491	0.16	0.9	0.049	0.953
RPS15	EEF1G	4450850	4440309	9606.ENSP00000467466	9606.ENSP00000331901	0	0	0	0	0.941	0	0	0.237	0.953
RPS24	EIF4A1	4448728	4437038	9606.ENSP00000414321	9606.ENSP00000293831	0	0	0	0	0.499	0.052	0.9	0.127	0.953
ALPL	THY1	4444459	4436571	9606.ENSP00000363973	9606.ENSP00000284240	0	0	0	0	0.1	0	0.9	0.527	0.953
WDR18	NOP56	4451150	4445513	9606.ENSP00000476117	9606.ENSP00000370589	0	0	0	0	0.545	0.05	0.9	0	0.953
SRRT	SRSF6	4451484	4433875	9606.ENSP00000480421	9606.ENSP00000244020	0	0	0	0	0.527	0.05	0.9	0.079	0.953
ACTB	GAPDH	4441991	4433451	9606.ENSP00000349960	9606.ENSP00000229239	0	0	0	0	0.346	0.384	0	0.893	0.953
RPS9	EIF4A1	4437909	4437038	9606.ENSP00000302896	9606.ENSP00000293831	0.051	0	0	0	0.523	0	0.9	0.094	0.953
RPS24	EEF1G	4448728	4440309	9606.ENSP00000414321	9606.ENSP00000331901	0	0	0	0	0.881	0	0	0.614	0.952
NME1	NME4	4440758	4433093	9606.ENSP00000337060	9606.ENSP00000219479	0	0	0.449	0.944	0.085	0.747	0.8	0.664	0.952
EIF3L	RPS2	4452102	4441195	9606.ENSP00000485663	9606.ENSP00000341885	0	0	0	0	0.527	0	0.9	0.083	0.952
COX7A2	COX5B	4443455	4434630	9606.ENSP00000359098	9606.ENSP00000258424	0	0	0	0	0.766	0.558	0	0.576	0.952
HNRNPR	SRSF6	4444422	4433875	9606.ENSP00000363745	9606.ENSP00000244020	0	0	0	0	0.385	0	0.9	0.291	0.952
CSNK1E	YWHAH	4446601	4434076	9606.ENSP00000380044	9606.ENSP00000248975	0	0	0	0	0.064	0.454	0.9	0.165	0.951
SRSF5	HNRNPR	4450384	4444422	9606.ENSP00000452123	9606.ENSP00000363745	0	0	0	0	0.106	0.3	0.9	0.322	0.951
FAU	SRP14	4449743	4435788	9606.ENSP00000435370	9606.ENSP00000267884	0	0	0	0	0.435	0.185	0.9	0.066	0.951
RPS2	NCL	4441195	4439187	9606.ENSP00000341885	9606.ENSP00000318195	0	0	0	0	0.254	0.292	0.9	0.19	0.951
RPS15A	EIF4A1	4439216	4437038	9606.ENSP00000318646	9606.ENSP00000293831	0	0	0	0	0.442	0.072	0.9	0.168	0.951
ACTG1	VCL	4450595	4432848	9606.ENSP00000458162	9606.ENSP00000211998	0	0	0	0	0.086	0.414	0.8	0.598	0.951
RPS19	EIF4A1	4450976	4437038	9606.ENSP00000470972	9606.ENSP00000293831	0	0	0	0	0.421	0.064	0.9	0.205	0.951
EIF3L	EIF4A1	4452102	4437038	9606.ENSP00000485663	9606.ENSP00000293831	0	0	0	0	0.239	0.099	0.9	0.362	0.95
TPT1	RPS13	4451239	4449762	9606.ENSP00000477781	9606.ENSP00000435777	0	0	0	0	0.943	0	0	0.16	0.95
HSPA8	HNRNPA2B1	4449616	4441649	9606.ENSP00000432083	9606.ENSP00000346694	0	0	0	0	0.361	0.076	0.9	0.266	0.95
TOMM20	ATP5B	4442701	4434993	9606.ENSP00000355566	9606.ENSP00000262030	0	0	0	0	0.094	0	0.9	0.494	0.95
MCM3	CDC20	4451546	4443940	9606.ENSP00000480987	9606.ENSP00000361540	0	0	0	0	0.886	0.127	0	0.54	0.95
NOP56	RPS27	4445513	4443123	9606.ENSP00000370589	9606.ENSP00000357555	0	0	0	0	0.156	0.424	0.9	0.107	0.95
TFRC	IGF2R	4442333	4441925	9606.ENSP00000353224	9606.ENSP00000349437	0	0	0	0	0	0	0.9	0.528	0.95
NDUFS8	ATP5H	4439023	4437775	9606.ENSP00000315774	9606.ENSP00000301587	0	0	0	0	0.897	0	0	0.532	0.95
ACTA1	ZYX	4442723	4439687	9606.ENSP00000355645	9606.ENSP00000324422	0	0	0	0	0.061	0.05	0.9	0.513	0.95
RPL24	EIF4A1	4446224	4437038	9606.ENSP00000377640	9606.ENSP00000293831	0	0	0	0	0.332	0.188	0.9	0.187	0.95
NOP56	RPS27L	4445513	4440222	9606.ENSP00000370589	9606.ENSP00000331019	0	0	0	0	0.146	0.378	0.9	0.169	0.949
RPS5	EEF1G	4451050	4440309	9606.ENSP00000472985	9606.ENSP00000331901	0	0	0	0	0.947	0	0	0.094	0.949
SPRY1	SH3KBP1	4451603	4446733	9606.ENSP00000481675	9606.ENSP00000380921	0	0	0	0	0.049	0.34	0.9	0.285	0.949
ENSG00000229117	RPL39	4450274	4442650	9606.ENSP00000449026	9606.ENSP00000355315	0	0	0	0	0	0	0.9	0.515	0.949
GNL3	RPL11	4447905	4444414	9606.ENSP00000395772	9606.ENSP00000363676	0	0	0	0	0.201	0.871	0	0.546	0.949
EIF3L	RPL35A	4452102	4449013	9606.ENSP00000485663	9606.ENSP00000419117	0	0	0	0	0.411	0	0.9	0.195	0.948
TOMM40	CHCHD2	4448548	4446406	9606.ENSP00000410339	9606.ENSP00000378812	0	0	0	0	0.095	0.456	0.9	0.076	0.948
SOX2	ZSCAN10	4439616	4434225	9606.ENSP00000323588	9606.ENSP00000252463	0	0	0	0	0.107	0.125	0.9	0.415	0.948
ANXA1	ANXA2	4444796	4441580	9606.ENSP00000366109	9606.ENSP00000346032	0	0	0	0.938	0.47	0	0.9	0.851	0.947
RPS19	EEF1G	4450976	4440309	9606.ENSP00000470972	9606.ENSP00000331901	0	0	0	0	0.938	0	0	0.18	0.947
RPS10	EIF4A1	4451602	4437038	9606.ENSP00000481646	9606.ENSP00000293831	0	0	0	0	0.405	0	0.9	0.187	0.947
TPT1	EEF2	4451239	4438372	9606.ENSP00000477781	9606.ENSP00000307940	0	0	0	0	0.921	0	0	0.367	0.947
PUF60	SNRPD2	4449703	4441252	9606.ENSP00000434359	9606.ENSP00000342374	0	0	0	0	0.343	0	0.9	0.263	0.947
RPS17	FBL	4441582	4433181	9606.ENSP00000346046	9606.ENSP00000221801	0	0	0	0	0.389	0.05	0.9	0.202	0.947
DERA	TKT	4448836	4447693	9606.ENSP00000416583	9606.ENSP00000391481	0.165	0	0	0	0.064	0	0.9	0.405	0.947
SPARC	TIMP1	4433520	4433052	9606.ENSP00000231061	9606.ENSP00000218388	0	0	0	0	0.119	0	0.9	0.447	0.947
EIF3L	RPL6	4452102	4448260	9606.ENSP00000485663	9606.ENSP00000403172	0	0	0	0	0.499	0	0.9	0	0.947
SRSF2	HNRNPR	4446026	4444422	9606.ENSP00000376276	9606.ENSP00000363745	0	0	0	0	0.294	0	0.9	0.311	0.947
UBE2C	SKP2	4441865	4436120	9606.ENSP00000348838	9606.ENSP00000274255	0	0	0	0	0.178	0	0.9	0.416	0.947
CKS1B	CCND2	4438654	4434845	9606.ENSP00000311083	9606.ENSP00000261254	0	0	0	0	0.061	0.31	0.9	0.286	0.947
RPLP1	EEF1A1	4441581	4440919	9606.ENSP00000346037	9606.ENSP00000339063	0	0	0	0	0.422	0.071	0.9	0.135	0.947
S100A10	PTRF	4443194	4441938	9606.ENSP00000357801	9606.ENSP00000349541	0	0	0	0	0.943	0	0	0.084	0.946
CFL1	HSP90AA1	4449639	4440643	9606.ENSP00000432660	9606.ENSP00000335153	0	0	0	0	0.106	0	0.9	0.447	0.946
TKT	PRPS1	4447693	4443936	9606.ENSP00000391481	9606.ENSP00000361512	0.048	0	0	0	0.069	0	0.9	0.471	0.946
RPL18A	FBL	4433211	4433181	9606.ENSP00000222247	9606.ENSP00000221801	0	0	0	0	0.669	0.793	0	0.283	0.946
ATP6V0E1	ATP6V0C	4449512	4440126	9606.ENSP00000429690	9606.ENSP00000329757	0	0	0	0	0.063	0	0.9	0.479	0.946
CS	SLC25A4	4441217	4436430	9606.ENSP00000342056	9606.ENSP00000281456	0	0	0	0	0.263	0	0.9	0.333	0.946
RPL11	FBL	4444414	4433181	9606.ENSP00000363676	9606.ENSP00000221801	0	0	0	0	0.644	0.668	0	0.582	0.946
SLC25A5	ATP5B	4443780	4434993	9606.ENSP00000360671	9606.ENSP00000262030	0	0	0	0	0.803	0.365	0	0.603	0.946
FSCN1	CNN2	4445678	4435198	9606.ENSP00000371798	9606.ENSP00000263097	0	0	0	0	0	0.942	0	0.092	0.945
ACTA1	ACTB	4442723	4441991	9606.ENSP00000355645	9606.ENSP00000349960	0	0	0	0.986	0	0.945	0	0.613	0.945
RPL3	SRP14	4441576	4435788	9606.ENSP00000346001	9606.ENSP00000267884	0	0	0	0	0.318	0	0.9	0.267	0.945
RPL32	EIF4A1	4448829	4437038	9606.ENSP00000416429	9606.ENSP00000293831	0	0	0	0	0.374	0.195	0.9	0.044	0.945
ENSG00000229117	RPL6	4450274	4448260	9606.ENSP00000449026	9606.ENSP00000403172	0	0	0	0	0	0	0.9	0.48	0.945
ACTB	VCL	4441991	4432848	9606.ENSP00000349960	9606.ENSP00000211998	0	0	0	0	0.063	0.289	0.8	0.64	0.945
RPS24	SRP14	4448728	4435788	9606.ENSP00000414321	9606.ENSP00000267884	0	0	0	0	0.372	0	0.9	0.194	0.945
SRSF5	SNRPG	4450384	4436020	9606.ENSP00000452123	9606.ENSP00000272348	0	0	0	0	0.116	0.371	0.9	0.139	0.945
ACTG1	PFN2	4450595	4433759	9606.ENSP00000458162	9606.ENSP00000239940	0	0	0	0	0	0.326	0.9	0.262	0.945
NOP56	RPSA	4445513	4441585	9606.ENSP00000370589	9606.ENSP00000346067	0	0	0	0	0.446	0.05	0.9	0.069	0.944
SKP2	CCND2	4436120	4434845	9606.ENSP00000274255	9606.ENSP00000261254	0	0	0	0	0.062	0	0.9	0.457	0.944
EIF3L	RPL11	4452102	4444414	9606.ENSP00000485663	9606.ENSP00000363676	0	0	0	0	0.408	0	0.9	0.138	0.944
EIF3L	RPL12	4452102	4442534	9606.ENSP00000485663	9606.ENSP00000354739	0	0	0	0	0.463	0	0.9	0	0.944
SRRT	SRSF2	4451484	4446026	9606.ENSP00000480421	9606.ENSP00000376276	0	0	0	0	0.404	0	0.9	0.137	0.944
EIF3L	RPL18	4452102	4450217	9606.ENSP00000485663	9606.ENSP00000447001	0	0	0	0	0.393	0	0.9	0.165	0.944
DCTPP1	RRM1	4439531	4437691	9606.ENSP00000322524	9606.ENSP00000300738	0.043	0	0	0	0.187	0	0.9	0.375	0.944
SRSF6	DDX39A	4433875	4433830	9606.ENSP00000244020	9606.ENSP00000242776	0.042	0	0	0	0.282	0.111	0.9	0.211	0.943
MRPS6	RPS11	4446909	4435953	9606.ENSP00000382250	9606.ENSP00000270625	0	0	0	0	0.684	0.734	0	0.386	0.943
HNRNPAB	PTBP1	4442104	4441922	9606.ENSP00000351108	9606.ENSP00000349428	0	0	0	0	0.461	0.764	0	0.59	0.943
JARID2	DNMT3B	4441136	4440033	9606.ENSP00000341280	9606.ENSP00000328547	0	0	0	0	0.076	0	0.9	0.441	0.943
EIF3L	RPLP0	4452102	4450282	9606.ENSP00000485663	9606.ENSP00000449328	0	0	0	0	0.461	0	0.9	0	0.943
TOMM40	COX17	4448548	4434824	9606.ENSP00000410339	9606.ENSP00000261070	0	0	0	0	0.091	0	0.9	0.429	0.943
ATP5I	COX5B	4438184	4434630	9606.ENSP00000306003	9606.ENSP00000258424	0	0	0	0	0.904	0	0	0.43	0.943
ATP5H	SOD1	4437775	4435927	9606.ENSP00000301587	9606.ENSP00000270142	0	0	0	0	0.91	0	0	0.4	0.943
TOMM20	CS	4442701	4441217	9606.ENSP00000355566	9606.ENSP00000342056	0	0	0	0	0.078	0	0.9	0.427	0.942
EEF1A1	RPL39L	4440919	4437259	9606.ENSP00000339063	9606.ENSP00000296277	0	0	0	0	0.079	0.381	0.9	0.103	0.942
EZR	ACTA1	4442801	4442723	9606.ENSP00000356042	9606.ENSP00000355645	0	0	0	0	0.043	0.097	0.9	0.416	0.942
RPS27L	FBL	4440222	4433181	9606.ENSP00000331019	9606.ENSP00000221801	0	0	0	0	0.143	0.378	0.9	0.049	0.942
LDHA	ALDOA	4450150	4446386	9606.ENSP00000445175	9606.ENSP00000378669	0	0	0	0	0.192	0.368	0.6	0.75	0.942
TXN	RRM1	4444406	4437691	9606.ENSP00000363641	9606.ENSP00000300738	0.071	0	0	0	0.09	0	0.9	0.396	0.942
ENSG00000229117	RPL11	4450274	4444414	9606.ENSP00000449026	9606.ENSP00000363676	0	0	0	0	0	0	0.9	0.441	0.941
HSP90AB1	ATP5B	4443770	4434993	9606.ENSP00000360609	9606.ENSP00000262030	0	0	0	0	0.16	0.842	0	0.593	0.941
EIF3L	RPS27L	4452102	4440222	9606.ENSP00000485663	9606.ENSP00000331019	0	0	0	0	0.111	0.38	0.9	0.069	0.941
EIF3L	RPLP1	4452102	4441581	9606.ENSP00000485663	9606.ENSP00000346037	0	0	0	0	0.272	0	0.9	0.254	0.941
RPS25	FBL	4449729	4433181	9606.ENSP00000435096	9606.ENSP00000221801	0	0	0	0	0.327	0	0.9	0.183	0.94
PTTG1	CDC16	4446209	4442371	9606.ENSP00000377536	9606.ENSP00000353549	0	0	0	0	0.062	0	0.9	0.417	0.94
RPL12	EEF1G	4442534	4440309	9606.ENSP00000354739	9606.ENSP00000331901	0.044	0	0	0	0.917	0	0	0.311	0.94
TPT1	RPS27	4451239	4443123	9606.ENSP00000477781	9606.ENSP00000357555	0	0	0	0	0.928	0	0	0.201	0.94
SRSF5	SNRPN	4450384	4446975	9606.ENSP00000452123	9606.ENSP00000382972	0	0	0	0	0.141	0.266	0.9	0.173	0.94
EIF3L	RPL27	4452102	4450752	9606.ENSP00000485663	9606.ENSP00000464813	0	0	0	0	0.43	0	0.9	0	0.94
SNRPN	SRSF6	4446975	4433875	9606.ENSP00000382972	9606.ENSP00000244020	0	0	0	0	0.141	0.266	0.9	0.173	0.94
RPL36	EIF4A1	4450742	4437038	9606.ENSP00000464342	9606.ENSP00000293831	0	0	0	0	0.26	0.158	0.9	0.164	0.94
KANSL3	HCFC1	4447945	4438516	9606.ENSP00000396749	9606.ENSP00000309555	0	0	0	0	0.064	0	0.9	0.403	0.939
FDFT1	HMGCS1	4451530	4439546	9606.ENSP00000480828	9606.ENSP00000322706	0	0	0	0	0.603	0.08	0	0.848	0.939
RPS15	MRPS6	4450850	4446909	9606.ENSP00000467466	9606.ENSP00000382250	0	0	0	0	0.657	0.734	0	0.385	0.939
RPLP1	SRP14	4441581	4435788	9606.ENSP00000346037	9606.ENSP00000267884	0	0	0	0	0.415	0	0.9	0	0.939
EIF3L	RPL18A	4452102	4433211	9606.ENSP00000485663	9606.ENSP00000222247	0	0	0	0	0.392	0	0.9	0.065	0.938
MRPS6	RPL11	4446909	4444414	9606.ENSP00000382250	9606.ENSP00000363676	0	0	0	0	0.655	0.734	0	0.386	0.938
RPL9	MRPS6	4448124	4446909	9606.ENSP00000400467	9606.ENSP00000382250	0	0	0	0	0.659	0.734	0	0.379	0.938
SRSF5	SNRPD2	4450384	4441252	9606.ENSP00000452123	9606.ENSP00000342374	0	0	0	0	0.133	0.266	0.9	0.147	0.938
EIF3L	RPL27A	4452102	4441578	9606.ENSP00000485663	9606.ENSP00000346015	0	0	0	0	0.377	0	0.9	0.092	0.938
TPT1	RPLP1	4451239	4441581	9606.ENSP00000477781	9606.ENSP00000346037	0	0	0	0	0.922	0.1	0	0.191	0.938
DNMT3B	AHCY	4440033	4433021	9606.ENSP00000328547	9606.ENSP00000217426	0	0	0	0	0.105	0	0.9	0.365	0.938
HSPA8	HNRNPR	4449616	4444422	9606.ENSP00000432083	9606.ENSP00000363745	0	0	0	0	0.36	0	0.9	0.118	0.938
POLR3G	POLR1D	4446888	4437857	9606.ENSP00000382058	9606.ENSP00000302478	0	0	0	0	0.063	0	0.9	0.389	0.937
RPL38	EIF4A1	4438543	4437038	9606.ENSP00000309830	9606.ENSP00000293831	0	0	0	0	0.198	0.169	0.9	0.173	0.937
PRMT1	SNRPD2	4448400	4441252	9606.ENSP00000406162	9606.ENSP00000342374	0	0	0	0	0.277	0.064	0.9	0.185	0.937
TPT1	EEF1G	4451239	4440309	9606.ENSP00000477781	9606.ENSP00000331901	0	0	0	0	0.72	0.687	0	0.344	0.937
HMGN1	DDB1	4445447	4437795	9606.ENSP00000370125	9606.ENSP00000301764	0	0	0	0	0.061	0	0.9	0.386	0.937
EZR	ACTB	4442801	4441991	9606.ENSP00000356042	9606.ENSP00000349960	0	0	0	0	0.085	0.379	0.8	0.515	0.937
RPL3	GLTSCR2	4441576	4433999	9606.ENSP00000346001	9606.ENSP00000246802	0	0	0	0	0.633	0.794	0	0.232	0.937
UBA52	UBE2C	4447538	4441865	9606.ENSP00000388107	9606.ENSP00000348838	0	0	0	0	0.084	0.342	0.9	0.089	0.937
TPT1	RPS8	4451239	4446579	9606.ENSP00000477781	9606.ENSP00000379888	0	0	0	0	0.934	0	0	0.068	0.936
TPT1	RPS20	4451239	4449502	9606.ENSP00000477781	9606.ENSP00000429374	0	0	0	0	0.927	0	0	0.153	0.936
NOP10	FBL	4440337	4433181	9606.ENSP00000332198	9606.ENSP00000221801	0	0	0	0	0.209	0.132	0.54	0.822	0.936
FAU	EIF4A1	4449743	4437038	9606.ENSP00000435370	9606.ENSP00000293831	0	0	0	0	0.19	0.161	0.9	0.173	0.936
SRSF5	PUF60	4450384	4449703	9606.ENSP00000452123	9606.ENSP00000434359	0	0	0	0	0.163	0.157	0.9	0.203	0.936
TPT1	RPL18A	4451239	4433211	9606.ENSP00000477781	9606.ENSP00000222247	0	0	0	0	0.932	0	0	0.09	0.936
TOMM40	ATP5B	4448548	4434993	9606.ENSP00000410339	9606.ENSP00000262030	0	0	0	0	0.118	0	0.9	0.339	0.936
EIF3L	RPL9	4452102	4448124	9606.ENSP00000485663	9606.ENSP00000400467	0	0	0	0	0.382	0	0.9	0	0.935
RPL10A	SRP14	4444285	4435788	9606.ENSP00000363018	9606.ENSP00000267884	0	0	0	0	0.315	0	0.9	0.139	0.935
EIF5A	EEF2	4440720	4438372	9606.ENSP00000336702	9606.ENSP00000307940	0.046	0	0	0	0.604	0.162	0	0.82	0.935
TIMP1	LGALS1	4433052	4432889	9606.ENSP00000218388	9606.ENSP00000215909	0	0	0	0	0.304	0	0.9	0.146	0.935
ENSG00000229117	RPL24	4450274	4446224	9606.ENSP00000449026	9606.ENSP00000377640	0	0	0	0	0	0	0.9	0.382	0.935
RPS29	FBL	4446487	4433181	9606.ENSP00000379339	9606.ENSP00000221801	0	0	0	0	0.358	0.05	0.9	0.062	0.935
TPT1	RPL24	4451239	4446224	9606.ENSP00000477781	9606.ENSP00000377640	0	0	0	0	0.932	0	0	0.077	0.935
NUP62	DDX39A	4450981	4433830	9606.ENSP00000471191	9606.ENSP00000242776	0	0	0	0	0.259	0	0.9	0.193	0.935
RPLP1	EIF4A1	4441581	4437038	9606.ENSP00000346037	9606.ENSP00000293831	0	0	0	0	0.278	0.057	0.9	0.169	0.935
RPS29	EIF4A1	4446487	4437038	9606.ENSP00000379339	9606.ENSP00000293831	0	0	0	0	0.325	0.071	0.9	0.095	0.935
EIF5A	EEF1G	4440720	4440309	9606.ENSP00000336702	9606.ENSP00000331901	0	0	0	0	0.875	0.056	0	0.494	0.935
NME1	RRM1	4440758	4437691	9606.ENSP00000337060	9606.ENSP00000300738	0	0	0	0	0.172	0	0.9	0.279	0.935
TPT1	EEF1A1	4451239	4440919	9606.ENSP00000477781	9606.ENSP00000339063	0	0	0	0	0.799	0.379	0	0.513	0.934
HSPA8	TFRC	4449616	4442333	9606.ENSP00000432083	9606.ENSP00000353224	0	0	0	0	0.065	0.05	0.9	0.354	0.934
ACTG1	MYH9	4450595	4432924	9606.ENSP00000458162	9606.ENSP00000216181	0	0	0	0	0.093	0.372	0.8	0.491	0.934
PUF60	SNRPG	4449703	4436020	9606.ENSP00000434359	9606.ENSP00000272348	0	0	0	0	0.285	0	0.9	0.158	0.934
PNPT1	RRM1	4448132	4437691	9606.ENSP00000400646	9606.ENSP00000300738	0.113	0	0	0	0.123	0	0.9	0.256	0.934
PUF60	SRSF2	4449703	4446026	9606.ENSP00000434359	9606.ENSP00000376276	0	0	0	0.632	0.302	0	0.9	0.308	0.934
WDR18	RPL3	4451150	4441576	9606.ENSP00000476117	9606.ENSP00000346001	0	0	0	0	0.157	0.098	0.9	0.239	0.934
HSPA8	PTBP1	4449616	4441922	9606.ENSP00000432083	9606.ENSP00000349428	0	0	0	0	0.302	0	0.9	0.143	0.934
RPS27	EIF4A1	4443123	4437038	9606.ENSP00000357555	9606.ENSP00000293831	0	0	0	0	0.325	0	0.9	0.101	0.934
ENSG00000229117	RPS26	4450274	4441868	9606.ENSP00000449026	9606.ENSP00000348849	0	0	0	0	0	0	0.9	0.373	0.934
ATP5J2	COX5B	4436969	4434630	9606.ENSP00000292475	9606.ENSP00000258424	0	0	0	0	0.896	0	0	0.391	0.934
UBA52	CDC20	4447538	4443940	9606.ENSP00000388107	9606.ENSP00000361540	0	0	0	0	0.076	0.263	0.9	0.135	0.933
PUF60	HNRNPA2B1	4449703	4441649	9606.ENSP00000434359	9606.ENSP00000346694	0	0	0	0.57	0.316	0.086	0.9	0.09	0.933
TPT1	RPS15	4451239	4450850	9606.ENSP00000477781	9606.ENSP00000467466	0	0	0	0	0.928	0	0	0.106	0.933
ATP5I	NDUFS4	4438184	4437324	9606.ENSP00000306003	9606.ENSP00000296684	0	0	0	0	0.861	0	0	0.538	0.933
EIF3L	RPL30	4452102	4449429	9606.ENSP00000485663	9606.ENSP00000428085	0	0	0	0	0.365	0	0.9	0	0.933
DERA	TPI1	4448836	4433456	9606.ENSP00000416583	9606.ENSP00000229270	0.255	0	0	0	0.064	0	0.8	0.579	0.933
UBE2C	UBE3C	4441865	4438485	9606.ENSP00000348838	9606.ENSP00000309198	0	0	0	0	0.06	0.188	0.9	0.232	0.933
RPS19	NOP56	4450976	4445513	9606.ENSP00000470972	9606.ENSP00000370589	0	0	0	0	0.272	0	0.9	0.162	0.933
LDLR	SCARB2	4450447	4435511	9606.ENSP00000454071	9606.ENSP00000264896	0	0	0	0	0.061	0	0.9	0.348	0.933
LDLR	IGF2R	4450447	4441925	9606.ENSP00000454071	9606.ENSP00000349437	0	0	0	0	0.049	0	0.9	0.352	0.932
RPL10A	EEF1G	4444285	4440309	9606.ENSP00000363018	9606.ENSP00000331901	0.048	0	0	0	0.925	0.05	0	0.114	0.932
[truncated: 1,029 more rows]

## Sheet: string_interactions_LS
#node1	node2	node1_string_internal_id	node2_string_internal_id	node1_external_id	node2_external_id	neighborhood_on_chromosome	gene_fusion	phylogenetic_cooccurrence	homology	coexpression	experimentally_determined_interaction	database_annotated	automated_textmining	combined_score
COL1A2	COL1A1	4437383	4433346	9606.ENSP00000297268	9606.ENSP00000225964	0	0	0.443	0.958	0.991	0.454	0.9	0.948	0.999
TIMP2	MMP2	4435138	4433061	9606.ENSP00000262768	9606.ENSP00000219070	0	0	0	0	0.159	0.944	0.9	0.964	0.999
ITGB3	ITGAV	4450406	4434818	9606.ENSP00000452786	9606.ENSP00000261023	0	0	0	0	0.062	0.939	0.9	0.865	0.999
SERPINE1	PLAT	4433266	4433132	9606.ENSP00000223095	9606.ENSP00000220809	0	0	0	0	0.148	0.881	0.9	0.956	0.999
PLAU	SERPINE1	4444017	4433266	9606.ENSP00000361850	9606.ENSP00000223095	0	0	0	0	0.214	0.881	0.9	0.926	0.999
ITGB6	ITGAV	4436533	4434818	9606.ENSP00000283249	9606.ENSP00000261023	0	0	0	0	0.08	0.959	0.9	0.694	0.998
MMP14	TIMP2	4438391	4435138	9606.ENSP00000308208	9606.ENSP00000262768	0	0	0	0	0.147	0.457	0.9	0.958	0.997
COL5A2	COL1A2	4444466	4437383	9606.ENSP00000364000	9606.ENSP00000297268	0	0	0.446	0.936	0.965	0.109	0.9	0.745	0.996
COL6A1	COL6A2	4442622	4437672	9606.ENSP00000355180	9606.ENSP00000300527	0	0	0	0.828	0.965	0	0.9	0.942	0.996
HIST1H2AH	HIST1H2AJ	4444893	4440028	9606.ENSP00000366679	9606.ENSP00000328484	0	0	0	0.984	0.367	0.943	0.9	0.348	0.996
COL1A2	LUM	4437383	4435725	9606.ENSP00000297268	9606.ENSP00000266718	0	0	0	0	0.875	0.405	0.9	0.515	0.995
COL3A1	COL1A2	4438049	4437383	9606.ENSP00000304408	9606.ENSP00000297268	0	0	0.44	0.93	0.946	0.109	0.9	0.859	0.995
WLS	WNT5A	4441660	4435460	9606.ENSP00000346829	9606.ENSP00000264634	0	0	0	0	0.134	0.842	0.9	0.682	0.995
FN1	ITGAV	4441661	4434818	9606.ENSP00000346839	9606.ENSP00000261023	0	0	0	0	0.141	0.87	0.9	0.678	0.995
COL6A1	COL1A1	4442622	4433346	9606.ENSP00000355180	9606.ENSP00000225964	0	0	0	0.596	0.923	0	0.9	0.693	0.994
COL5A2	COL1A1	4444466	4433346	9606.ENSP00000364000	9606.ENSP00000225964	0	0	0.444	0.949	0.945	0	0.9	0.76	0.994
ITGB3	FN1	4450406	4441661	9606.ENSP00000452786	9606.ENSP00000346839	0	0	0	0	0.098	0.87	0.9	0.616	0.994
MEIS2	MEIS1	4450435	4436022	9606.ENSP00000453793	9606.ENSP00000272369	0	0	0	0.979	0.091	0.994	0	0.764	0.994
COL3A1	COL1A1	4438049	4433346	9606.ENSP00000304408	9606.ENSP00000225964	0	0	0.439	0.951	0.944	0	0.9	0.901	0.994
ACVR2B	INHBA	4441037	4433812	9606.ENSP00000340361	9606.ENSP00000242208	0	0	0	0	0	0.866	0.9	0.519	0.993
COL5A2	COL3A1	4444466	4438049	9606.ENSP00000364000	9606.ENSP00000304408	0	0	0.444	0.931	0.933	0	0.9	0.807	0.993
CD44	SPP1	4448037	4446370	9606.ENSP00000398632	9606.ENSP00000378517	0	0	0	0	0.062	0.379	0.9	0.892	0.992
CXCL8	IL1B	4438229	4435241	9606.ENSP00000306512	9606.ENSP00000263341	0	0	0	0	0.676	0	0	0.977	0.992
MMP9	TIMP2	4443919	4435138	9606.ENSP00000361405	9606.ENSP00000262768	0	0	0	0	0.066	0.162	0.9	0.913	0.992
IL18	IL1B	4436375	4435241	9606.ENSP00000280357	9606.ENSP00000263341	0	0	0	0	0.095	0	0.9	0.921	0.992
NRP1	SEMA3C	4435594	4435592	9606.ENSP00000265371	9606.ENSP00000265361	0	0	0	0	0.088	0.478	0.9	0.839	0.991
COL6A1	COL3A1	4442622	4438049	9606.ENSP00000355180	9606.ENSP00000304408	0	0	0	0.602	0.892	0	0.9	0.711	0.991
FN1	ITGA5	4441661	4437011	9606.ENSP00000346839	9606.ENSP00000293379	0	0	0	0	0.153	0.379	0.9	0.841	0.99
COL6A1	COL6A3	4442622	4437161	9606.ENSP00000355180	9606.ENSP00000295550	0	0	0	0.66	0.862	0	0.9	0.928	0.99
COL6A1	COL1A2	4442622	4437383	9606.ENSP00000355180	9606.ENSP00000297268	0	0	0	0.581	0.865	0	0.9	0.661	0.989
FN1	FBN1	4441661	4439770	9606.ENSP00000346839	9606.ENSP00000325527	0	0	0	0	0.343	0.294	0.9	0.806	0.989
AFP	GPC3	4446452	4446259	9606.ENSP00000379138	9606.ENSP00000377836	0	0	0	0	0.556	0	0.9	0.792	0.989
COL6A2	COL1A1	4437672	4433346	9606.ENSP00000300527	9606.ENSP00000225964	0	0	0	0.602	0.868	0	0.9	0.614	0.989
COL6A2	COL6A3	4437672	4437161	9606.ENSP00000300527	9606.ENSP00000295550	0	0	0	0.657	0.851	0	0.9	0.936	0.989
COL1A2	COL6A3	4437383	4437161	9606.ENSP00000297268	9606.ENSP00000295550	0	0	0	0.563	0.839	0	0.9	0.677	0.988
CD44	MMP9	4448037	4443919	9606.ENSP00000398632	9606.ENSP00000361405	0	0	0	0	0	0.379	0.9	0.817	0.987
ITGB3	ITGA5	4450406	4437011	9606.ENSP00000452786	9606.ENSP00000293379	0	0	0	0	0.156	0.712	0.8	0.779	0.987
TIMP3	MMP2	4435687	4433061	9606.ENSP00000266085	9606.ENSP00000219070	0	0	0	0	0.288	0.457	0.8	0.838	0.985
COL3A1	COL6A3	4438049	4437161	9606.ENSP00000304408	9606.ENSP00000295550	0	0	0	0.571	0.802	0	0.9	0.72	0.985
CXCL1	CXCL8	4446449	4438229	9606.ENSP00000379110	9606.ENSP00000306512	0	0	0	0.878	0.842	0	0.9	0.918	0.985
ITGB3	ITGA4	4450406	4446627	9606.ENSP00000452786	9606.ENSP00000380227	0	0	0	0	0.117	0.575	0.9	0.656	0.985
ENO2	PGAM1	4449816	4443642	9606.ENSP00000437402	9606.ENSP00000359991	0.073	0	0	0	0.364	0.482	0.9	0.563	0.984
IGFBP3	FN1	4445494	4441661	9606.ENSP00000370473	9606.ENSP00000346839	0	0	0	0	0.303	0.379	0.9	0.685	0.984
CXCL1	MMP9	4446449	4443919	9606.ENSP00000379110	9606.ENSP00000361405	0	0	0	0	0.145	0.379	0.9	0.718	0.983
ITGB3	ITGA8	4450406	4445000	9606.ENSP00000452786	9606.ENSP00000367316	0	0	0	0	0.062	0.556	0.9	0.647	0.983
TDGF1	NODAL	4437245	4436709	9606.ENSP00000296145	9606.ENSP00000287139	0	0	0	0	0.097	0.078	0.9	0.823	0.983
HIST1H2BB	HIST1H2AH	4451707	4444893	9606.ENSP00000482674	9606.ENSP00000366679	0	0	0	0	0.439	0.701	0.9	0.107	0.983
HIST1H3C	HIST1H3A	4451875	4451529	9606.ENSP00000484658	9606.ENSP00000480826	0	0	0	0.985	0.214	0.8	0.9	0.412	0.983
COL6A3	COL1A1	4437161	4433346	9606.ENSP00000295550	9606.ENSP00000225964	0	0	0	0.574	0.77	0	0.9	0.677	0.982
FN1	IGFBP5	4441661	4433604	9606.ENSP00000346839	9606.ENSP00000233813	0	0	0	0	0.197	0.379	0.9	0.691	0.982
FN1	THBS1	4441661	4434771	9606.ENSP00000346839	9606.ENSP00000260356	0	0	0	0	0.169	0.379	0.9	0.692	0.982
TLR4	BGN	4444300	4439914	9606.ENSP00000363089	9606.ENSP00000327336	0	0	0	0	0	0.379	0.9	0.731	0.981
CAV1	CAV2	4440933	4433246	9606.ENSP00000339191	9606.ENSP00000222693	0	0	0	0.858	0.819	0.454	0.8	0.98	0.981
MX2	HERC5	4440471	4435418	9606.ENSP00000333657	9606.ENSP00000264350	0	0	0	0	0.606	0.167	0.9	0.466	0.98
CXCL8	CCL2	4438229	4433339	9606.ENSP00000306512	9606.ENSP00000225831	0	0	0	0	0.278	0.667	0	0.925	0.98
ITGA8	ITGB6	4445000	4436533	9606.ENSP00000367316	9606.ENSP00000283249	0	0	0	0	0.062	0.703	0.8	0.675	0.979
ITGB3	ITGA2	4450406	4437310	9606.ENSP00000452786	9606.ENSP00000296585	0	0	0	0	0.063	0.303	0.9	0.718	0.979
FN1	SERPINE1	4441661	4433266	9606.ENSP00000346839	9606.ENSP00000223095	0	0	0	0	0.295	0	0.9	0.735	0.979
PDGFC	PDGFRB	4449216	4434952	9606.ENSP00000422464	9606.ENSP00000261799	0	0	0	0	0.08	0.305	0.9	0.703	0.978
JUN	CCL2	4443699	4433339	9606.ENSP00000360266	9606.ENSP00000225831	0	0	0	0	0.062	0	0.9	0.792	0.978
COL3A1	LUM	4438049	4435725	9606.ENSP00000304408	9606.ENSP00000266718	0	0	0	0	0.834	0.082	0.72	0.547	0.978
PDGFC	PDGFRA	4449216	4434540	9606.ENSP00000422464	9606.ENSP00000257290	0	0	0	0	0.07	0.379	0.9	0.659	0.977
SPP1	FN1	4446370	4441661	9606.ENSP00000378517	9606.ENSP00000346839	0	0	0	0	0.102	0	0.9	0.769	0.977
HERC5	HERC6	4435418	4435417	9606.ENSP00000264350	9606.ENSP00000264346	0	0	0	0.934	0.775	0	0.9	0.9	0.977
ITGA4	FN1	4446627	4441661	9606.ENSP00000380227	9606.ENSP00000346839	0	0	0	0	0.051	0.379	0.9	0.642	0.976
COX7C	UQCRH	4449334	4438518	9606.ENSP00000425759	9606.ENSP00000309565	0	0	0	0	0.89	0	0.54	0.58	0.976
TGFB2	FN1	4442765	4441661	9606.ENSP00000355896	9606.ENSP00000346839	0	0	0	0	0.147	0	0.9	0.741	0.976
ACVR2B	TDGF1	4441037	4437245	9606.ENSP00000340361	9606.ENSP00000296145	0	0	0	0	0.095	0.299	0.9	0.677	0.976
PTGS2	IL1B	4442894	4435241	9606.ENSP00000356438	9606.ENSP00000263341	0	0	0	0	0.561	0	0	0.943	0.974
ACVR2B	NODAL	4441037	4436709	9606.ENSP00000340361	9606.ENSP00000287139	0	0	0	0	0	0.306	0.9	0.646	0.973
MMP9	THBS1	4443919	4434771	9606.ENSP00000361405	9606.ENSP00000260356	0	0	0	0	0.062	0.379	0.8	0.801	0.973
ITGA5	ITGB6	4437011	4436533	9606.ENSP00000293379	9606.ENSP00000283249	0	0	0	0	0.062	0.703	0.8	0.562	0.972
COL6A2	COL1A2	4437672	4437383	9606.ENSP00000300527	9606.ENSP00000297268	0	0	0	0.581	0.623	0	0.9	0.644	0.971
SPP1	ITGAV	4446370	4434818	9606.ENSP00000378517	9606.ENSP00000261023	0	0	0	0	0.078	0.379	0.9	0.555	0.971
JUN	CXCL8	4443699	4438229	9606.ENSP00000360266	9606.ENSP00000306512	0	0	0	0	0.095	0.294	0.8	0.799	0.971
COL5A2	COL6A3	4444466	4437161	9606.ENSP00000364000	9606.ENSP00000295550	0	0	0	0.561	0.597	0	0.9	0.727	0.971
COL1A1	MMP2	4433346	4433061	9606.ENSP00000225964	9606.ENSP00000219070	0	0	0	0	0.89	0.379	0	0.6	0.97
MMP14	MMP2	4438391	4433061	9606.ENSP00000308208	9606.ENSP00000219070	0	0	0	0.765	0.421	0.379	0.9	0.955	0.969
COL3A1	COL6A2	4438049	4437672	9606.ENSP00000304408	9606.ENSP00000300527	0	0	0	0.597	0.602	0	0.9	0.668	0.969
THBS1	SERPINE1	4434771	4433266	9606.ENSP00000260356	9606.ENSP00000223095	0	0	0	0	0.273	0	0.9	0.616	0.969
ITGB3	ITGA1	4450406	4436503	9606.ENSP00000452786	9606.ENSP00000282588	0	0	0	0	0.087	0.303	0.9	0.572	0.969
MMP9	TIMP3	4443919	4435687	9606.ENSP00000361405	9606.ENSP00000266085	0	0	0	0	0	0.457	0.8	0.745	0.969
LUM	COL1A1	4435725	4433346	9606.ENSP00000266718	9606.ENSP00000225964	0	0	0	0	0.764	0.082	0.72	0.535	0.968
COL5A2	COL12A1	4444466	4439744	9606.ENSP00000364000	9606.ENSP00000325146	0	0	0	0.553	0.562	0	0.9	0.685	0.968
ERBB3	EREG	4435741	4433915	9606.ENSP00000267101	9606.ENSP00000244869	0	0	0	0	0	0	0.9	0.679	0.966
IGFBP3	IGFBP7	4445494	4437173	9606.ENSP00000370473	9606.ENSP00000295666	0	0	0	0	0.139	0	0.9	0.646	0.966
IGFBP3	MMP2	4445494	4433061	9606.ENSP00000370473	9606.ENSP00000219070	0	0	0	0	0.196	0.379	0.9	0.413	0.966
HIST1H2BB	HIST1H2AJ	4451707	4440028	9606.ENSP00000482674	9606.ENSP00000328484	0	0	0	0	0.403	0.265	0.9	0.318	0.966
SNAI2	KIT	4446599	4436763	9606.ENSP00000380034	9606.ENSP00000288135	0	0	0	0	0	0	0.9	0.683	0.966
FN1	ITGA2	4441661	4437310	9606.ENSP00000346839	9606.ENSP00000296585	0	0	0	0	0.087	0	0.9	0.65	0.965
IGFBP7	IGFBP5	4437173	4433604	9606.ENSP00000295666	9606.ENSP00000233813	0	0	0	0	0.102	0	0.9	0.651	0.965
CER1	NODAL	4445472	4436709	9606.ENSP00000370297	9606.ENSP00000287139	0	0	0	0	0.14	0.299	0.9	0.478	0.964
FN1	TNC	4441661	4435562	9606.ENSP00000346839	9606.ENSP00000265131	0	0	0	0.582	0.296	0.379	0.9	0.61	0.964
SNAI2	JUN	4446599	4443699	9606.ENSP00000380034	9606.ENSP00000360266	0	0	0	0	0	0	0.9	0.656	0.964
MYB	LEF1	4441013	4435569	9606.ENSP00000339992	9606.ENSP00000265165	0	0	0	0	0.09	0.447	0.9	0.376	0.964
COL12A1	COL3A1	4439744	4438049	9606.ENSP00000325146	9606.ENSP00000304408	0	0	0	0.557	0.508	0	0.9	0.647	0.963
JUN	IL1B	4443699	4435241	9606.ENSP00000360266	9606.ENSP00000263341	0	0	0	0	0.052	0	0.8	0.82	0.963
FN1	ITGB6	4441661	4436533	9606.ENSP00000346839	9606.ENSP00000283249	0	0	0	0	0.063	0.379	0.9	0.449	0.963
CD44	MMP2	4448037	4433061	9606.ENSP00000398632	9606.ENSP00000219070	0	0	0	0	0.068	0	0.9	0.642	0.963
ITGB3	THBS1	4450406	4434771	9606.ENSP00000452786	9606.ENSP00000260356	0	0	0	0	0.115	0.379	0.9	0.398	0.962
THBS1	MMP2	4434771	4433061	9606.ENSP00000260356	9606.ENSP00000219070	0	0	0	0	0.156	0.294	0.8	0.724	0.962
COL5A2	COL6A1	4444466	4442622	9606.ENSP00000364000	9606.ENSP00000355180	0	0	0	0.591	0.519	0	0.9	0.643	0.962
ITGA2	COL1A1	4437310	4433346	9606.ENSP00000296585	9606.ENSP00000225964	0	0	0	0	0.069	0.379	0.9	0.423	0.962
MMP9	MMP1	4443919	4439553	9606.ENSP00000361405	9606.ENSP00000322788	0	0	0	0.75	0.518	0	0.9	0.91	0.961
FIGF	THBS1	4437446	4434771	9606.ENSP00000297904	9606.ENSP00000260356	0	0	0	0	0.061	0	0.9	0.625	0.961
ITGB3	ITGA11	4450406	4439912	9606.ENSP00000452786	9606.ENSP00000327290	0	0	0	0	0.084	0.303	0.9	0.464	0.961
ITGB3	SPP1	4450406	4446370	9606.ENSP00000452786	9606.ENSP00000378517	0	0	0	0	0.049	0	0.9	0.625	0.961
ITGA8	FN1	4445000	4441661	9606.ENSP00000367316	9606.ENSP00000346839	0	0	0	0	0.061	0.379	0.9	0.417	0.961
PLAU	FN1	4444017	4441661	9606.ENSP00000361850	9606.ENSP00000346839	0	0	0	0	0.102	0	0.9	0.592	0.96
COL12A1	COL1A1	4439744	4433346	9606.ENSP00000325146	9606.ENSP00000225964	0	0	0	0.557	0.465	0	0.9	0.663	0.96
IGFBP3	MMP1	4445494	4439553	9606.ENSP00000370473	9606.ENSP00000322788	0	0	0	0	0.142	0.379	0.9	0.327	0.959
ITGA4	ITGB6	4446627	4436533	9606.ENSP00000380227	9606.ENSP00000283249	0	0	0	0	0.062	0.412	0.8	0.677	0.959
CXCL1	CXCL16	4446449	4437032	9606.ENSP00000379110	9606.ENSP00000293778	0	0	0	0	0.09	0	0.9	0.588	0.959
PTGS2	CXCL8	4442894	4438229	9606.ENSP00000356438	9606.ENSP00000306512	0	0	0	0	0.753	0	0	0.839	0.958
CTSK	MMP13	4435989	4434767	9606.ENSP00000271651	9606.ENSP00000260302	0	0	0	0	0.062	0	0.9	0.591	0.958
ACTG2	CALD1	4447434	4442549	9606.ENSP00000386857	9606.ENSP00000354826	0	0	0	0	0.106	0	0.9	0.561	0.957
CES1	LRAT	4442386	4440771	9606.ENSP00000353720	9606.ENSP00000337224	0	0	0	0	0.062	0	0.9	0.587	0.957
ITGAV	PDGFRA	4434818	4434540	9606.ENSP00000261023	9606.ENSP00000257290	0	0	0	0	0.069	0.379	0.9	0.341	0.956
COL3A1	ITGA2	4438049	4437310	9606.ENSP00000304408	9606.ENSP00000296585	0	0	0	0	0.061	0.379	0.9	0.348	0.956
CXCL8	CXCL16	4438229	4437032	9606.ENSP00000306512	9606.ENSP00000293778	0	0	0	0	0.088	0	0.9	0.557	0.956
COL12A1	COL1A2	4439744	4437383	9606.ENSP00000325146	9606.ENSP00000297268	0	0	0	0.553	0.413	0	0.9	0.606	0.955
SPP1	IGFBP5	4446370	4433604	9606.ENSP00000378517	9606.ENSP00000233813	0	0	0	0	0.065	0.379	0.9	0.326	0.955
PDGFRB	PDGFRA	4434952	4434540	9606.ENSP00000261799	9606.ENSP00000257290	0	0	0	0.917	0.287	0.379	0.9	0.845	0.955
CAV1	INSR	4440933	4437994	9606.ENSP00000339191	9606.ENSP00000303830	0	0	0	0	0	0.437	0.9	0.249	0.954
COL1A2	ITGA2	4437383	4437310	9606.ENSP00000297268	9606.ENSP00000296585	0	0	0	0	0.061	0.379	0.9	0.31	0.954
CXCL1	IL1B	4446449	4435241	9606.ENSP00000379110	9606.ENSP00000263341	0	0	0	0	0.601	0	0	0.888	0.953
FBN1	COL3A1	4439770	4438049	9606.ENSP00000325527	9606.ENSP00000304408	0	0	0	0	0.857	0.063	0	0.68	0.953
ITGB3	PDGFRB	4450406	4434952	9606.ENSP00000452786	9606.ENSP00000261799	0	0	0	0	0.088	0.407	0.9	0.221	0.952
AFP	FN1	4446452	4441661	9606.ENSP00000379138	9606.ENSP00000346839	0	0	0	0	0.106	0	0.9	0.516	0.952
HOXB2	MEIS1	4440293	4436022	9606.ENSP00000331741	9606.ENSP00000272369	0	0	0	0	0.049	0.085	0.9	0.52	0.952
IL1B	CCL2	4435241	4433339	9606.ENSP00000263341	9606.ENSP00000225831	0	0	0	0	0.126	0	0	0.945	0.95
COL5A2	COL6A2	4444466	4437672	9606.ENSP00000364000	9606.ENSP00000300527	0	0	0	0.592	0.369	0	0.9	0.614	0.95
ITGB3	COL1A2	4450406	4437383	9606.ENSP00000452786	9606.ENSP00000297268	0	0	0	0	0.084	0.379	0.9	0.231	0.95
COL1A2	MMP2	4437383	4433061	9606.ENSP00000297268	9606.ENSP00000219070	0	0	0	0	0.825	0	0	0.721	0.949
SCNN1A	SCNN1G	4442340	4437627	9606.ENSP00000353292	9606.ENSP00000300061	0	0	0	0.844	0.064	0.432	0.9	0.833	0.949
AFP	SPP1	4446452	4446370	9606.ENSP00000379138	9606.ENSP00000378517	0	0	0	0	0.078	0	0.9	0.481	0.948
RHOJ	ARHGDIB	4439077	4433442	9606.ENSP00000316729	9606.ENSP00000228945	0	0	0	0	0.061	0.352	0.9	0.248	0.948
SPP1	ITGA5	4446370	4437011	9606.ENSP00000378517	9606.ENSP00000293379	0	0	0	0	0.062	0.305	0.9	0.297	0.948
GPC3	PTCH1	4446259	4440350	9606.ENSP00000377836	9606.ENSP00000332353	0	0	0	0	0	0.185	0.9	0.415	0.948
CER1	TDGF1	4445472	4437245	9606.ENSP00000370297	9606.ENSP00000296145	0	0	0	0	0.137	0	0.9	0.456	0.948
TGFB2	THBS1	4442765	4434771	9606.ENSP00000355896	9606.ENSP00000260356	0	0	0	0	0.08	0	0.9	0.473	0.947
ITGB3	SERPINE1	4450406	4433266	9606.ENSP00000452786	9606.ENSP00000223095	0	0	0	0	0.126	0	0.9	0.448	0.947
TGFB2	SERPINE1	4442765	4433266	9606.ENSP00000355896	9606.ENSP00000223095	0	0	0	0	0.098	0	0.9	0.455	0.946
ANXA1	CXCL8	4444796	4438229	9606.ENSP00000366109	9606.ENSP00000306512	0	0	0	0	0.152	0	0.9	0.42	0.946
COL6A1	COL12A1	4442622	4439744	9606.ENSP00000355180	9606.ENSP00000325146	0	0	0	0.585	0.287	0	0.9	0.675	0.946
ITGA2	LAMA4	4437310	4433505	9606.ENSP00000296585	9606.ENSP00000230538	0	0	0	0	0.082	0.157	0.9	0.394	0.946
MMP14	MMP13	4438391	4434767	9606.ENSP00000308208	9606.ENSP00000260302	0	0	0.241	0.854	0.061	0.379	0.9	0.774	0.945
COL12A1	COL6A2	4439744	4437672	9606.ENSP00000325146	9606.ENSP00000300527	0	0	0	0.591	0.287	0	0.9	0.649	0.945
ITGA4	ITGAV	4446627	4434818	9606.ENSP00000380227	9606.ENSP00000261023	0	0	0	0.669	0	0.342	0.9	0.642	0.945
ITGA11	COL1A1	4439912	4433346	9606.ENSP00000327290	9606.ENSP00000225964	0	0	0	0	0.155	0	0.9	0.402	0.945
FAM20A	SPP1	4450874	4446370	9606.ENSP00000468308	9606.ENSP00000378517	0	0	0	0	0	0.354	0.9	0.218	0.945
DHRS3	LRAT	4451486	4440771	9606.ENSP00000480439	9606.ENSP00000337224	0	0	0	0	0.061	0	0.9	0.463	0.945
THBS2	THBS1	4442741	4434771	9606.ENSP00000355751	9606.ENSP00000260356	0	0	0	0.968	0.097	0.398	0.9	0.804	0.942
COL12A1	COL6A3	4439744	4437161	9606.ENSP00000325146	9606.ENSP00000295550	0	0	0	0.557	0.232	0	0.9	0.658	0.942
FBXO32	NEDD4	4449432	4449308	9606.ENSP00000428205	9606.ENSP00000424827	0	0	0	0	0.061	0	0.9	0.429	0.941
ITGA1	LAMA4	4436503	4433505	9606.ENSP00000282588	9606.ENSP00000230538	0	0	0	0	0.119	0.157	0.9	0.298	0.94
GPC3	BGN	4446259	4439914	9606.ENSP00000377836	9606.ENSP00000327336	0	0	0	0	0.065	0.064	0.9	0.4	0.94
AFP	LGALS1	4446452	4432889	9606.ENSP00000379138	9606.ENSP00000215909	0	0	0	0	0	0	0.9	0.424	0.939
LAMA2	ITGA1	4448118	4436503	9606.ENSP00000400365	9606.ENSP00000282588	0	0	0	0	0.089	0.157	0.9	0.306	0.939
CAV1	PDGFRA	4440933	4434540	9606.ENSP00000339191	9606.ENSP00000257290	0	0	0	0	0.095	0.294	0.9	0.169	0.939
ITGAV	LAMA4	4434818	4433505	9606.ENSP00000261023	9606.ENSP00000230538	0	0	0	0	0.084	0.157	0.9	0.304	0.939
MMP9	PTX3	4443919	4437211	9606.ENSP00000361405	9606.ENSP00000295927	0	0	0	0	0	0	0.9	0.421	0.939
CXCL1	TIMP2	4446449	4435138	9606.ENSP00000379110	9606.ENSP00000262768	0	0	0	0	0.067	0	0.9	0.398	0.938
CXCL1	PTX3	4446449	4437211	9606.ENSP00000379110	9606.ENSP00000295927	0	0	0	0	0.154	0	0.9	0.329	0.938
FN1	IGFBP7	4441661	4437173	9606.ENSP00000346839	9606.ENSP00000295666	0	0	0	0	0.138	0	0.9	0.349	0.938
SPP1	GPC3	4446370	4446259	9606.ENSP00000378517	9606.ENSP00000377836	0	0	0	0	0.069	0	0.9	0.39	0.938
MMP9	HP	4443919	4441808	9606.ENSP00000361405	9606.ENSP00000348170	0	0	0	0	0.061	0	0.9	0.389	0.937
JUN	IGFBP7	4443699	4437173	9606.ENSP00000360266	9606.ENSP00000295666	0	0	0	0	0.065	0.294	0.9	0.151	0.936
GRK5	EDNRA	4446086	4438963	9606.ENSP00000376609	9606.ENSP00000315011	0	0	0	0	0	0.173	0.9	0.293	0.936
IFI30	GBP1	4447175	4443543	9606.ENSP00000384886	9606.ENSP00000359504	0	0	0	0	0.105	0	0.9	0.351	0.936
FN1	FIGF	4441661	4437446	9606.ENSP00000346839	9606.ENSP00000297904	0	0	0	0	0.06	0	0.9	0.377	0.936
ITGB3	COL1A1	4450406	4433346	9606.ENSP00000452786	9606.ENSP00000225964	0	0	0	0	0.084	0	0.9	0.358	0.936
FN1	LGALS1	4441661	4432889	9606.ENSP00000346839	9606.ENSP00000215909	0	0	0	0	0.11	0.08	0.9	0.315	0.936
ITGA11	ITGB6	4439912	4436533	9606.ENSP00000327290	9606.ENSP00000283249	0	0	0	0	0.062	0.303	0.8	0.569	0.936
SPP1	IGFBP3	4446370	4445494	9606.ENSP00000378517	9606.ENSP00000370473	0	0	0	0	0.07	0	0.9	0.359	0.935
GPC3	FN1	4446259	4441661	9606.ENSP00000377836	9606.ENSP00000346839	0	0	0	0	0.078	0	0.9	0.349	0.934
PDGFRB	ITGAV	4434952	4434818	9606.ENSP00000261799	9606.ENSP00000261023	0	0	0	0	0.095	0	0.9	0.33	0.934
ITGAV	COL1A1	4434818	4433346	9606.ENSP00000261023	9606.ENSP00000225964	0	0	0	0	0.097	0	0.9	0.33	0.934
COL3A1	ITGAV	4438049	4434818	9606.ENSP00000304408	9606.ENSP00000261023	0	0	0	0	0.098	0	0.9	0.333	0.934
COL5A2	ITGAV	4444466	4434818	9606.ENSP00000364000	9606.ENSP00000261023	0	0	0	0	0.155	0	0.9	0.29	0.934
ITGA11	COL1A2	4439912	4437383	9606.ENSP00000327290	9606.ENSP00000297268	0	0	0	0	0.16	0	0.9	0.268	0.933
MMP9	CXCL8	4443919	4438229	9606.ENSP00000361405	9606.ENSP00000306512	0	0	0	0	0.134	0.379	0	0.885	0.933
COL5A2	LUM	4444466	4435725	9606.ENSP00000364000	9606.ENSP00000266718	0	0	0	0	0.613	0.082	0.72	0.399	0.932
FGFR2	JUN	4448546	4443699	9606.ENSP00000410294	9606.ENSP00000360266	0	0	0	0	0	0.124	0.9	0.287	0.932
ECM1	TIMP3	4443247	4435687	9606.ENSP00000358045	9606.ENSP00000266085	0	0	0	0	0.141	0	0.9	0.274	0.932
ITGA1	COL1A1	4436503	4433346	9606.ENSP00000282588	9606.ENSP00000225964	0	0	0	0	0.097	0	0.9	0.311	0.932
FBN1	ITGA5	4439770	4437011	9606.ENSP00000325527	9606.ENSP00000293379	0	0	0	0	0.11	0.103	0.9	0.251	0.932
JUN	IL18	4443699	4436375	9606.ENSP00000360266	9606.ENSP00000280357	0	0	0	0	0	0	0.8	0.675	0.932
NMU	UTS2	4435395	4432635	9606.ENSP00000264218	9606.ENSP00000054668	0	0	0	0	0.104	0	0.9	0.293	0.931
PLAU	ITGAV	4444017	4434818	9606.ENSP00000361850	9606.ENSP00000261023	0	0	0	0	0.07	0	0.9	0.322	0.931
TGFB2	BGN	4442765	4439914	9606.ENSP00000355896	9606.ENSP00000327336	0	0	0	0	0.093	0.054	0.9	0.297	0.931
FN1	PRSS23	4441661	4436368	9606.ENSP00000346839	9606.ENSP00000280258	0	0	0	0	0.141	0	0.9	0.261	0.931
ITGB3	COL3A1	4450406	4438049	9606.ENSP00000452786	9606.ENSP00000304408	0	0	0	0	0.089	0	0.9	0.31	0.931
AFP	IGFBP3	4446452	4445494	9606.ENSP00000379138	9606.ENSP00000370473	0	0	0	0	0.152	0	0.9	0.243	0.93
COL1A2	ITGA1	4437383	4436503	9606.ENSP00000297268	9606.ENSP00000282588	0	0	0	0	0.098	0	0.9	0.29	0.93
ITGAV	SERPINE1	4434818	4433266	9606.ENSP00000261023	9606.ENSP00000223095	0	0	0	0	0.076	0	0.9	0.31	0.93
TLR4	CXCL8	4444300	4438229	9606.ENSP00000363089	9606.ENSP00000306512	0	0	0	0	0.116	0	0	0.924	0.93
TGFB2	LUM	4442765	4435725	9606.ENSP00000355896	9606.ENSP00000266718	0	0	0	0	0.115	0.054	0.9	0.263	0.93
FBN1	ITGAV	4439770	4434818	9606.ENSP00000325527	9606.ENSP00000261023	0	0	0	0	0.098	0.103	0.9	0.228	0.929
ITGB3	PLAU	4450406	4444017	9606.ENSP00000452786	9606.ENSP00000361850	0	0	0	0	0.095	0	0.9	0.282	0.929
LPAR3	CXCL8	4447889	4438229	9606.ENSP00000395389	9606.ENSP00000306512	0	0	0	0	0	0	0.9	0.327	0.929
COL6A1	ITGAV	4442622	4434818	9606.ENSP00000355180	9606.ENSP00000261023	0	0	0	0	0.088	0	0.9	0.284	0.929
ITGB3	FBN1	4450406	4439770	9606.ENSP00000452786	9606.ENSP00000325527	0	0	0	0	0.108	0.053	0.9	0.261	0.929
ITGB6	ITGA1	4436533	4436503	9606.ENSP00000283249	9606.ENSP00000282588	0	0	0	0	0.062	0.303	0.8	0.526	0.929
LAMA2	LAMA4	4448118	4433505	9606.ENSP00000400365	9606.ENSP00000230538	0	0	0	0.623	0.117	0	0.9	0.645	0.929
ITGA4	THBS1	4446627	4434771	9606.ENSP00000380227	9606.ENSP00000260356	0	0	0	0	0.049	0.13	0.9	0.25	0.929
ITGA2	ITGAV	4437310	4434818	9606.ENSP00000296585	9606.ENSP00000261023	0	0	0	0.598	0.079	0	0.9	0.669	0.929
PLAU	ITGA5	4444017	4437011	9606.ENSP00000361850	9606.ENSP00000293379	0	0	0	0	0.18	0	0.9	0.212	0.929
PLAU	PDGFRB	4444017	4434952	9606.ENSP00000361850	9606.ENSP00000261799	0	0	0	0	0.069	0	0.9	0.291	0.928
CD44	ROCK2	4448037	4439164	9606.ENSP00000398632	9606.ENSP00000317985	0	0	0	0	0	0.057	0.9	0.306	0.928
FBN1	ITGB6	4439770	4436533	9606.ENSP00000325527	9606.ENSP00000283249	0	0	0	0	0.061	0.053	0.9	0.293	0.928
ITGA2	ITGB6	4437310	4436533	9606.ENSP00000296585	9606.ENSP00000283249	0	0	0	0	0.112	0.303	0.8	0.488	0.928
ITGA1	ITGAV	4436503	4434818	9606.ENSP00000282588	9606.ENSP00000261023	0	0	0	0.606	0.063	0	0.9	0.658	0.927
LAMA2	ITGA2	4448118	4437310	9606.ENSP00000400365	9606.ENSP00000296585	0	0	0	0	0.061	0.157	0.9	0.184	0.926
ITGB3	LAMA4	4450406	4433505	9606.ENSP00000452786	9606.ENSP00000230538	0	0	0	0	0.092	0.086	0.9	0.214	0.926
ITGA4	ITGA1	4446627	4436503	9606.ENSP00000380227	9606.ENSP00000282588	0	0	0	0.621	0.061	0	0.9	0.684	0.926
ARHGEF35	RHOJ	4445008	4439077	9606.ENSP00000367355	9606.ENSP00000316729	0	0	0	0	0	0.185	0.9	0.17	0.926
JUN	TGFB2	4443699	4442765	9606.ENSP00000360266	9606.ENSP00000355896	0	0	0	0	0	0	0.9	0.295	0.926
SPP1	FBN1	4446370	4439770	9606.ENSP00000378517	9606.ENSP00000325527	0	0	0	0	0.059	0	0.9	0.286	0.926
IGSF1	INHBA	4443633	4433812	9606.ENSP00000359940	9606.ENSP00000242208	0	0	0	0	0	0.361	0	0.888	0.925
NPY1R	NMU	4442512	4435395	9606.ENSP00000354652	9606.ENSP00000264218	0	0	0	0	0	0	0.9	0.283	0.925
TLR4	IL1B	4444300	4435241	9606.ENSP00000363089	9606.ENSP00000263341	0	0	0	0	0.16	0	0	0.913	0.925
ARHGAP18	RHOJ	4443050	4439077	9606.ENSP00000357131	9606.ENSP00000316729	0	0	0	0	0.061	0.088	0.9	0.228	0.925
GPC3	DKK1	4446259	4444299	9606.ENSP00000377836	9606.ENSP00000363081	0	0	0	0	0	0	0.9	0.29	0.925
SPP1	IGFBP7	4446370	4437173	9606.ENSP00000378517	9606.ENSP00000295666	0	0	0	0	0.076	0	0.9	0.255	0.925
COL1A2	ITGAV	4437383	4434818	9606.ENSP00000297268	9606.ENSP00000261023	0	0	0	0	0.087	0	0.9	0.248	0.925
ITGA4	ITGA2	4446627	4437310	9606.ENSP00000380227	9606.ENSP00000296585	0	0	0	0.598	0	0	0.9	0.656	0.925
ITGB3	COL5A2	4450406	4444466	9606.ENSP00000452786	9606.ENSP00000364000	0	0	0	0	0.084	0	0.9	0.245	0.924
CXCL1	ANXA1	4446449	4444796	9606.ENSP00000379110	9606.ENSP00000366109	0	0	0	0	0.117	0	0.9	0.212	0.924
ITGA8	ITGA11	4445000	4439912	9606.ENSP00000367316	9606.ENSP00000327290	0	0	0	0.581	0.061	0	0.9	0.574	0.924
FIGF	SERPINE1	4437446	4433266	9606.ENSP00000297904	9606.ENSP00000223095	0	0	0	0	0.061	0	0.9	0.265	0.924
HIST1H2BB	LEF1	4451707	4435569	9606.ENSP00000482674	9606.ENSP00000265165	0	0	0	0	0	0	0.9	0.267	0.923
HP	PTX3	4441808	4437211	9606.ENSP00000348170	9606.ENSP00000295927	0	0	0	0	0	0	0.9	0.265	0.923
ITGA4	SPP1	4446627	4446370	9606.ENSP00000380227	9606.ENSP00000378517	0	0	0	0	0	0	0.9	0.268	0.923
IGFBP3	FBN1	4445494	4439770	9606.ENSP00000370473	9606.ENSP00000325527	0	0	0	0	0.176	0	0.9	0.149	0.923
MMP1	MMP2	4439553	4433061	9606.ENSP00000322788	9606.ENSP00000219070	0	0	0	0.869	0.154	0	0.9	0.921	0.922
COL6A1	ITGA2	4442622	4437310	9606.ENSP00000355180	9606.ENSP00000296585	0	0	0	0	0.06	0	0.9	0.245	0.922
ITGA11	ITGAV	4439912	4434818	9606.ENSP00000327290	9606.ENSP00000261023	0	0	0	0.582	0.061	0	0.9	0.519	0.922
IGFBP3	IGFBP5	4445494	4433604	9606.ENSP00000370473	9606.ENSP00000233813	0	0	0	0.909	0.19	0	0.9	0.862	0.922
ITGB3	TGFBI	4450406	4448825	9606.ENSP00000452786	9606.ENSP00000416330	0	0	0	0	0.152	0	0.9	0.164	0.922
CXCL1	HP	4446449	4441808	9606.ENSP00000379110	9606.ENSP00000348170	0	0	0	0	0.052	0	0.9	0.249	0.922
ROCK2	ITGAV	4439164	4434818	9606.ENSP00000317985	9606.ENSP00000261023	0	0	0	0	0.09	0.084	0.9	0.169	0.921
PIPOX	SLC27A2	4439149	4435783	9606.ENSP00000317721	9606.ENSP00000267842	0	0	0	0	0.092	0	0.9	0.2	0.921
FBN1	COL1A2	4439770	4437383	9606.ENSP00000325527	9606.ENSP00000297268	0	0	0	0	0.81	0.063	0	0.593	0.921
ITGA4	THBS2	4446627	4442741	9606.ENSP00000380227	9606.ENSP00000355751	0	0	0	0	0.061	0.13	0.9	0.151	0.921
ITGA8	ITGA1	4445000	4436503	9606.ENSP00000367316	9606.ENSP00000282588	0	0	0	0.594	0.089	0	0.9	0.458	0.921
ITGA2	TNC	4437310	4435562	9606.ENSP00000296585	9606.ENSP00000265131	0	0	0	0	0.106	0.161	0.9	0.074	0.921
COL6A1	ITGA1	4442622	4436503	9606.ENSP00000355180	9606.ENSP00000282588	0	0	0	0	0.095	0	0.9	0.2	0.921
ITGA8	TNC	4445000	4435562	9606.ENSP00000367316	9606.ENSP00000265131	0	0	0	0	0.062	0.161	0.9	0.122	0.921
ITGA4	ITGA11	4446627	4439912	9606.ENSP00000380227	9606.ENSP00000327290	0	0	0	0.605	0	0	0.9	0.546	0.92
TNC	ITGAV	4435562	4434818	9606.ENSP00000265131	9606.ENSP00000261023	0	0	0	0	0.107	0.161	0.9	0.059	0.92
MMP9	CTSH	4443919	4433111	9606.ENSP00000361405	9606.ENSP00000220166	0	0	0	0	0.076	0	0.9	0.207	0.92
CAV1	ITGA1	4440933	4436503	9606.ENSP00000339191	9606.ENSP00000282588	0	0	0	0	0.095	0	0.9	0.187	0.92
HP	CTSH	4441808	4433111	9606.ENSP00000348170	9606.ENSP00000220166	0	0	0	0	0.062	0	0.9	0.222	0.92
FBN1	IGFBP7	4439770	4437173	9606.ENSP00000325527	9606.ENSP00000295666	0	0	0	0	0.144	0	0.9	0.136	0.919
FBN1	IGFBP5	4439770	4433604	9606.ENSP00000325527	9606.ENSP00000233813	0	0	0	0	0.152	0	0.9	0.131	0.919
NPY1R	CXCL8	4442512	4438229	9606.ENSP00000354652	9606.ENSP00000306512	0	0	0	0	0	0	0.9	0.228	0.919
TGFBI	ITGAV	4448825	4434818	9606.ENSP00000416330	9606.ENSP00000261023	0	0	0	0	0.096	0	0.9	0.177	0.919
MMP9	MMP13	4443919	4434767	9606.ENSP00000361405	9606.ENSP00000260302	0	0	0	0.797	0.064	0	0.9	0.878	0.919
FBN1	TNC	4439770	4435562	9606.ENSP00000325527	9606.ENSP00000265131	0	0	0	0.538	0.191	0.064	0.9	0.065	0.918
IGFBP3	TNC	4445494	4435562	9606.ENSP00000370473	9606.ENSP00000265131	0	0	0	0	0.214	0	0.9	0	0.918
ITGA4	ITGA8	4446627	4445000	9606.ENSP00000380227	9606.ENSP00000367316	0	0	0	0.683	0.061	0	0.9	0.555	0.918
ID1	THBS1	4444680	4434771	9606.ENSP00000365280	9606.ENSP00000260356	0	0	0	0	0.071	0	0.8	0.596	0.918
SERPINB8	PLAU	4446759	4444017	9606.ENSP00000381072	9606.ENSP00000361850	0	0	0	0	0.084	0.129	0.9	0.089	0.917
SPP1	LGALS1	4446370	4432889	9606.ENSP00000378517	9606.ENSP00000215909	0	0	0	0	0.063	0	0.9	0.188	0.917
COL6A2	ITGA1	4437672	4436503	9606.ENSP00000300527	9606.ENSP00000282588	0	0	0	0	0.083	0	0.9	0.174	0.917
FBN1	LGALS1	4439770	4432889	9606.ENSP00000325527	9606.ENSP00000215909	0	0	0	0	0.096	0	0.9	0.164	0.917
LPAR3	NPY1R	4447889	4442512	9606.ENSP00000395389	9606.ENSP00000354652	0	0	0	0	0	0	0.9	0.21	0.917
ACTN3	ITGA1	4449201	4436503	9606.ENSP00000422007	9606.ENSP00000282588	0	0	0	0	0	0.16	0.9	0.091	0.917
FAM20A	PRSS23	4450874	4436368	9606.ENSP00000468308	9606.ENSP00000280258	0	0	0	0	0.061	0	0.9	0.193	0.917
COL6A2	ITGAV	4437672	4434818	9606.ENSP00000300527	9606.ENSP00000261023	0	0	0	0	0.07	0	0.9	0.181	0.917
DUSP6	DUSP4	4436348	4433762	9606.ENSP00000279488	9606.ENSP00000240100	0	0	0	0.784	0.062	0	0.9	0.755	0.917
TNC	IGFBP5	4435562	4433604	9606.ENSP00000265131	9606.ENSP00000233813	0	0	0	0	0.188	0	0.9	0.063	0.917
AFP	TNC	4446452	4435562	9606.ENSP00000379138	9606.ENSP00000265131	0	0	0	0	0.107	0	0.9	0.149	0.917
GRIA3	PRKCB	4451590	4438120	9606.ENSP00000481554	9606.ENSP00000305355	0	0	0	0	0.062	0.05	0.9	0.173	0.916
IGFBP7	PRSS23	4437173	4436368	9606.ENSP00000295666	9606.ENSP00000280258	0	0	0	0	0.103	0	0.9	0.139	0.916
COL6A2	ITGA2	4437672	4437310	9606.ENSP00000300527	9606.ENSP00000296585	0	0	0	0	0.059	0	0.9	0.18	0.916
GPC3	IGFBP3	4446259	4445494	9606.ENSP00000377836	9606.ENSP00000370473	0	0	0	0	0.096	0	0.9	0.155	0.916
FBN1	PRSS23	4439770	4436368	9606.ENSP00000325527	9606.ENSP00000280258	0	0	0	0	0.158	0	0.9	0.092	0.916
SPP1	ITGA8	4446370	4445000	9606.ENSP00000378517	9606.ENSP00000367316	0	0	0	0	0.055	0	0.9	0.187	0.916
COL6A3	ITGA1	4437161	4436503	9606.ENSP00000295550	9606.ENSP00000282588	0	0	0	0.542	0.124	0	0.9	0.193	0.915
IGFBP3	PRSS23	4445494	4436368	9606.ENSP00000370473	9606.ENSP00000280258	0	0	0	0	0.143	0	0.9	0.094	0.915
TAS2R30	TAS2R43	4450128	4449598	9606.ENSP00000444736	9606.ENSP00000431719	0	0	0	0.98	0.175	0	0.9	0.734	0.915
PRKCB	WNT5A	4438120	4435460	9606.ENSP00000305355	9606.ENSP00000264634	0	0	0	0	0	0	0.9	0.187	0.915
NEDD4	HERC5	4449308	4435418	9606.ENSP00000424827	9606.ENSP00000264350	0	0	0	0.577	0	0	0.9	0.385	0.915
ITGA8	ITGA2	4445000	4437310	9606.ENSP00000367316	9606.ENSP00000296585	0	0	0	0.611	0	0	0.9	0.425	0.915
TGFB2	FIGF	4442765	4437446	9606.ENSP00000355896	9606.ENSP00000297904	0	0	0	0	0	0	0.9	0.194	0.915
GPC3	IGFBP5	4446259	4433604	9606.ENSP00000377836	9606.ENSP00000233813	0	0	0	0	0.089	0	0.9	0.145	0.915
IGFBP3	LGALS1	4445494	4432889	9606.ENSP00000370473	9606.ENSP00000215909	0	0	0	0	0.098	0	0.9	0.137	0.915
GPC3	FBN1	4446259	4439770	9606.ENSP00000377836	9606.ENSP00000325527	0	0	0	0	0.061	0	0.9	0.167	0.914
PTX3	TIMP2	4437211	4435138	9606.ENSP00000295927	9606.ENSP00000262768	0	0	0	0	0.116	0	0.9	0.111	0.914
GPC3	TNC	4446259	4435562	9606.ENSP00000377836	9606.ENSP00000265131	0	0	0	0	0.084	0.129	0.9	0.058	0.914
COL5A2	ITGA1	4444466	4436503	9606.ENSP00000364000	9606.ENSP00000282588	0	0	0	0	0.088	0	0.9	0.138	0.914
ITGB3	COL6A3	4450406	4437161	9606.ENSP00000452786	9606.ENSP00000295550	0	0	0	0	0.096	0	0.9	0.125	0.914
ITGB3	COL6A1	4450406	4442622	9606.ENSP00000452786	9606.ENSP00000355180	0	0	0	0	0.086	0	0.9	0.136	0.914
RHOJ	ARHGAP29	4439077	4434787	9606.ENSP00000316729	9606.ENSP00000260526	0	0	0	0	0.088	0.096	0.9	0.09	0.914
LPAR3	GRK5	4447889	4446086	9606.ENSP00000395389	9606.ENSP00000376609	0	0	0	0	0	0.173	0.9	0.05	0.914
PGAM1	ALDOC	4443642	4433361	9606.ENSP00000359991	9606.ENSP00000226253	0.073	0	0	0	0.17	0.396	0.6	0.61	0.914
ITGB3	COL6A2	4450406	4437672	9606.ENSP00000452786	9606.ENSP00000300527	0	0	0	0	0.128	0	0.9	0.092	0.913
MMP9	IL1B	4443919	4435241	9606.ENSP00000361405	9606.ENSP00000263341	0	0	0	0	0.2	0	0	0.895	0.913
PRSS23	TNC	4436368	4435562	9606.ENSP00000280258	9606.ENSP00000265131	0	0	0	0	0.155	0	0.9	0.058	0.913
NEFL	GRIA3	4451641	4451590	9606.ENSP00000482169	9606.ENSP00000481554	0	0	0	0	0.142	0.056	0.9	0.058	0.913
TIMP2	CTSH	4435138	4433111	9606.ENSP00000262768	9606.ENSP00000220166	0	0	0	0	0.063	0	0.9	0.154	0.913
COL6A3	ITGAV	4437161	4434818	9606.ENSP00000295550	9606.ENSP00000261023	0	0	0	0	0.062	0	0.9	0.139	0.912
CD44	GBP1	4448037	4443543	9606.ENSP00000398632	9606.ENSP00000359504	0	0	0	0	0.14	0	0.9	0.069	0.912
ITGA11	ITGA1	4439912	4436503	9606.ENSP00000327290	9606.ENSP00000282588	0	0	0	0.891	0.083	0	0.9	0.757	0.912
ITGB3	ROCK2	4450406	4439164	9606.ENSP00000452786	9606.ENSP00000317985	0	0	0	0	0	0.08	0.9	0.111	0.911
CD44	IFI30	4448037	4447175	9606.ENSP00000398632	9606.ENSP00000384886	0	0	0	0	0.076	0	0.9	0.116	0.911
MMP13	MMP2	4434767	4433061	9606.ENSP00000260302	9606.ENSP00000219070	0	0	0	0.89	0.061	0	0.9	0.835	0.911
ITGA2	ITGA1	4437310	4436503	9606.ENSP00000296585	9606.ENSP00000282588	0	0	0	0.895	0.069	0	0.9	0.748	0.91
ITGA2	LUM	4437310	4435725	9606.ENSP00000296585	9606.ENSP00000266718	0	0	0	0	0.063	0.055	0.9	0.106	0.91
IGFBP7	LGALS1	4437173	4432889	9606.ENSP00000295666	9606.ENSP00000215909	0	0	0	0	0.116	0	0.9	0.073	0.91
HP	TIMP2	4441808	4435138	9606.ENSP00000348170	9606.ENSP00000262768	0	0	0	0	0	0	0.9	0.144	0.91
PRKCB	PRKCQ	4438120	4435203	9606.ENSP00000305355	9606.ENSP00000263125	0	0	0	0.891	0.09	0	0.9	0.513	0.91
AFP	IGFBP7	4446452	4437173	9606.ENSP00000379138	9606.ENSP00000295666	0	0	0	0	0	0	0.9	0.145	0.91
TNFRSF11A	PSMD5	4450776	4432839	9606.ENSP00000465500	9606.ENSP00000210313	0	0	0	0	0	0	0.9	0.144	0.91
ITGA2	COL6A3	4437310	4437161	9606.ENSP00000296585	9606.ENSP00000295550	0	0	0	0.542	0.061	0	0.9	0.229	0.91
CALD1	ITGA1	4442549	4436503	9606.ENSP00000354826	9606.ENSP00000282588	0	0	0	0	0.12	0	0.9	0.067	0.91
LPAR3	JUN	4447889	4443699	9606.ENSP00000395389	9606.ENSP00000360266	0	0	0	0	0	0	0.9	0.134	0.909
MMP1	MMP13	4439553	4434767	9606.ENSP00000322788	9606.ENSP00000260302	0	0	0	0.935	0.077	0	0.9	0.863	0.909
ITGB3	TNC	4450406	4435562	9606.ENSP00000452786	9606.ENSP00000265131	0	0	0	0.545	0.108	0	0.9	0.103	0.909
DKK1	DKK2	4444299	4436627	9606.ENSP00000363081	9606.ENSP00000285311	0	0	0	0.885	0	0	0.9	0.794	0.909
AFP	PRSS23	4446452	4436368	9606.ENSP00000379138	9606.ENSP00000280258	0	0	0	0	0.062	0	0.9	0.116	0.909
PRSS23	IGFBP5	4436368	4433604	9606.ENSP00000280258	9606.ENSP00000233813	0	0	0	0	0.078	0	0.9	0.094	0.909
ITGA4	FIGF	4446627	4437446	9606.ENSP00000380227	9606.ENSP00000297904	0	0	0	0	0	0	0.9	0.133	0.909
ANXA1	CXCL16	4444796	4437032	9606.ENSP00000366109	9606.ENSP00000293778	0	0	0	0	0.062	0	0.9	0.11	0.909
LAMA2	CHRNA1	4448118	4434816	9606.ENSP00000400365	9606.ENSP00000261007	0	0	0	0	0.062	0	0.9	0.111	0.909
CER1	ACVR2B	4445472	4441037	9606.ENSP00000370297	9606.ENSP00000340361	0	0	0	0	0	0	0.9	0.135	0.909
MMP9	QPCT	4443919	4441462	9606.ENSP00000361405	9606.ENSP00000344829	0	0	0	0	0.065	0	0.9	0.098	0.908
NEDD4	HERC6	4449308	4435417	9606.ENSP00000424827	9606.ENSP00000264346	0	0	0	0.568	0	0	0.9	0.238	0.908
MMP9	MMP2	4443919	4433061	9606.ENSP00000361405	9606.ENSP00000219070	0	0	0	0.929	0.061	0	0.9	0.958	0.908
IGFBP5	LGALS1	4433604	4432889	9606.ENSP00000233813	9606.ENSP00000215909	0	0	0	0	0.061	0	0.9	0.108	0.908
ITGA11	ITGA2	4439912	4437310	9606.ENSP00000327290	9606.ENSP00000296585	0	0	0	0.861	0	0	0.9	0.641	0.908
AFP	IGFBP5	4446452	4433604	9606.ENSP00000379138	9606.ENSP00000233813	0	0	0	0	0.065	0	0.9	0.086	0.907
IGFBP7	TNC	4437173	4435562	9606.ENSP00000295666	9606.ENSP00000265131	0	0	0	0	0.113	0	0.9	0	0.907
TAS2R14	TAS2R43	4450014	4449598	9606.ENSP00000441949	9606.ENSP00000431719	0	0	0	0.893	0	0	0.9	0.746	0.907
PRDM14	EPAS1	4436234	4435307	9606.ENSP00000276594	9606.ENSP00000263734	0	0	0	0	0	0.065	0.9	0.089	0.907
FIGF	ITGA5	4437446	4437011	9606.ENSP00000297904	9606.ENSP00000293379	0	0	0	0	0	0	0.9	0.109	0.907
TAS2R30	TAS2R14	4450128	4450014	9606.ENSP00000444736	9606.ENSP00000441949	0	0	0	0.891	0	0	0.9	0.687	0.907
POSTN	COL3A1	4445267	4438049	9606.ENSP00000369071	9606.ENSP00000304408	0	0	0	0	0.798	0	0	0.561	0.907
FIGF	COL1A1	4437446	4433346	9606.ENSP00000297904	9606.ENSP00000225964	0	0	0	0	0	0	0.9	0.111	0.907
TNC	LGALS1	4435562	4432889	9606.ENSP00000265131	9606.ENSP00000215909	0	0	0	0	0.107	0	0.9	0.049	0.907
SPP1	TNC	4446370	4435562	9606.ENSP00000378517	9606.ENSP00000265131	0	0	0	0	0.072	0	0.9	0.087	0.907
EDNRA	F2RL2	4438963	4437317	9606.ENSP00000315011	9606.ENSP00000296641	0	0	0	0	0.061	0	0.9	0.086	0.906
HIST1H2BB	JUN	4451707	4443699	9606.ENSP00000482674	9606.ENSP00000360266	0	0	0	0	0	0.098	0.9	0.05	0.906
GPC3	IGFBP7	4446259	4437173	9606.ENSP00000377836	9606.ENSP00000295666	0	0	0	0	0	0	0.9	0.107	0.906
LPAR3	CXCL1	4447889	4446449	9606.ENSP00000395389	9606.ENSP00000379110	0	0	0	0	0	0	0.9	0.105	0.906
CXCL1	QPCT	4446449	4441462	9606.ENSP00000379110	9606.ENSP00000344829	0	0	0	0	0.076	0	0.9	0.074	0.906
PRSS23	LGALS1	4436368	4432889	9606.ENSP00000280258	9606.ENSP00000215909	0	0	0	0	0.062	0	0.9	0.08	0.906
SPRR2A	DSG3	4446056	4434532	9606.ENSP00000376423	9606.ENSP00000257189	0	0	0	0	0.106	0	0.9	0	0.906
ITGA4	TGM2	4446627	4442654	9606.ENSP00000380227	9606.ENSP00000355330	0	0	0	0	0	0	0.9	0.093	0.905
FIGF	ITGA2	4437446	4437310	9606.ENSP00000297904	9606.ENSP00000296585	0	0	0	0	0	0	0.9	0.096	0.905
GRK5	UTS2	4446086	4432635	9606.ENSP00000376609	9606.ENSP00000054668	0	0	0	0	0	0	0.9	0.098	0.905
ACTG2	ITGA1	4447434	4436503	9606.ENSP00000386857	9606.ENSP00000282588	0	0	0	0	0.065	0	0.9	0.069	0.905
CXCL1	CTSH	4446449	4433111	9606.ENSP00000379110	9606.ENSP00000220166	0	0	0	0	0.05	0	0.9	0.087	0.905
ITGB6	TNC	4436533	4435562	9606.ENSP00000283249	9606.ENSP00000265131	0	0	0	0.545	0.082	0	0.9	0.068	0.905
TAS2R43	NPY1R	4449598	4442512	9606.ENSP00000431719	9606.ENSP00000354652	0	0	0	0	0	0	0.9	0.093	0.905
FAM20A	FBN1	4450874	4439770	9606.ENSP00000468308	9606.ENSP00000325527	0	0	0	0	0.061	0	0.9	0.07	0.905
ITGA8	ITGAV	4445000	4434818	9606.ENSP00000367316	9606.ENSP00000261023	0	0	0	0.936	0.061	0	0.9	0.501	0.905
HIST1H2BB	HSPA2	4451707	4446310	9606.ENSP00000482674	9606.ENSP00000378199	0	0	0	0	0.061	0.05	0.9	0.069	0.905
TAS2R30	NPY1R	4450128	4442512	9606.ENSP00000444736	9606.ENSP00000354652	0	0	0	0	0	0	0.9	0.093	0.905
JUN	ARHGDIB	4443699	4433442	9606.ENSP00000360266	9606.ENSP00000228945	0	0	0	0	0	0	0.9	0.087	0.904
ANXA1	EDNRA	4444796	4438963	9606.ENSP00000366109	9606.ENSP00000315011	0	0	0	0	0.062	0	0.9	0.067	0.904
HSPA2	HIST1H2AJ	4446310	4440028	9606.ENSP00000378199	9606.ENSP00000328484	0	0	0	0	0	0.072	0.9	0.056	0.904
QPCT	TIMP2	4441462	4435138	9606.ENSP00000344829	9606.ENSP00000262768	0	0	0	0	0.061	0	0.9	0.061	0.904
QPCT	PTX3	4441462	4437211	9606.ENSP00000344829	9606.ENSP00000295927	0	0	0	0	0.088	0	0.9	0	0.904
MMP9	ALDOC	4443919	4433361	9606.ENSP00000361405	9606.ENSP00000226253	0	0	0	0	0.061	0	0.9	0.068	0.904
FAM20A	LGALS1	4450874	4432889	9606.ENSP00000468308	9606.ENSP00000215909	0	0	0	0	0	0	0.9	0.085	0.904
EDNRA	NMU	4438963	4435395	9606.ENSP00000315011	9606.ENSP00000264218	0	0	0	0	0	0	0.9	0.087	0.904
CAPN2	ITGA1	4437104	4436503	9606.ENSP00000295006	9606.ENSP00000282588	0	0	0	0	0	0.085	0.9	0	0.904
HP	ALDOC	4441808	4433361	9606.ENSP00000348170	9606.ENSP00000226253	0	0	0	0	0.062	0	0.9	0.056	0.903
AFP	FBN1	4446452	4439770	9606.ENSP00000379138	9606.ENSP00000325527	0	0	0	0	0.071	0	0.9	0.046	0.903
CXCL8	NMU	4438229	4435395	9606.ENSP00000306512	9606.ENSP00000264218	0	0	0	0	0	0	0.9	0.073	0.903
ALDOC	CTSH	4433361	4433111	9606.ENSP00000226253	9606.ENSP00000220166	0	0	0	0	0.052	0	0.9	0.063	0.903
FBXO32	HERC5	4449432	4435418	9606.ENSP00000428205	9606.ENSP00000264350	0	0	0	0	0	0	0.9	0.079	0.903
TIMP2	ALDOC	4435138	4433361	9606.ENSP00000262768	9606.ENSP00000226253	0	0	0	0	0.062	0	0.9	0.05	0.903
EPAS1	PSMD5	4435307	4432839	9606.ENSP00000263734	9606.ENSP00000210313	0	0	0	0	0	0	0.9	0.076	0.903
FAM20A	IGFBP7	4450874	4437173	9606.ENSP00000468308	9606.ENSP00000295666	0	0	0	0	0.062	0	0.9	0.043	0.902
ANXA1	HEBP1	4444796	4432597	9606.ENSP00000366109	9606.ENSP00000014930	0	0	0	0	0	0	0.9	0.064	0.902
FAM20A	IGFBP5	4450874	4433604	9606.ENSP00000468308	9606.ENSP00000233813	0	0	0	0	0.061	0	0.9	0	0.902
FAM20A	AFP	4450874	4446452	9606.ENSP00000468308	9606.ENSP00000379138	0	0	0	0	0.062	0	0.9	0	0.902
FAM20A	IGFBP3	4450874	4445494	9606.ENSP00000468308	9606.ENSP00000370473	0	0	0	0	0.062	0	0.9	0	0.902
FAM20A	FN1	4450874	4441661	9606.ENSP00000468308	9606.ENSP00000346839	0	0	0	0	0.061	0	0.9	0	0.902
CXCL1	CCL2	4446449	4433339	9606.ENSP00000379110	9606.ENSP00000225831	0	0	0	0	0.21	0	0	0.881	0.902
SYT11	WNT5A	4443083	4435460	9606.ENSP00000357307	9606.ENSP00000264634	0	0	0	0	0.064	0	0.9	0	0.902
JUN	CHRNA1	4443699	4434816	9606.ENSP00000360266	9606.ENSP00000261007	0	0	0	0	0	0	0.9	0.064	0.902
ANXA1	F2RL2	4444796	4437317	9606.ENSP00000366109	9606.ENSP00000296641	0	0	0	0	0.063	0	0.9	0	0.902
FAM20A	TNC	4450874	4435562	9606.ENSP00000468308	9606.ENSP00000265131	0	0	0	0	0.061	0	0.9	0	0.902
LPAR3	NMU	4447889	4435395	9606.ENSP00000395389	9606.ENSP00000264218	0	0	0	0	0	0	0.9	0.058	0.901
CXCL1	ALDOC	4446449	4433361	9606.ENSP00000379110	9606.ENSP00000226253	0	0	0	0	0	0	0.9	0.058	0.901
EDNRA	UTS2	4438963	4432635	9606.ENSP00000315011	9606.ENSP00000054668	0	0	0	0	0	0	0.9	0.056	0.901
TAS2R14	CXCL8	4450014	4438229	9606.ENSP00000441949	9606.ENSP00000306512	0	0	0	0	0	0	0.9	0.053	0.901
JUN	HIST1H2AJ	4443699	4440028	9606.ENSP00000360266	9606.ENSP00000328484	0	0	0	0	0	0	0.9	0.056	0.901
HIST1H2BB	HIST1H3A	4451707	4451529	9606.ENSP00000482674	9606.ENSP00000480826	0	0.001	0	0	0.388	0.726	0	0.461	0.901
CXCL1	NPY1R	4446449	4442512	9606.ENSP00000379110	9606.ENSP00000354652	0	0	0	0	0	0	0.9	0.058	0.901
SLC27A2	ITGAV	4435783	4434818	9606.ENSP00000267842	9606.ENSP00000261023	0	0	0	0	0	0	0.9	0	0.9
LPAR3	F2RL2	4447889	4437317	9606.ENSP00000395389	9606.ENSP00000296641	0	0	0	0	0	0	0.9	0	0.9
QPCT	CTSH	4441462	4433111	9606.ENSP00000344829	9606.ENSP00000220166	0	0	0	0	0	0	0.9	0	0.9
F2RL2	UTS2	4437317	4432635	9606.ENSP00000296641	9606.ENSP00000054668	0	0	0	0	0	0	0.9	0	0.9
NPY1R	CXCL16	4442512	4437032	9606.ENSP00000354652	9606.ENSP00000293778	0	0	0	0	0	0	0.9	0	0.9
LPAR3	ANXA1	4447889	4444796	9606.ENSP00000395389	9606.ENSP00000366109	0	0	0	0	0	0	0.9	0.047	0.9
TAS2R43	LPAR3	4449598	4447889	9606.ENSP00000431719	9606.ENSP00000395389	0	0	0	0	0	0	0.9	0	0.9
HTR1D	NMU	4444424	4435395	9606.ENSP00000363748	9606.ENSP00000264218	0	0	0	0	0	0	0.9	0	0.9
LPAR3	CXCL16	4447889	4437032	9606.ENSP00000395389	9606.ENSP00000293778	0	0	0	0	0	0	0.9	0	0.9
ANXA1	NMU	4444796	4435395	9606.ENSP00000366109	9606.ENSP00000264218	0	0	0	0	0	0	0.9	0	0.9
HTR1D	HEBP1	4444424	4432597	9606.ENSP00000363748	9606.ENSP00000014930	0	0	0	0	0	0	0.9	0	0.9
ANXA1	HTR1D	4444796	4444424	9606.ENSP00000366109	9606.ENSP00000363748	0	0	0	0	0	0	0.9	0	0.9
PRICKLE1	PSMD5	4441486	4432839	9606.ENSP00000345064	9606.ENSP00000210313	0	0	0	0	0	0	0.9	0	0.9
NMU	HEBP1	4435395	4432597	9606.ENSP00000264218	9606.ENSP00000014930	0	0	0	0	0	0	0.9	0	0.9
TAS2R14	LPAR3	4450014	4447889	9606.ENSP00000441949	9606.ENSP00000395389	0	0	0	0	0	0	0.9	0	0.9
TAS2R14	HEBP1	4450014	4432597	9606.ENSP00000441949	9606.ENSP00000014930	0	0	0	0	0	0	0.9	0	0.9
LPAR3	HTR1D	4447889	4444424	9606.ENSP00000395389	9606.ENSP00000363748	0	0	0	0.613	0	0	0.9	0	0.9
CXCL1	NMU	4446449	4435395	9606.ENSP00000379110	9606.ENSP00000264218	0	0	0	0	0	0	0.9	0	0.9
CXCL1	HTR1D	4446449	4444424	9606.ENSP00000379110	9606.ENSP00000363748	0	0	0	0	0	0	0.9	0	0.9
PTX3	ALDOC	4437211	4433361	9606.ENSP00000295927	9606.ENSP00000226253	0	0	0	0	0	0	0.9	0	0.9
TAS2R30	CXCL16	4450128	4437032	9606.ENSP00000444736	9606.ENSP00000293778	0	0	0	0	0	0	0.9	0	0.9
F2RL2	NMU	4437317	4435395	9606.ENSP00000296641	9606.ENSP00000264218	0	0	0	0	0	0	0.9	0	0.9
ITGA1	CHRNA1	4436503	4434816	9606.ENSP00000282588	9606.ENSP00000261007	0	0	0	0	0	0	0.9	0	0.9
TAS2R30	NMU	4450128	4435395	9606.ENSP00000444736	9606.ENSP00000264218	0	0	0	0	0	0	0.9	0	0.9
GPC3	LGALS1	4446259	4432889	9606.ENSP00000377836	9606.ENSP00000215909	0	0	0	0	0	0	0.9	0.049	0.9
ADAM12	PRKCB	4443148	4438120	9606.ENSP00000357668	9606.ENSP00000305355	0	0	0	0	0	0	0.9	0	0.9
CXCL16	NMU	4437032	4435395	9606.ENSP00000293778	9606.ENSP00000264218	0	0	0	0	0	0	0.9	0	0.9
TAS2R14	HTR1D	4450014	4444424	9606.ENSP00000441949	9606.ENSP00000363748	0	0	0	0	0	0	0.9	0	0.9
HTR1D	CXCL16	4444424	4437032	9606.ENSP00000363748	9606.ENSP00000293778	0	0	0	0	0	0	0.9	0	0.9
GRK5	ANXA1	4446086	4444796	9606.ENSP00000376609	9606.ENSP00000366109	0	0	0	0	0	0	0.9	0	0.9
HIST1H2BB	MEIS1	4451707	4436022	9606.ENSP00000482674	9606.ENSP00000272369	0	0	0	0	0	0	0.9	0	0.9
GRK5	NMU	4446086	4435395	9606.ENSP00000376609	9606.ENSP00000264218	0	0	0	0	0	0	0.9	0	0.9
GRK5	F2RL2	4446086	4437317	9606.ENSP00000376609	9606.ENSP00000296641	0	0	0	0	0	0	0.9	0	0.9
ANXA1	NPY1R	4444796	4442512	9606.ENSP00000366109	9606.ENSP00000354652	0	0	0	0	0	0	0.9	0	0.9
TAS2R30	CXCL1	4450128	4446449	9606.ENSP00000444736	9606.ENSP00000379110	0	0	0	0	0	0	0.9	0	0.9
CXCL8	HEBP1	4438229	4432597	9606.ENSP00000306512	9606.ENSP00000014930	0	0	0	0	0	0	0.9	0	0.9
TAS2R30	HTR1D	4450128	4444424	9606.ENSP00000444736	9606.ENSP00000363748	0	0	0	0	0	0	0.9	0	0.9
TAS2R43	CXCL8	4449598	4438229	9606.ENSP00000431719	9606.ENSP00000306512	0	0	0	0	0	0	0.9	0	0.9
TAS2R43	NMU	4449598	4435395	9606.ENSP00000431719	9606.ENSP00000264218	0	0	0	0	0	0	0.9	0	0.9
LPAR3	EDNRA	4447889	4438963	9606.ENSP00000395389	9606.ENSP00000315011	0	0	0	0	0	0	0.9	0.047	0.9
TAS2R30	CXCL8	4450128	4438229	9606.ENSP00000444736	9606.ENSP00000306512	0	0	0	0	0	0	0.9	0.041	0.9
TAS2R14	ANXA1	4450014	4444796	9606.ENSP00000441949	9606.ENSP00000366109	0	0	0	0	0	0	0.9	0	0.9
PLAU	SLC27A2	4444017	4435783	9606.ENSP00000361850	9606.ENSP00000267842	0	0	0	0	0	0	0.9	0	0.9
PTX3	CTSH	4437211	4433111	9606.ENSP00000295927	9606.ENSP00000220166	0	0	0	0	0	0	0.9	0	0.9
QPCT	ALDOC	4441462	4433361	9606.ENSP00000344829	9606.ENSP00000226253	0	0	0	0	0	0	0.9	0	0.9
ROCK2	F2RL2	4439164	4437317	9606.ENSP00000317985	9606.ENSP00000296641	0	0	0	0	0	0	0.9	0	0.9
GPC3	PRSS23	4446259	4436368	9606.ENSP00000377836	9606.ENSP00000280258	0	0	0	0	0	0	0.9	0	0.9
TAS2R14	CXCL1	4450014	4446449	9606.ENSP00000441949	9606.ENSP00000379110	0	0	0	0	0	0	0.9	0	0.9
TAS2R30	LPAR3	4450128	4447889	9606.ENSP00000444736	9606.ENSP00000395389	0	0	0	0	0	0	0.9	0	0.9
TAS2R14	CXCL16	4450014	4437032	9606.ENSP00000441949	9606.ENSP00000293778	0	0	0	0	0	0	0.9	0	0.9
FIGF	ITGA1	4437446	4436503	9606.ENSP00000297904	9606.ENSP00000282588	0	0	0	0	0	0	0.9	0.048	0.9
FIGF	COL1A2	4437446	4437383	9606.ENSP00000297904	9606.ENSP00000297268	0	0	0	0	0	0	0.9	0	0.9
TAS2R14	NMU	4450014	4435395	9606.ENSP00000441949	9606.ENSP00000264218	0	0	0	0	0	0	0.9	0	0.9
HIST1H2BB	THBS1	4451707	4434771	9606.ENSP00000482674	9606.ENSP00000260356	0	0	0	0	0	0	0.9	0	0.9
CHRNA1	LAMA4	4434816	4433505	9606.ENSP00000261007	9606.ENSP00000230538	0	0	0	0	0	0	0.9	0	0.9
FAM20A	GPC3	4450874	4446259	9606.ENSP00000468308	9606.ENSP00000377836	0	0	0	0	0	0	0.9	0	0.9
TAS2R30	HEBP1	4450128	4432597	9606.ENSP00000444736	9606.ENSP00000014930	0	0	0	0	0	0	0.9	0	0.9
FBXO32	HERC6	4449432	4435417	9606.ENSP00000428205	9606.ENSP00000264346	0	0	0	0	0	0	0.9	0	0.9
NPY1R	HEBP1	4442512	4432597	9606.ENSP00000354652	9606.ENSP00000014930	0	0	0	0	0	0	0.9	0	0.9
TAS2R43	ANXA1	4449598	4444796	9606.ENSP00000431719	9606.ENSP00000366109	0	0	0	0	0	0	0.9	0	0.9
HIST1H2BB	HOXB2	4451707	4440293	9606.ENSP00000482674	9606.ENSP00000331741	0	0	0	0	0	0	0.9	0	0.9
HIST1H2AJ	THBS1	4440028	4434771	9606.ENSP00000328484	9606.ENSP00000260356	0	0	0	0	0	0	0.9	0	0.9
CXCL1	HEBP1	4446449	4432597	9606.ENSP00000379110	9606.ENSP00000014930	0	0	0	0	0	0	0.9	0	0.9
CXCL16	HEBP1	4437032	4432597	9606.ENSP00000293778	9606.ENSP00000014930	0	0	0	0	0	0	0.9	0	0.9
TAS2R43	CXCL16	4449598	4437032	9606.ENSP00000431719	9606.ENSP00000293778	0	0	0	0	0	0	0.9	0	0.9
HTR1D	NPY1R	4444424	4442512	9606.ENSP00000363748	9606.ENSP00000354652	0	0	0	0.606	0	0	0.9	0.053	0.9
HIST1H2AJ	MEIS1	4440028	4436022	9606.ENSP00000328484	9606.ENSP00000272369	0	0	0	0	0	0	0.9	0	0.9
HP	QPCT	4441808	4441462	9606.ENSP00000348170	9606.ENSP00000344829	0	0	0	0	0	0	0.9	0	0.9
ANXA1	UTS2	4444796	4432635	9606.ENSP00000366109	9606.ENSP00000054668	0	0	0	0	0	0	0.9	0	0.9
HIST1H2AJ	LEF1	4440028	4435569	9606.ENSP00000328484	9606.ENSP00000265165	0	0	0	0	0	0	0.9	0.049	0.9
SPP1	PRSS23	4446370	4436368	9606.ENSP00000378517	9606.ENSP00000280258	0	0	0	0	0	0	0.9	0.047	0.9
TAS2R43	HTR1D	4449598	4444424	9606.ENSP00000431719	9606.ENSP00000363748	0	0	0	0	0	0	0.9	0	0.9
TAS2R43	HEBP1	4449598	4432597	9606.ENSP00000431719	9606.ENSP00000014930	0	0	0	0	0	0	0.9	0	0.9
HTR1D	CXCL8	4444424	4438229	9606.ENSP00000363748	9606.ENSP00000306512	0	0	0	0	0	0	0.9	0	0.9
HOXB2	HIST1H2AJ	4440293	4440028	9606.ENSP00000331741	9606.ENSP00000328484	0	0	0	0	0	0	0.9	0	0.9
LPAR3	HEBP1	4447889	4432597	9606.ENSP00000395389	9606.ENSP00000014930	0	0	0	0	0	0	0.9	0	0.9
TAS2R43	CXCL1	4449598	4446449	9606.ENSP00000431719	9606.ENSP00000379110	0	0	0	0	0	0	0.9	0	0.9
TAS2R14	NPY1R	4450014	4442512	9606.ENSP00000441949	9606.ENSP00000354652	0	0	0	0	0	0	0.9	0.044	0.9
LPAR3	UTS2	4447889	4432635	9606.ENSP00000395389	9606.ENSP00000054668	0	0	0	0	0	0	0.9	0	0.9
TAS2R30	ANXA1	4450128	4444796	9606.ENSP00000444736	9606.ENSP00000366109	0	0	0	0	0	0	0.9	0	0.9
FN1	LOX	4441661	4433517	9606.ENSP00000346839	9606.ENSP00000231004	0	0	0	0	0.36	0.305	0	0.789	0.898
SNAI2	FN1	4446599	4441661	9606.ENSP00000380034	9606.ENSP00000346839	0	0	0	0	0.283	0	0	0.863	0.898
CD44	NT5E	4448037	4434567	9606.ENSP00000398632	9606.ENSP00000257770	0	0	0	0	0.177	0	0	0.877	0.894
MMP9	JUN	4443919	4443699	9606.ENSP00000361405	9606.ENSP00000360266	0	0	0	0	0	0.313	0	0.85	0.893
IL1B	MMP13	4435241	4434767	9606.ENSP00000263341	9606.ENSP00000260302	0	0	0	0	0.063	0	0	0.89	0.893
FN1	COL1A2	4441661	4437383	9606.ENSP00000346839	9606.ENSP00000297268	0	0	0	0	0.517	0.379	0	0.671	0.893
BGN	COL1A2	4439914	4437383	9606.ENSP00000327336	9606.ENSP00000297268	0	0	0	0	0.627	0.405	0	0.551	0.891
ENO2	PGAM4	4449816	4448639	9606.ENSP00000437402	9606.ENSP00000412189	0.073	0	0	0	0.364	0.09	0.65	0.511	0.891
ENO2	ALDOC	4449816	4433361	9606.ENSP00000437402	9606.ENSP00000226253	0	0	0	0	0.327	0.053	0.6	0.617	0.889
MMP14	TIMP3	4438391	4435687	9606.ENSP00000308208	9606.ENSP00000266085	0	0	0	0	0.183	0.462	0	0.761	0.886
CXCL1	JUN	4446449	4443699	9606.ENSP00000379110	9606.ENSP00000360266	0	0	0	0	0.049	0	0.8	0.448	0.885
CXCL1	PTGS2	4446449	4442894	9606.ENSP00000379110	9606.ENSP00000356438	0	0	0	0	0.549	0	0	0.753	0.884
MMP1	CCL2	4439553	4433339	9606.ENSP00000322788	9606.ENSP00000225831	0	0	0	0	0.102	0.379	0	0.806	0.882
THBS2	MMP2	4442741	4433061	9606.ENSP00000355751	9606.ENSP00000219070	0	0	0	0	0.34	0.294	0	0.768	0.882
HIST1H3C	HIST1H2BB	4451875	4451707	9606.ENSP00000484658	9606.ENSP00000482674	0	0.001	0	0	0.484	0.597	0	0.476	0.881
TGM2	FN1	4442654	4441661	9606.ENSP00000355330	9606.ENSP00000346839	0	0	0	0	0.123	0.379	0	0.793	0.878
BGN	COL1A1	4439914	4433346	9606.ENSP00000327336	9606.ENSP00000225964	0	0	0	0	0.466	0.405	0	0.632	0.873
TLR4	IL18	4444300	4436375	9606.ENSP00000363089	9606.ENSP00000280357	0	0	0	0	0.062	0	0	0.87	0.873
POSTN	COL1A2	4445267	4437383	9606.ENSP00000369071	9606.ENSP00000297268	0	0	0	0	0.737	0	0	0.534	0.872
POSTN	COL5A2	4445267	4444466	9606.ENSP00000369071	9606.ENSP00000364000	0	0	0	0	0.768	0	0	0.471	0.872
IL1B	MMP2	4435241	4433061	9606.ENSP00000263341	9606.ENSP00000219070	0	0	0	0	0	0.379	0	0.802	0.872
KLF6	JUN	4449072	4443699	9606.ENSP00000419923	9606.ENSP00000360266	0	0	0	0	0.759	0.095	0	0.448	0.869
FN1	COL1A1	4441661	4433346	9606.ENSP00000346839	9606.ENSP00000225964	0	0	0	0	0.357	0.379	0	0.698	0.869
MMP1	TIMP2	4439553	4435138	9606.ENSP00000322788	9606.ENSP00000262768	0	0	0	0	0.097	0.162	0	0.84	0.868
ITGAV	THBS1	4434818	4434771	9606.ENSP00000261023	9606.ENSP00000260356	0	0	0	0	0.079	0.462	0.6	0.409	0.867
POSTN	COL1A1	4445267	4433346	9606.ENSP00000369071	9606.ENSP00000225964	0	0	0	0	0.663	0	0	0.613	0.864
DKK1	WNT5A	4444299	4435460	9606.ENSP00000363081	9606.ENSP00000264634	0	0	0	0	0.098	0.174	0	0.832	0.864
COL6A1	MMP2	4442622	4433061	9606.ENSP00000355180	9606.ENSP00000219070	0	0	0	0	0.781	0.141	0	0.334	0.864
POSTN	FN1	4445267	4441661	9606.ENSP00000369071	9606.ENSP00000346839	0	0	0	0	0.338	0	0	0.802	0.863
PTGS2	CCL2	4442894	4433339	9606.ENSP00000356438	9606.ENSP00000225831	0	0	0	0	0.117	0	0	0.847	0.859
MMP1	IL1B	4439553	4435241	9606.ENSP00000322788	9606.ENSP00000263341	0	0	0	0	0.128	0	0	0.845	0.859
GPC3	WNT5A	4446259	4435460	9606.ENSP00000377836	9606.ENSP00000264634	0	0	0	0	0	0.184	0.6	0.601	0.858
ITGA5	COL1A1	4437011	4433346	9606.ENSP00000293379	9606.ENSP00000225964	0	0	0	0	0.12	0.379	0.6	0.429	0.858
CD44	COL1A1	4448037	4433346	9606.ENSP00000398632	9606.ENSP00000225964	0	0	0	0	0.084	0.379	0.6	0.441	0.855
TGFBI	FN1	4448825	4441661	9606.ENSP00000416330	9606.ENSP00000346839	0	0	0	0	0.225	0.379	0	0.715	0.851
LEF1	WNT5A	4435569	4435460	9606.ENSP00000265165	9606.ENSP00000264634	0	0	0	0	0.061	0.261	0	0.802	0.851
MMP9	CCL2	4443919	4433339	9606.ENSP00000361405	9606.ENSP00000225831	0	0	0	0	0.076	0	0	0.843	0.849
FN1	COL3A1	4441661	4438049	9606.ENSP00000346839	9606.ENSP00000304408	0	0	0	0	0.344	0	0	0.778	0.848
PTGS2	TGM2	4442894	4442654	9606.ENSP00000356438	9606.ENSP00000355330	0	0	0	0	0.079	0	0	0.841	0.847
PGAM4	ALDOC	4448639	4433361	9606.ENSP00000412189	9606.ENSP00000226253	0.073	0	0	0	0.146	0.091	0.6	0.546	0.845
COL5A2	FBN1	4444466	4439770	9606.ENSP00000364000	9606.ENSP00000325527	0	0	0	0	0.643	0.063	0	0.571	0.844
LUM	MMP2	4435725	4433061	9606.ENSP00000266718	9606.ENSP00000219070	0	0	0	0	0.742	0	0	0.407	0.841
CXCL8	IL18	4438229	4436375	9606.ENSP00000306512	9606.ENSP00000280357	0	0	0	0	0.089	0	0	0.831	0.84
COL3A1	CDH11	4438049	4435829	9606.ENSP00000304408	9606.ENSP00000268603	0	0	0	0	0.782	0	0	0.285	0.837
CD44	FN1	4448037	4441661	9606.ENSP00000398632	9606.ENSP00000346839	0	0	0	0	0.062	0.379	0	0.741	0.836
TLR4	PTGS2	4444300	4442894	9606.ENSP00000363089	9606.ENSP00000356438	0	0	0	0	0.14	0	0	0.816	0.835
FBN1	COL1A1	4439770	4433346	9606.ENSP00000325527	9606.ENSP00000225964	0	0	0	0	0.599	0.063	0	0.597	0.835
DKK1	LEF1	4444299	4435569	9606.ENSP00000363081	9606.ENSP00000265165	0	0	0	0	0	0	0	0.835	0.835
TLR4	MMP9	4444300	4443919	9606.ENSP00000363089	9606.ENSP00000361405	0	0	0	0	0.115	0	0	0.82	0.834
NEDD4	SCNN1G	4449308	4437627	9606.ENSP00000424827	9606.ENSP00000300061	0	0	0	0	0	0.472	0	0.694	0.831
POSTN	MMP2	4445267	4433061	9606.ENSP00000369071	9606.ENSP00000219070	0	0	0	0	0.454	0	0	0.7	0.829
PRKCB	INSR	4438120	4437994	9606.ENSP00000305355	9606.ENSP00000303830	0	0	0	0.55	0	0.073	0.8	0.254	0.826
SNAI2	MMP9	4446599	4443919	9606.ENSP00000380034	9606.ENSP00000361405	0	0	0	0	0	0	0	0.825	0.826
CCL2	MMP2	4433339	4433061	9606.ENSP00000225831	9606.ENSP00000219070	0	0	0	0	0.155	0	0	0.802	0.825
LAMA2	ITGA5	4448118	4437011	9606.ENSP00000400365	9606.ENSP00000293379	0	0	0	0	0.061	0.369	0.6	0.351	0.825
NODAL	INHBA	4436709	4433812	9606.ENSP00000287139	9606.ENSP00000242208	0	0	0	0.638	0	0	0.8	0.372	0.824
ACVR2B	ZIC3	4441037	4436728	9606.ENSP00000340361	9606.ENSP00000287538	0	0	0	0	0.101	0.08	0	0.803	0.823
NEDD4	SCNN1A	4449308	4442340	9606.ENSP00000424827	9606.ENSP00000353292	0	0	0	0	0	0.473	0	0.675	0.821
FBN1	LOX	4439770	4433517	9606.ENSP00000325527	9606.ENSP00000231004	0	0	0	0	0.363	0.363	0	0.593	0.82
LAMA2	ITGAV	4448118	4434818	9606.ENSP00000400365	9606.ENSP00000261023	0	0	0	0	0.095	0.369	0.6	0.304	0.82
LOX	COL1A1	4433517	4433346	9606.ENSP00000231004	9606.ENSP00000225964	0	0	0	0	0.408	0.305	0	0.597	0.82
CTH	ANPEP	4443637	4437626	9606.ENSP00000359976	9606.ENSP00000300060	0	0	0	0	0.083	0	0.8	0.096	0.819
SPP1	MMP9	4446370	4443919	9606.ENSP00000378517	9606.ENSP00000361405	0	0	0	0	0.109	0	0	0.804	0.818
JUN	CASP9	4443699	4440164	9606.ENSP00000360266	9606.ENSP00000330237	0	0	0	0	0	0.472	0	0.671	0.818
TIMP3	MMP13	4435687	4434767	9606.ENSP00000266085	9606.ENSP00000260302	0	0	0	0	0	0.457	0	0.678	0.817
MMP9	PLAT	4443919	4433132	9606.ENSP00000361405	9606.ENSP00000220809	0	0	0	0	0	0	0	0.817	0.817
ZIC3	NODAL	4436728	4436709	9606.ENSP00000287538	9606.ENSP00000287139	0	0	0	0	0.097	0.054	0	0.801	0.816
THBS2	COL1A2	4442741	4437383	9606.ENSP00000355751	9606.ENSP00000297268	0	0	0	0	0.676	0.064	0	0.443	0.816
CD44	MMP14	4448037	4438391	9606.ENSP00000398632	9606.ENSP00000308208	0	0	0	0	0.111	0	0	0.8	0.815
TLR4	CCL2	4444300	4433339	9606.ENSP00000363089	9606.ENSP00000225831	0	0	0	0	0.096	0	0	0.8	0.812
CD44	ITGA4	4448037	4446627	9606.ENSP00000398632	9606.ENSP00000380227	0	0	0	0	0.076	0.379	0	0.7	0.812
AFP	ZHX2	4446452	4438948	9606.ENSP00000379138	9606.ENSP00000314709	0	0	0	0	0	0	0	0.811	0.811
IDO1	AHR	4449569	4433805	9606.ENSP00000430950	9606.ENSP00000242057	0	0	0	0	0	0	0	0.81	0.811
LAMA2	ITGA8	4448118	4445000	9606.ENSP00000400365	9606.ENSP00000367316	0	0	0	0	0.095	0.369	0.6	0.266	0.81
SPP1	CCL2	4446370	4433339	9606.ENSP00000378517	9606.ENSP00000225831	0	0	0	0	0.118	0	0	0.792	0.809
FN1	BGN	4441661	4439914	9606.ENSP00000346839	9606.ENSP00000327336	0	0	0	0	0.394	0	0	0.695	0.807
FN1	CCL2	4441661	4433339	9606.ENSP00000346839	9606.ENSP00000225831	0	0	0	0	0.098	0	0	0.794	0.806
CD44	COL1A2	4448037	4437383	9606.ENSP00000398632	9606.ENSP00000297268	0	0	0	0	0.062	0.379	0.6	0.267	0.806
PGAM4	PGAM1	4448639	4443642	9606.ENSP00000412189	9606.ENSP00000359991	0	0	0.449	0.985	0	0	0.8	0.443	0.802
SPP1	MMP2	4446370	4433061	9606.ENSP00000378517	9606.ENSP00000219070	0	0	0	0	0.076	0	0	0.793	0.801
ITGA5	ITGA1	4437011	4436503	9606.ENSP00000293379	9606.ENSP00000282588	0	0	0	0.611	0.061	0	0.72	0.717	0.801
FIGF	FLT3	4437446	4433801	9606.ENSP00000297904	9606.ENSP00000241453	0	0	0	0	0.062	0.08	0.6	0.492	0.801
CXCL8	MMP2	4438229	4433061	9606.ENSP00000306512	9606.ENSP00000219070	0	0	0	0	0	0	0	0.8	0.8
FN1	CXCL8	4441661	4438229	9606.ENSP00000346839	9606.ENSP00000306512	0	0	0	0	0	0	0	0.799	0.8
XG	CD99	4448585	4445512	9606.ENSP00000411004	9606.ENSP00000370588	0	0	0	0	0	0	0	0.8	0.8
BGN	COL3A1	4439914	4438049	9606.ENSP00000327336	9606.ENSP00000304408	0	0	0	0	0.543	0.082	0	0.557	0.798
ANPEP	NT5E	4437626	4434567	9606.ENSP00000300060	9606.ENSP00000257770	0	0	0	0	0.117	0	0	0.78	0.798
ITGA5	THBS1	4437011	4434771	9606.ENSP00000293379	9606.ENSP00000260356	0	0	0	0	0.128	0.17	0.6	0.385	0.798
ITGA4	ITGA5	4446627	4437011	9606.ENSP00000380227	9606.ENSP00000293379	0	0	0	0.674	0.076	0	0.72	0.771	0.797
MMP14	LUM	4438391	4435725	9606.ENSP00000308208	9606.ENSP00000266718	0	0	0	0	0.214	0.379	0	0.618	0.797
ITGA5	TNC	4437011	4435562	9606.ENSP00000293379	9606.ENSP00000265131	0	0	0	0	0.116	0.456	0.6	0.063	0.796
TLR4	JUN	4444300	4443699	9606.ENSP00000363089	9606.ENSP00000360266	0	0	0	0	0	0	0	0.796	0.796
ITGA2	ITGA5	4437310	4437011	9606.ENSP00000296585	9606.ENSP00000293379	0	0	0	0.606	0.054	0	0.72	0.685	0.796
PTGS2	CAV1	4442894	4440933	9606.ENSP00000356438	9606.ENSP00000339191	0	0	0	0	0.084	0.379	0	0.669	0.795
FIGF	PDGFRB	4437446	4434952	9606.ENSP00000297904	9606.ENSP00000261799	0	0	0	0	0.062	0.08	0.6	0.473	0.793
COL6A3	LUM	4437161	4435725	9606.ENSP00000295550	9606.ENSP00000266718	0	0	0	0	0.585	0.082	0	0.498	0.792
POSTN	LUM	4445267	4435725	9606.ENSP00000369071	9606.ENSP00000266718	0	0	0	0	0.594	0	0	0.511	0.792
MMP9	CTSK	4443919	4435989	9606.ENSP00000361405	9606.ENSP00000271651	0	0	0	0	0.089	0	0	0.779	0.79
ANGPT2	PDGFRB	4438957	4434952	9606.ENSP00000314897	9606.ENSP00000261799	0	0	0	0	0.061	0.051	0.6	0.481	0.79
FBN1	LUM	4439770	4435725	9606.ENSP00000325527	9606.ENSP00000266718	0	0	0	0	0.582	0.051	0	0.51	0.788
CD44	KIT	4448037	4436763	9606.ENSP00000398632	9606.ENSP00000288135	0	0	0	0	0	0	0	0.786	0.786
TIMP2	MMP13	4435138	4434767	9606.ENSP00000262768	9606.ENSP00000260302	0	0	0	0	0	0.162	0	0.752	0.784
CD44	ANPEP	4448037	4437626	9606.ENSP00000398632	9606.ENSP00000300060	0	0	0	0	0.135	0	0	0.76	0.784
POSTN	CDH11	4445267	4435829	9606.ENSP00000369071	9606.ENSP00000268603	0	0	0	0	0.617	0	0	0.456	0.783
SPP1	MMP13	4446370	4434767	9606.ENSP00000378517	9606.ENSP00000260302	0	0	0	0	0.063	0	0	0.777	0.782
ITGA11	ITGA5	4439912	4437011	9606.ENSP00000327290	9606.ENSP00000293379	0	0	0	0.599	0.061	0	0.72	0.523	0.781
CYP3A7	UGT2B17	4451504	4439362	9606.ENSP00000480571	9606.ENSP00000320401	0	0	0	0	0.088	0	0.65	0.357	0.776
POSTN	COL6A3	4445267	4437161	9606.ENSP00000369071	9606.ENSP00000295550	0	0	0	0	0.587	0	0	0.472	0.773
FN1	MMP14	4441661	4438391	9606.ENSP00000346839	9606.ENSP00000308208	0	0	0	0	0.315	0	0	0.68	0.771
HIST1H3A	HIST1H2AH	4451529	4444893	9606.ENSP00000480826	9606.ENSP00000366679	0	0.001	0	0	0.439	0.375	0	0.396	0.77
LYPLA1	LPCAT2	4439327	4435014	9606.ENSP00000320043	9606.ENSP00000262134	0.049	0	0	0	0.061	0	0.65	0.353	0.77
COL1A2	CDH11	4437383	4435829	9606.ENSP00000297268	9606.ENSP00000268603	0	0	0	0	0.686	0	0	0.297	0.77
TLR4	CAV1	4444300	4440933	9606.ENSP00000363089	9606.ENSP00000339191	0	0	0	0	0.061	0.379	0	0.637	0.77
ITGA5	LAMA4	4437011	4433505	9606.ENSP00000293379	9606.ENSP00000230538	0	0	0	0	0.084	0.157	0.6	0.338	0.768
ITGA8	LAMA4	4445000	4433505	9606.ENSP00000367316	9606.ENSP00000230538	0	0	0	0	0.099	0.157	0.6	0.324	0.767
JUN	MMP1	4443699	4439553	9606.ENSP00000360266	9606.ENSP00000322788	0	0	0	0	0	0.379	0	0.641	0.767
DDR2	COL3A1	4442982	4438049	9606.ENSP00000356899	9606.ENSP00000304408	0	0	0	0	0.351	0.294	0	0.53	0.766
COL1A2	LOX	4437383	4433517	9606.ENSP00000297268	9606.ENSP00000231004	0	0	0	0	0.386	0.305	0	0.496	0.766
MMP9	IL18	4443919	4436375	9606.ENSP00000361405	9606.ENSP00000280357	0	0	0	0	0.06	0	0	0.76	0.765
SNAI2	LEF1	4446599	4435569	9606.ENSP00000380034	9606.ENSP00000265165	0	0	0	0	0.056	0	0	0.76	0.764
TIMP3	TIMP2	4435687	4435138	9606.ENSP00000266085	9606.ENSP00000262768	0	0	0	0.925	0.133	0.719	0	0.866	0.762
JUN	FN1	4443699	4441661	9606.ENSP00000360266	9606.ENSP00000346839	0	0	0	0	0	0	0	0.762	0.762
ITGB6	LAMA4	4436533	4433505	9606.ENSP00000283249	9606.ENSP00000230538	0	0	0	0	0.062	0.086	0.6	0.388	0.762
AHNAK	PYGM	4444989	4432692	9606.ENSP00000367263	9606.ENSP00000164139	0	0	0	0	0.061	0	0	0.756	0.761
CD44	TLR4	4448037	4444300	9606.ENSP00000398632	9606.ENSP00000363089	0	0	0	0	0.095	0	0	0.746	0.761
SYTL5	RAB27B	4447882	4435002	9606.ENSP00000395220	9606.ENSP00000262094	0	0	0	0	0.07	0.445	0	0.572	0.76
CXCL1	TLR4	4446449	4444300	9606.ENSP00000379110	9606.ENSP00000363089	0	0	0	0	0.107	0	0	0.742	0.76
MEIS2	DLX1	4450435	4442469	9606.ENSP00000453793	9606.ENSP00000354478	0	0	0	0	0.085	0.333	0	0.637	0.759
FN1	PLAT	4441661	4433132	9606.ENSP00000346839	9606.ENSP00000220809	0	0	0	0	0.177	0.294	0	0.618	0.758
ZEB1	FN1	4442472	4441661	9606.ENSP00000354487	9606.ENSP00000346839	0	0	0	0	0.05	0	0	0.756	0.758
COL3A1	MMP2	4438049	4433061	9606.ENSP00000304408	9606.ENSP00000219070	0	0	0	0	0.482	0	0	0.552	0.758
CXCL1	IL18	4446449	4436375	9606.ENSP00000379110	9606.ENSP00000280357	0	0	0	0	0.083	0	0	0.747	0.758
LAMA2	ITGB6	4448118	4436533	9606.ENSP00000400365	9606.ENSP00000283249	0	0	0	0	0.064	0.175	0.6	0.308	0.757
MX2	HERC6	4440471	4435417	9606.ENSP00000333657	9606.ENSP00000264346	0	0	0	0	0.606	0.167	0	0.318	0.757
ITGB3	PRKCB	4450406	4438120	9606.ENSP00000452786	9606.ENSP00000305355	0	0	0	0	0	0.412	0.6	0.05	0.757
FN1	IL1B	4441661	4435241	9606.ENSP00000346839	9606.ENSP00000263341	0	0	0	0	0.061	0	0	0.751	0.757
SNAI2	LOX	4446599	4433517	9606.ENSP00000380034	9606.ENSP00000231004	0	0	0	0	0.316	0	0	0.656	0.755
CASP4	IL18	4447557	4436375	9606.ENSP00000388566	9606.ENSP00000280357	0	0	0	0	0.097	0.379	0	0.597	0.754
FGFR2	TOX3	4448546	4433101	9606.ENSP00000410294	9606.ENSP00000219746	0	0	0	0	0.077	0.075	0	0.734	0.753
ITGA11	LAMA4	4439912	4433505	9606.ENSP00000327290	9606.ENSP00000230538	0	0	0	0	0.116	0.157	0.6	0.269	0.753
FIGF	KIT	4437446	4436763	9606.ENSP00000297904	9606.ENSP00000288135	0	0	0	0	0	0.08	0.6	0.381	0.752
CCL2	SERPINE1	4433339	4433266	9606.ENSP00000225831	9606.ENSP00000223095	0	0	0	0	0.122	0	0	0.73	0.752
ITGB3	LAMA2	4450406	4448118	9606.ENSP00000452786	9606.ENSP00000400365	0	0	0	0	0.077	0.185	0.6	0.275	0.752
MMP1	CXCL8	4439553	4438229	9606.ENSP00000322788	9606.ENSP00000306512	0	0	0	0	0.19	0	0	0.705	0.751
ANGPT2	KIT	4438957	4436763	9606.ENSP00000314897	9606.ENSP00000288135	0	0	0	0	0	0.051	0.6	0.398	0.751
ITGA2	THBS1	4437310	4434771	9606.ENSP00000296585	9606.ENSP00000260356	0	0	0	0	0.076	0.092	0.6	0.347	0.751
SNAI2	WNT5A	4446599	4435460	9606.ENSP00000380034	9606.ENSP00000264634	0	0	0	0	0.213	0	0	0.696	0.75
THBS1	IGFBP5	4434771	4433604	9606.ENSP00000260356	9606.ENSP00000233813	0	0	0	0	0.065	0.379	0	0.604	0.75
THBS2	ITGA11	4442741	4439912	9606.ENSP00000355751	9606.ENSP00000327290	0	0	0	0	0.157	0.092	0.6	0.278	0.749
ITGA5	ITGAV	4437011	4434818	9606.ENSP00000293379	9606.ENSP00000261023	0	0	0	0.932	0.099	0	0.72	0.725	0.749
IL18	CCL2	4436375	4433339	9606.ENSP00000280357	9606.ENSP00000225831	0	0	0	0	0	0	0	0.749	0.749
HIST1H3C	HIST1H2AH	4451875	4444893	9606.ENSP00000484658	9606.ENSP00000366679	0	0.001	0	0	0.435	0.375	0	0.344	0.748
PTGS2	FN1	4442894	4441661	9606.ENSP00000356438	9606.ENSP00000346839	0	0	0	0	0.061	0	0	0.738	0.744
COL6A2	ITGA5	4437672	4437011	9606.ENSP00000300527	9606.ENSP00000293379	0	0	0	0	0.182	0	0.6	0.281	0.744
CXCL8	MMP13	4438229	4434767	9606.ENSP00000306512	9606.ENSP00000260302	0	0	0	0	0.062	0	0	0.738	0.744
PDGFRB	COL1A1	4434952	4433346	9606.ENSP00000261799	9606.ENSP00000225964	0	0	0	0	0.47	0.085	0	0.515	0.744
ZEB1	MMP2	4442472	4433061	9606.ENSP00000354487	9606.ENSP00000219070	0	0	0	0	0.061	0	0	0.739	0.744
PRDM14	DAZL	4436234	4434142	9606.ENSP00000276594	9606.ENSP00000250863	0	0	0	0	0.061	0.064	0	0.731	0.743
COL3A1	LOX	4438049	4433517	9606.ENSP00000304408	9606.ENSP00000231004	0	0	0	0	0.277	0.305	0	0.53	0.743
LAMA2	ITGA4	4448118	4446627	9606.ENSP00000400365	9606.ENSP00000380227	0	0	0	0	0.061	0.265	0.6	0.176	0.742
HIST1H3C	HIST1H2AJ	4451875	4440028	9606.ENSP00000484658	9606.ENSP00000328484	0	0.001	0	0	0.419	0.265	0	0.445	0.742
COL6A1	BGN	4442622	4439914	9606.ENSP00000355180	9606.ENSP00000327336	0	0	0	0	0.444	0.082	0	0.535	0.742
MMP9	PTGS2	4443919	4442894	9606.ENSP00000361405	9606.ENSP00000356438	0	0	0	0	0.097	0	0	0.725	0.741
FN1	FAP	4441661	4432748	9606.ENSP00000346839	9606.ENSP00000188790	0	0	0	0	0.196	0.261	0	0.598	0.741
IDO1	PTGS2	4449569	4442894	9606.ENSP00000430950	9606.ENSP00000356438	0	0	0	0	0.064	0	0	0.734	0.741
FN1	NT5E	4441661	4434567	9606.ENSP00000346839	9606.ENSP00000257770	0	0	0	0	0.152	0.379	0	0.546	0.74
MMP1	TIMP3	4439553	4435687	9606.ENSP00000322788	9606.ENSP00000266085	0	0	0	0	0.088	0.162	0	0.687	0.739
ENO2	CD99	4449816	4445512	9606.ENSP00000437402	9606.ENSP00000370588	0	0	0	0	0	0	0	0.739	0.739
COL5A2	CDH11	4444466	4435829	9606.ENSP00000364000	9606.ENSP00000268603	0	0	0	0	0.627	0	0	0.326	0.738
ANPEP	KIT	4437626	4436763	9606.ENSP00000300060	9606.ENSP00000288135	0	0	0	0	0	0	0	0.737	0.737
THBS2	ITGA5	4442741	4437011	9606.ENSP00000355751	9606.ENSP00000293379	0	0	0	0	0.089	0.17	0.6	0.23	0.736
ITGA4	LAMA4	4446627	4433505	9606.ENSP00000380227	9606.ENSP00000230538	0	0	0	0	0.061	0.157	0.6	0.267	0.736
ID1	CAV1	4444680	4440933	9606.ENSP00000365280	9606.ENSP00000339191	0	0	0	0	0.139	0.379	0	0.545	0.735
COL6A2	MMP2	4437672	4433061	9606.ENSP00000300527	9606.ENSP00000219070	0	0	0	0	0.602	0.136	0	0.29	0.735
ANGPT2	THBS1	4438957	4434771	9606.ENSP00000314897	9606.ENSP00000260356	0	0	0	0	0.061	0	0	0.728	0.735
PLAU	MMP2	4444017	4433061	9606.ENSP00000361850	9606.ENSP00000219070	0	0	0	0	0.152	0	0	0.7	0.734
THBS2	ITGAV	4442741	4434818	9606.ENSP00000355751	9606.ENSP00000261023	0	0	0	0	0.089	0.17	0.6	0.221	0.733
POSTN	LOX	4445267	4433517	9606.ENSP00000369071	9606.ENSP00000231004	0	0	0	0	0.43	0	0	0.551	0.733
MMP9	COL1A1	4443919	4433346	9606.ENSP00000361405	9606.ENSP00000225964	0	0	0	0	0.077	0.328	0	0.605	0.733
ITGA8	COL6A1	4445000	4442622	9606.ENSP00000367316	9606.ENSP00000355180	0	0	0	0	0.085	0	0.6	0.329	0.733
FN1	LUM	4441661	4435725	9606.ENSP00000346839	9606.ENSP00000266718	0	0	0	0	0.336	0	0	0.613	0.732
PRICKLE1	WNT5A	4441486	4435460	9606.ENSP00000345064	9606.ENSP00000264634	0	0	0	0	0.061	0.157	0	0.687	0.732
DDR2	MMP13	4442982	4434767	9606.ENSP00000356899	9606.ENSP00000260302	0	0	0	0	0	0	0	0.731	0.731
POSTN	BGN	4445267	4439914	9606.ENSP00000369071	9606.ENSP00000327336	0	0	0	0	0.409	0	0	0.563	0.731
COL1A2	ITGA5	4437383	4437011	9606.ENSP00000297268	9606.ENSP00000293379	0	0	0	0	0.098	0	0.6	0.314	0.73
SERPINE1	MMP2	4433266	4433061	9606.ENSP00000223095	9606.ENSP00000219070	0	0	0	0	0.213	0	0	0.669	0.728
COL6A1	ITGA5	4442622	4437011	9606.ENSP00000355180	9606.ENSP00000293379	0	0	0	0	0.104	0	0.6	0.302	0.728
ITGA8	COL6A2	4445000	4437672	9606.ENSP00000367316	9606.ENSP00000300527	0	0	0	0	0.084	0	0.6	0.317	0.728
ITGA8	ITGA5	4445000	4437011	9606.ENSP00000367316	9606.ENSP00000293379	0	0	0	0.93	0	0	0.72	0.421	0.727
TDGF1	ZIC3	4437245	4436728	9606.ENSP00000296145	9606.ENSP00000287538	0	0	0	0	0.227	0.05	0	0.658	0.727
FBN1	MMP2	4439770	4433061	9606.ENSP00000325527	9606.ENSP00000219070	0	0	0	0	0.445	0.076	0	0.511	0.727
ITGB3	ITGB6	4450406	4436533	9606.ENSP00000452786	9606.ENSP00000283249	0	0	0	0.946	0	0	0.72	0.511	0.727
MMP1	EREG	4439553	4433915	9606.ENSP00000322788	9606.ENSP00000244869	0	0	0	0	0.048	0	0	0.725	0.727
DKK1	OTX2	4444299	4441368	9606.ENSP00000363081	9606.ENSP00000343819	0	0	0	0	0	0	0	0.726	0.726
ITGB6	COL1A1	4436533	4433346	9606.ENSP00000283249	9606.ENSP00000225964	0	0	0	0	0.08	0	0.6	0.312	0.725
PLAU	MMP9	4444017	4443919	9606.ENSP00000361850	9606.ENSP00000361405	0	0	0	0	0.076	0	0	0.713	0.724
SNAI2	MMP2	4446599	4433061	9606.ENSP00000380034	9606.ENSP00000219070	0	0	0	0	0.231	0	0	0.656	0.724
PTGS2	EREG	4442894	4433915	9606.ENSP00000356438	9606.ENSP00000244869	0	0	0	0	0.097	0	0	0.707	0.724
FN1	COL6A2	4441661	4437672	9606.ENSP00000346839	9606.ENSP00000300527	0	0	0	0	0.295	0.379	0	0.419	0.723
CASP4	IL1B	4447557	4435241	9606.ENSP00000388566	9606.ENSP00000263341	0	0	0	0	0.156	0.437	0	0.46	0.722
ITGA8	THBS2	4445000	4442741	9606.ENSP00000367316	9606.ENSP00000355751	0	0	0	0	0.062	0.17	0.6	0.211	0.721
PLAU	CTSB	4444017	4441541	9606.ENSP00000361850	9606.ENSP00000345672	0	0	0	0	0.077	0.379	0	0.553	0.721
RHOJ	DOCK10	4439077	4434622	9606.ENSP00000316729	9606.ENSP00000258390	0	0	0	0	0	0.525	0	0.435	0.72
PDGFC	KIT	4449216	4436763	9606.ENSP00000422464	9606.ENSP00000288135	0	0	0	0	0	0	0.6	0.328	0.719
IL1B	TIMP2	4435241	4435138	9606.ENSP00000263341	9606.ENSP00000262768	0	0	0	0	0.063	0	0	0.711	0.718
CD44	IL1B	4448037	4435241	9606.ENSP00000398632	9606.ENSP00000263341	0	0	0	0	0.098	0	0	0.699	0.717
THBS2	LUM	4442741	4435725	9606.ENSP00000355751	9606.ENSP00000266718	0	0	0	0	0.548	0	0	0.398	0.716
POSTN	COL12A1	4445267	4439744	9606.ENSP00000369071	9606.ENSP00000325146	0	0	0	0	0.532	0	0	0.418	0.716
FN1	MMP1	4441661	4439553	9606.ENSP00000346839	9606.ENSP00000322788	0	0	0	0	0.139	0	0	0.683	0.715
CD44	JUN	4448037	4443699	9606.ENSP00000398632	9606.ENSP00000360266	0	0	0	0	0.064	0	0	0.707	0.714
MMP9	SERPINE1	4443919	4433266	9606.ENSP00000361405	9606.ENSP00000223095	0	0	0	0	0.061	0	0	0.707	0.714
CASP9	CAPN2	4440164	4437104	9606.ENSP00000330237	9606.ENSP00000295006	0	0	0	0	0	0.379	0	0.559	0.714
SPP1	IL1B	4446370	4435241	9606.ENSP00000378517	9606.ENSP00000263341	0	0	0	0	0.061	0	0	0.708	0.714
SYT11	SYN3	4443083	4442164	9606.ENSP00000357307	9606.ENSP00000351614	0	0	0	0	0.134	0	0	0.683	0.713
ITGA11	COL6A2	4439912	4437672	9606.ENSP00000327290	9606.ENSP00000300527	0	0	0	0	0.097	0	0.6	0.267	0.712
CDH11	COL1A1	4435829	4433346	9606.ENSP00000268603	9606.ENSP00000225964	0	0	0	0	0.535	0	0	0.407	0.712
NEDD4	PMEPA1	4449308	4441560	9606.ENSP00000424827	9606.ENSP00000345826	0	0	0	0	0	0.47	0	0.477	0.712
JUN	PTGS2	4443699	4442894	9606.ENSP00000360266	9606.ENSP00000356438	0	0	0	0	0.066	0	0	0.704	0.711
COL6A3	ITGB6	4437161	4436533	9606.ENSP00000295550	9606.ENSP00000283249	0	0	0	0	0.061	0	0.6	0.293	0.711
CXCL8	SERPINE1	4438229	4433266	9606.ENSP00000306512	9606.ENSP00000223095	0	0	0	0	0.137	0	0	0.678	0.71
ITGA4	COL1A1	4446627	4433346	9606.ENSP00000380227	9606.ENSP00000225964	0	0	0	0	0.063	0	0.6	0.289	0.71
COL6A3	ITGA5	4437161	4437011	9606.ENSP00000295550	9606.ENSP00000293379	0	0	0	0	0.095	0	0.6	0.261	0.709
ITGA11	COL6A3	4439912	4437161	9606.ENSP00000327290	9606.ENSP00000295550	0	0	0	0.542	0.192	0	0.6	0.329	0.709
FN1	TIMP2	4441661	4435138	9606.ENSP00000346839	9606.ENSP00000262768	0	0	0	0	0.138	0	0	0.675	0.708
ITGA8	COL6A3	4445000	4437161	9606.ENSP00000367316	9606.ENSP00000295550	0	0	0	0	0.096	0	0.6	0.256	0.707
COL3A1	SULF1	4438049	4434750	9606.ENSP00000304408	9606.ENSP00000260128	0	0	0	0	0.633	0	0	0.233	0.707
GREM1	TGFB2	4451289	4442765	9606.ENSP00000478319	9606.ENSP00000355896	0	0	0	0	0	0	0	0.707	0.707
NR2F2	NRP1	4446236	4435594	9606.ENSP00000377721	9606.ENSP00000265371	0	0	0	0	0.097	0	0	0.688	0.706
SERPINB3	CTSK	4436553	4435989	9606.ENSP00000283752	9606.ENSP00000271651	0	0	0	0	0	0.454	0	0.483	0.706
ITGA1	THBS1	4436503	4434771	9606.ENSP00000282588	9606.ENSP00000260356	0	0	0	0	0.083	0.092	0.6	0.221	0.706
IGFBP7	TIMP2	4437173	4435138	9606.ENSP00000295666	9606.ENSP00000262768	0	0	0	0	0.138	0	0	0.672	0.705
PTGS2	MMP2	4442894	4433061	9606.ENSP00000356438	9606.ENSP00000219070	0	0	0	0	0.066	0	0	0.696	0.704
THBS2	ITGA2	4442741	4437310	9606.ENSP00000355751	9606.ENSP00000296585	0	0	0	0	0	0.092	0.6	0.249	0.703
HIST1H3C	HIST1H1A	4451875	4433904	9606.ENSP00000484658	9606.ENSP00000244573	0	0.001	0	0	0.163	0.269	0	0.554	0.703
THBS2	ITGA1	4442741	4436503	9606.ENSP00000355751	9606.ENSP00000282588	0	0	0	0	0.071	0.092	0.6	0.224	0.703
ITGA4	COL6A3	4446627	4437161	9606.ENSP00000380227	9606.ENSP00000295550	0	0	0	0	0.053	0	0.6	0.277	0.702
NEDD4	PDGFRA	4449308	4434540	9606.ENSP00000424827	9606.ENSP00000257290	0	0	0	0	0.061	0.09	0.6	0.232	0.702
FIGF	PDGFRA	4437446	4434540	9606.ENSP00000297904	9606.ENSP00000257290	0	0	0	0	0.063	0.08	0.6	0.238	0.702
NMNAT2	NT5E	4436739	4434567	9606.ENSP00000287713	9606.ENSP00000257770	0.055	0	0	0	0	0.051	0.65	0.162	0.702
PDGFC	FGFR2	4449216	4448546	9606.ENSP00000422464	9606.ENSP00000410294	0	0	0	0	0	0	0.6	0.285	0.701
MEIS2	OTX2	4450435	4441368	9606.ENSP00000453793	9606.ENSP00000343819	0	0	0	0	0	0	0	0.701	0.701
HIST1H3A	HIST1H2AJ	4451529	4440028	9606.ENSP00000480826	9606.ENSP00000328484	0	0.001	0	0	0.317	0.265	0	0.453	0.701
AHNAK	ANXA1	4444989	4444796	9606.ENSP00000367263	9606.ENSP00000366109	0	0	0	0	0.231	0.336	0	0.462	0.701
ITGA4	COL6A1	4446627	4442622	9606.ENSP00000380227	9606.ENSP00000355180	0	0	0	0	0.061	0	0.6	0.267	0.7
DLX1	MEIS1	4442469	4436022	9606.ENSP00000354478	9606.ENSP00000272369	0	0	0	0	0.062	0.333	0	0.559	0.7

## Sheet: MCODE_NS (top 3 clusters)
Cluster #1										Over-represented KEGG pathways
SUID	logFC	MCODE_Cluster	MCODE_Node_Status	MCODE_Score	name	P.Value	selected	shared name		Category	Term	Count	%	PValue	Genes	List Total	Pop Hits	Pop Total	Fold Enrichment	Bonferroni	Benjamini	FDR
126	3.18562	Cluster 1	Clustered	55	RPS27L	0.179684	FALSE	RPS27L		KEGG_PATHWAY	ptr03010:Ribosome	48	0.178778	2.38143e-73	RPL18, RPL17, RPL27A, RPS15A, RPLP2, RPL36, RPS27L, RPL38, RPS2, RPS25, RPS26, RPS27, RPL30, RPL32, RPS29, RPL6, RPL9, RPLP0, RPLP1, RPL8, RPL3, FAU, RPL11, RPS20, RPL10A, RPL4, RPL12, RPS24, RPL35A, RPSA, RPL26, RPL27, RPS9, RPL24, RPS6, RPS4X, RPS5, RPS8, RPS19, RPL18A, RPS16, RPS12, RPS13, RPL37A, RPS10, RPS11, UBA52	53	168	6946	37.4447	2.61958e-72	2.61958e-72	1.48351e-70
124	7.20449	Cluster 1	Clustered	55	RPL38	0.423388	FALSE	RPL38
122	1.15924	Cluster 1	Clustered	55	RPS20	0.7491	FALSE	RPS20
117	2.99477	Cluster 1	Clustered	55	RPL8	0.555764	FALSE	RPL8
1522	-1.21172	Cluster 1	Clustered	52	SRP14	0.654035	FALSE	SRP14
113	2.76473	Cluster 1	Clustered	55	RPL12	0.747525	FALSE	RPL12
110	-6.07391	Cluster 1	Clustered	55	RPSA	0.249956	FALSE	RPSA
108	6.59042	Cluster 1	Clustered	55	RPS15A	0.461787	FALSE	RPS15A
106	-2.07138	Cluster 1	Clustered	55	RPLP2	0.523682	FALSE	RPLP2
104	3.00732	Cluster 1	Clustered	55	RPL27	0.474778	FALSE	RPL27
101	3.37436	Cluster 1	Clustered	55	RPL4	0.0297525	FALSE	RPL4
228	2.37238	Cluster 1	Clustered	55	EEF1A1	0.856617	FALSE	EEF1A1
100	1.2045	Cluster 1	Clustered	55	UBA52	0.715245	FALSE	UBA52
98	-3.79574	Cluster 1	Clustered	55	RPS16	0.233871	FALSE	RPS16
97	-4.56429	Cluster 1	Clustered	55	RPS4X	0.646543	FALSE	RPS4X
95	2.16786	Cluster 1	Clustered	55	RPL9	0.736118	FALSE	RPL9
94	3.25147	Cluster 1	Clustered	55	RPS24	0.489651	FALSE	RPS24
92	2.40889	Cluster 1	Clustered	55	RPL30	0.613112	FALSE	RPL30
90	3.08004	Cluster 1	Clustered	55	FAU	0.309444	FALSE	FAU
89	-1.76855	Cluster 1	Clustered	55	RPL18	0.427463	FALSE	RPL18
215	7.35152	Cluster 1	Clustered	55	RPL17	0.325331	FALSE	RPL17
87	3.46384	Cluster 1	Clustered	55	RPS11	0.399024	FALSE	RPS11
86	2.80206	Cluster 1	Clustered	55	RPL24	0.609392	FALSE	RPL24
84	1.98155	Cluster 1	Clustered	55	RPL36	0.321802	FALSE	RPL36
82	2.20988	Cluster 1	Clustered	55	RPL37A	0.61377	FALSE	RPL37A
209	3.87053	Cluster 1	Clustered	55	RPL39	0.624667	FALSE	RPL39
81	1.78554	Cluster 1	Clustered	55	RPL26	0.648531	FALSE	RPL26
79	-1.34966	Cluster 1	Clustered	55	RPL11	0.614447	FALSE	RPL11
78	1.09814	Cluster 1	Clustered	55	RPS8	0.738693	FALSE	RPS8
205	-1.61976	Cluster 1	Clustered	55	RPS19	0.477117	FALSE	RPS19
76	1.12667	Cluster 1	Clustered	55	RPL3	0.824495	FALSE	RPL3
75	2.27672	Cluster 1	Clustered	55	RPL32	0.20604	FALSE	RPL32
73	1.27146	Cluster 1	Clustered	55	RPS9	0.774758	FALSE	RPS9
72	10.2253	Cluster 1	Clustered	55	RPS29	0.534688	FALSE	RPS29
175	1.09799	Cluster 1	Clustered	55	EEF2	0.747304	FALSE	EEF2
1837	2.91857	Cluster 1	Seed	55	EIF4A1	0.00336142	FALSE	EIF4A1
298	4.87584	Cluster 1	Clustered	55	RPS2	0.315163	FALSE	RPS2
170	5.24361	Cluster 1	Clustered	55	RPS12	0.331248	FALSE	RPS12
168	1.62165	Cluster 1	Clustered	55	RPS17	0.746669	FALSE	RPS17
1572	1.24963	Cluster 1	Clustered	55	RPL39L	0.416133	FALSE	RPL39L
162	2.19548	Cluster 1	Clustered	55	RPL10A	0.616284	FALSE	RPL10A
160	-1.94198	Cluster 1	Clustered	55	RPS5	0.549975	FALSE	RPS5
153	1.37847	Cluster 1	Clustered	55	RPLP0	0.771319	FALSE	RPLP0
151	1.66272	Cluster 1	Clustered	55	RPS10	0.285496	FALSE	RPS10
1813	-1.75051	Cluster 1	Clustered	52	TPT1	0.236482	FALSE	TPT1
661	-5.34012	Cluster 1	Clustered	46	EEF1G	0.0753363	FALSE	EEF1G
145	3.48781	Cluster 1	Clustered	55	RPS3A	0.442316	FALSE	RPS3A
143	1.81996	Cluster 1	Clustered	55	RPL27A	0.703895	FALSE	RPL27A
142	3.89576	Cluster 1	Clustered	55	RPS25	0.370064	FALSE	RPS25
140	2.05014	Cluster 1	Clustered	55	RPLP1	0.636386	FALSE	RPLP1
138	-2.73691	Cluster 1	Clustered	55	RPL6	0.26539	FALSE	RPL6
1801	2.40456	Cluster 1	Clustered	55	EIF3L	0.483157	FALSE	EIF3L
137	2.05626	Cluster 1	Clustered	55	RPS13	0.606531	FALSE	RPS13
135	3.51299	Cluster 1	Clustered	55	RPS6	0.480798	FALSE	RPS6
133	2.60364	Cluster 1	Clustered	55	RPS26	0.0663903	FALSE	RPS26
131	1.93822	Cluster 1	Clustered	55	RPL35A	0.712895	FALSE	RPL35A
129	5.95808	Cluster 1	Clustered	55	RPS27	0.569887	FALSE	RPS27
256	-5.35984	Cluster 1	Clustered	55	RPL18A	0.635244	FALSE	RPL18A
128	2.06948	Cluster 1	Clustered	55	RPS15	0.573273	FALSE	RPS15
cluster #2
SUID	logFC	MCODE_Cluster	MCODE_Node_Status	MCODE_Score	name	P.Value	selected	shared name			NA
669	2.76171	Cluster 2	Clustered	13	SNRPF	0.664835	FALSE	SNRPF
668	2.44547	Cluster 2	Clustered	13	SNRPD2	0.39802	FALSE	SNRPD2
1527	2.90531	Cluster 2	Clustered	13	SNRPN	0.764798	FALSE	SNRPN
1910	1.09861	Cluster 2	Clustered	13	SRSF6	0.737753	FALSE	SRSF6
1494	-1.73931	Cluster 2	Clustered	13	HNRNPK	0.605805	FALSE	HNRNPK
1524	-1.64435	Cluster 2	Clustered	13	HNRNPR	0.585559	FALSE	HNRNPR
1904	-1.27924	Cluster 2	Clustered	13	SRSF5	0.765748	FALSE	SRSF5
1840	1.58107	Cluster 2	Clustered	13	SRRT	0.260558	FALSE	SRRT
2447	2.21961	Cluster 2	Clustered	11	PFDN5	0.443327	FALSE	PFDN5
1775	1.73507	Cluster 2	Clustered	13	SRSF2	0.552782	FALSE	SRSF2
975	1.2567	Cluster 2	Clustered	13	SNRPG	0.662487	FALSE	SNRPG
1934	-1.46251	Cluster 2	Seed	13	PUF60	0.484874	FALSE	PUF60
714	1.60617	Cluster 2	Clustered	13	HNRNPA2B1	0.0824192	FALSE	HNRNPA2B1
713	-2.88319	Cluster 2	Clustered	13	PTBP1	0.582245	FALSE	PTBP1
1539	2.7466	Cluster 2	Clustered	12	TOMM7	0.756823	FALSE	TOMM7
1122	2.13236	Cluster 2	Clustered	13	HSPA8	0.776541	FALSE	HSPA8
cluster #3
SUID	logFC	MCODE_Cluster	MCODE_Node_Status	MCODE_Score	name	P.Value	selected	shared name			NA
285	-1.74255	Cluster 3	Clustered	7.82222	SKP2	0.38846	FALSE	SKP2
284	1.84177	Cluster 3	Clustered	8.67273	CDC20	0.407574	FALSE	CDC20
393	1.18632	Cluster 3	Clustered	8.67273	PSMB1	0.481942	FALSE	PSMB1
1352	3.31655	Cluster 3	Clustered	7.82222	PTTG1	0.167925	FALSE	PTTG1
392	2.86465	Cluster 3	Clustered	8.67273	PSMD12	0.218291	FALSE	PSMD12
1575	2.32698	Cluster 3	Clustered	7.82222	CKS1B	0.26609	FALSE	CKS1B
1829	1.46629	Cluster 3	Seed	8.67273	PSME1	0.0082915	FALSE	PSME1
292	1.31298	Cluster 3	Clustered	8.67273	UBE2C	0.482217	FALSE	UBE2C
1331	-1.48785	Cluster 3	Clustered	8.67273	PSMD10	0.391526	FALSE	PSMD10
849	-1.92892	Cluster 3	Clustered	7.82222	CDC16	0.405613	FALSE	CDC16

## Sheet: MCODE_LS (top 3 clusters)
cluster #1										Over-represented KEGG pathways
SUID	logFC	MCODE_Cluster	MCODE_Node_Status	MCODE_Score	name	P.Value	selected	shared name		Category	Term	Count	%	PValue	Genes	List Total	Pop Hits	Pop Total	Fold Enrichment	Bonferroni	Benjamini	FDR
175	-1.16656	Cluster 1	Clustered	11	FAM20A	0.00847499	FALSE	FAM20A		KEGG_PATHWAY	hsa04512:ECM-receptor interaction	11	34.375	3.52268e-14	LAMA2, LAMA4, ITGA5, ITGAV, TNC, COL6A3, ITGA1, ITGA2, ITGB3, SPP1, FN1	23	87	6879	37.8156	1.7949e-12	1.7949e-12	3.40505e-11
241	1.0057	Cluster 1	Clustered	8.85714	ITGA5	0.053493	FALSE	ITGA5		KEGG_PATHWAY	hsa04510:Focal adhesion	11	34.375	2.2063e-10	LAMA2, LAMA4, ITGA5, ITGAV, TNC, COL6A3, ITGA1, ITGA2, ITGB3, SPP1, FN1	23	206	6879	15.9707	1.12521e-08	5.62605e-09	2.13436e-07
157	-0.91221	Cluster 1	Clustered	11	LPAR3	0.0339933	FALSE	LPAR3		KEGG_PATHWAY	hsa04151:PI3K-Akt signaling pathway	12	37.5	1.85173e-09	LAMA2, LAMA4, ITGA5, ITGAV, TNC, COL6A3, ITGA1, LPAR3, ITGA2, ITGB3, SPP1, FN1	23	345	6879	10.403	9.44383e-08	3.14794e-08	1.79136e-06
240	2.08041	Cluster 1	Clustered	9.12088	COL6A3	0.103561	FALSE	COL6A3		KEGG_PATHWAY	hsa05412:Arrhythmogenic right ventricular cardiomyopathy (ARVC)	5	15.625	5.26961e-05	ITGA5, ITGAV, ITGA1, ITGA2, ITGB3	23	67	6879	22.3199	0.00268396	0.000671667	0.0509664
239	1.91213	Cluster 1	Clustered	11	FBN1	0.0486829	FALSE	FBN1		KEGG_PATHWAY	hsa05410:Hypertrophic cardiomyopathy (HCM)	5	15.625	9.58271e-05	ITGA5, ITGAV, ITGA1, ITGA2, ITGB3	23	78	6879	19.1722	0.00487549	0.000977006	0.0926643
238	1.2694	Cluster 1	Clustered	11	AFP	0.278656	FALSE	AFP		KEGG_PATHWAY	hsa05414:Dilated cardiomyopathy	5	15.625	0.000127999	ITGA5, ITGAV, ITGA1, ITGA2, ITGB3	23	84	6879	17.8028	0.00650712	0.00108747	0.123757
191	-0.925399	Cluster 1	Clustered	11	CXCL16	0.000715962	FALSE	CXCL16		KEGG_PATHWAY	hsa05222:Small cell lung cancer	5	15.625	0.000134038	LAMA2, LAMA4, ITGAV, ITGA2, FN1	23	85	6879	17.5934	0.00681309	0.000976153	0.129593
237	-0.812612	Cluster 1	Clustered	11	GPC3	0.0463184	FALSE	GPC3		KEGG_PATHWAY	hsa05205:Proteoglycans in cancer	6	18.75	0.000347538	GPC3, ITGA5, ITGAV, ITGA2, ITGB3, FN1	23	200	6879	8.97261	0.0175713	0.00221349	0.335701
170	1.39252	Cluster 1	Clustered	11	LGALS1	0.0427745	FALSE	LGALS1		KEGG_PATHWAY	hsa04810:Regulation of actin cytoskeleton	6	18.75	0.000435439	ITGA5, ITGAV, ITGA1, ITGA2, ITGB3, FN1	23	210	6879	8.54534	0.0219674	0.00246498	0.420448
270	1.52909	Cluster 1	Clustered	8.85714	ITGB3	0.00818557	FALSE	ITGB3		KEGG_PATHWAY	hsa05200:Pathways in cancer	7	21.875	0.0011407	LAMA2, LAMA4, ITGAV, CXCL8, LPAR3, ITGA2, FN1	23	393	6879	5.32725	0.0565471	0.00580398	1.09806
269	0.955235	Cluster 1	Clustered	8.85714	ITGAV	0.0683211	FALSE	ITGAV		KEGG_PATHWAY	hsa04640:Hematopoietic cell lineage	4	12.5	0.00252912	ITGA5, ITGA1, ITGA2, ITGB3	23	87	6879	13.7511	0.121156	0.0116721	2.41999
169	-0.74392	Cluster 1	Clustered	9	LAMA2	0.00460542	FALSE	LAMA2		KEGG_PATHWAY	hsa05146:Amoebiasis	4	12.5	0.00442574	LAMA2, LAMA4, CXCL8, FN1	23	106	6879	11.2863	0.202452	0.0186746	4.20019
235	1.09055	Cluster 1	Clustered	11	CXCL1	0.0184946	FALSE	CXCL1		KEGG_PATHWAY	hsa04742:Taste transduction	3	9.375	0.00889512	TAS2R14, TAS2R43, TAS2R30	23	45	6879	19.9391	0.365984	0.0344451	8.28058
205	1.15893	Cluster 1	Clustered	9.12088	ITGA1	0.063614	FALSE	ITGA1		KEGG_PATHWAY	hsa04145:Phagosome	4	12.5	0.0115478	ITGA5, ITGAV, ITGA2, ITGB3	23	150	6879	7.97565	0.446983	0.0414292	10.6281
231	0.911938	Cluster 1	Clustered	11	IGFBP3	0.0564437	FALSE	IGFBP3
153	-0.760424	Cluster 1	Clustered	11	NPY1R	0.122497	FALSE	NPY1R
118	-0.694207	Cluster 1	Clustered	11	HEBP1	0.00852497	FALSE	HEBP1
201	0.973219	Cluster 1	Clustered	11	IGFBP7	0.0675073	FALSE	IGFBP7
254	1.37006	Cluster 1	Clustered	11	FN1	0.0458785	FALSE	FN1
139	0.995511	Cluster 1	Clustered	11	TAS2R30	0.00110772	FALSE	TAS2R30
128	1.44948	Cluster 1	Clustered	11	TAS2R14	0.00141166	FALSE	TAS2R14
138	-0.961148	Cluster 1	Clustered	11	TAS2R43	0.0598889	FALSE	TAS2R43
224	2.36773	Cluster 1	Clustered	11	IGFBP5	0.00697095	FALSE	IGFBP5
197	1.10215	Cluster 1	Clustered	11	TNC	0.0614315	FALSE	TNC
160	-0.776066	Cluster 1	Clustered	11	NMU	0.0900124	FALSE	NMU
248	1.21364	Cluster 1	Clustered	11	SPP1	0.232035	FALSE	SPP1
177	1.27937	Cluster 1	Clustered	11	ANXA1	0.095158	FALSE	ANXA1
116	-1.19397	Cluster 1	Seed	11	HTR1D	0.0609352	FALSE	HTR1D
247	0.973354	Cluster 1	Clustered	11	CXCL8	0.017357	FALSE	CXCL8
215	1.13505	Cluster 1	Clustered	8.85714	ITGA2	0.0733254	FALSE	ITGA2
176	1.94921	Cluster 1	Clustered	8.83636	LAMA4	0.0826678	FALSE	LAMA4
158	0.895054	Cluster 1	Clustered	11	PRSS23	0.0610454	FALSE	PRSS23
cluster #2
SUID	logFC	MCODE_Cluster	MCODE_Node_Status	MCODE_Score	name	P.Value	selected	shared name		NA
230	1.52209	Cluster 2	Clustered	7.91209	ITGA8	0.0574324	FALSE	ITGA8
204	1.06949	Cluster 2	Clustered	7	COL12A1	0.173888	FALSE	COL12A1
192	1.41777	Cluster 2	Clustered	8.01099	ITGA11	0.0600816	FALSE	ITGA11
173	1.33503	Cluster 2	Clustered	7	THBS2	0.0559325	FALSE	THBS2
265	1.19293	Cluster 2	Seed	8.30769	ITGB6	0.175174	FALSE	ITGB6
274	1.30119	Cluster 2	Clustered	8.19231	COL1A2	0.031103	FALSE	COL1A2
234	0.990803	Cluster 2	Clustered	8.01099	ITGA4	0.0447156	FALSE	ITGA4
273	1.22295	Cluster 2	Clustered	7.14706	COL1A1	0.055208	FALSE	COL1A1
263	1.03902	Cluster 2	Clustered	7.82222	COL5A2	0.0701832	FALSE	COL5A2
262	1.31167	Cluster 2	Clustered	7.81319	COL6A1	0.035395	FALSE	COL6A1
261	1.13017	Cluster 2	Clustered	7.62857	COL6A2	0.0562824	FALSE	COL6A2
cluster #3
SUID	logFC	MCODE_Cluster	MCODE_Node_Status	MCODE_Score	name	P.Value	selected	shared name		NA
129	1.3781	Cluster 3	Seed	7	QPCT	0.0243067	FALSE	QPCT
167	1.16425	Cluster 3	Clustered	7	HP	0.0219902	FALSE	HP
147	-0.753592	Cluster 3	Clustered	7	CTSH	0.00460985	FALSE	CTSH
168	1.46948	Cluster 3	Clustered	7	PTX3	0.00856442	FALSE	PTX3
272	0.917831	Cluster 3	Clustered	7	TIMP2	0.0983664	FALSE	TIMP2
136	-0.904721	Cluster 3	Clustered	7	ALDOC	0.0409729	FALSE	ALDOC
