# Supplementary material for: Drug Repositioning for Noonan and LEOPARD Syndromes by Integrating Transcriptomics With a Structure-Based Approach
Source: Front Pharmacol. 2020 Jun 26;11:927. doi: 10.3389/fphar.2020.00927 (PMC7333460; doi:10.3389/fphar.2020.00927)
Supplement: Supplementary file 8 [file Table_4.xlsx]

## Sheet: miRNA_NS_up
Gene	EntrezID	RefseqID	miRNA	MIMATid	miRWalk	Microt4	miRanda	mirbridge	miRDB	miRMap	miRNAMap	Pictar2	PITA	RNA22	RNAhybrid	Targetscan	SUM
ACOT7	11332	NM_007274	hsa-miR-141-3p	MIMAT0000432	1	1	1	0	1	1	1	1	0	1	1	1	10
ACOT7	11332	NM_007274	hsa-miR-200a-3p	MIMAT0000682	1	1	1	0	1	1	1	1	0	1	1	1	10
ACTA1	58	NM_001100	hsa-miR-592	MIMAT0003260	1	1	1	0	1	1	1	0	1	1	1	1	10
EIF4A1	1973	NM_001416	hsa-miR-623	MIMAT0003292	1	0	1	0	1	1	1	1	1	1	1	1	10
EZR	7430	NM_003379	hsa-miR-495-3p	MIMAT0002817	1	1	1	0	1	1	1	1	1	1	1	1	11
EZR	7430	NM_003379	hsa-miR-183-5p	MIMAT0000261	1	1	1	0	1	1	1	1	1	1	1	1	11
EZR	7430	NM_003379	hsa-miR-204-5p	MIMAT0000265	1	1	1	0	1	1	1	1	1	1	1	1	11
EZR	7430	NM_003379	hsa-miR-211-5p	MIMAT0000268	1	1	1	0	1	1	1	1	1	1	1	1	11
EZR	7430	NM_003379	hsa-miR-376a-3p	MIMAT0000729	1	1	1	0	1	1	1	0	1	1	1	1	10
EZR	7430	NM_003379	hsa-miR-376b-3p	MIMAT0002172	1	1	1	0	1	1	1	0	1	1	1	1	10
GLDC	2731	NM_000170	hsa-miR-30a-5p	MIMAT0000087	1	1	1	0	1	1	1	1	1	1	1	1	11
GLDC	2731	NM_000170	hsa-miR-30d-5p	MIMAT0000245	1	1	1	0	1	1	1	1	1	1	1	1	11
GLDC	2731	NM_000170	hsa-miR-105-5p	MIMAT0000102	1	1	1	0	1	1	1	1	1	0	1	1	10
GLDC	2731	NM_000170	hsa-miR-30b-5p	MIMAT0000420	1	1	1	0	1	1	1	0	1	1	1	1	10
GLDC	2731	NM_000170	hsa-miR-30c-5p	MIMAT0000244	1	1	1	0	1	1	1	1	1	0	1	1	10
GLDC	2731	NM_000170	hsa-miR-30e-5p	MIMAT0000692	1	1	1	0	1	1	1	0	1	1	1	1	10
LDLR	3949	NM_000527	hsa-miR-1284	MIMAT0005941	1	1	1	1	1	1	0	0	1	1	1	1	10
LDLR	3949	NM_000527	hsa-miR-130a-3p	MIMAT0000425	1	1	1	0	1	1	0	1	1	1	1	1	10
LDLR	3949	NM_000527	hsa-miR-130b-3p	MIMAT0000691	1	1	1	0	1	1	0	1	1	1	1	1	10
LDLR	3949	NM_000527	hsa-miR-148a-3p	MIMAT0000243	1	1	1	0	1	1	0	1	1	1	1	1	10
LDLR	3949	NM_000527	hsa-miR-93-5p	MIMAT0000093	1	1	1	0	1	1	0	1	1	1	1	1	10
LDLR	3949	NM_000527	hsa-miR-152-3p	MIMAT0000438	1	1	1	0	1	1	0	1	1	1	1	1	10
LDLR	3949	NM_000527	hsa-miR-17-5p	MIMAT0000070	1	1	1	0	1	1	0	1	1	1	1	1	10
LDLR	3949	NM_000527	hsa-miR-106a-5p	MIMAT0000103	1	1	1	0	1	1	0	1	1	1	1	1	10
LDLR	3949	NM_000527	hsa-miR-106b-5p	MIMAT0000680	1	1	1	0	1	1	0	1	1	1	1	1	10
LDLR	3949	NM_000527	hsa-miR-20b-5p	MIMAT0001413	1	1	1	0	1	1	0	1	1	1	1	1	10
LDLR	3949	NM_000527	hsa-miR-301a-3p	MIMAT0000688	1	1	1	0	1	1	0	1	1	1	1	1	10
LDLR	3949	NM_000527	hsa-miR-1200	MIMAT0005863	1	1	1	0	1	1	0	1	1	1	1	1	10
MAT2A	4144	NM_005911	hsa-miR-181b-5p	MIMAT0000257	1	1	1	1	1	1	1	1	1	1	1	1	12
MAT2A	4144	NM_005911	hsa-miR-181d-5p	MIMAT0002821	1	1	1	1	1	1	0	1	1	1	1	1	11
MAT2A	4144	NM_005911	hsa-miR-22-3p	MIMAT0000077	1	1	1	0	1	1	1	1	1	1	1	1	11
MAT2A	4144	NM_005911	hsa-miR-30b-5p	MIMAT0000420	1	1	1	0	1	1	1	1	1	1	1	1	11
MAT2A	4144	NM_005911	hsa-miR-320a	MIMAT0000510	1	1	1	0	1	1	1	1	1	1	1	1	11
MAT2A	4144	NM_005911	hsa-miR-489-3p	MIMAT0002805	1	1	1	1	0	1	1	0	1	1	1	1	10
MAT2A	4144	NM_005911	hsa-miR-589-5p	MIMAT0004799	1	1	1	0	1	1	0	1	1	1	1	1	10
MAT2A	4144	NM_005911	hsa-miR-631	MIMAT0003300	0	1	1	0	1	1	1	1	1	1	1	1	10
MAT2A	4144	NM_005911	hsa-miR-648	MIMAT0003318	1	1	1	0	0	1	1	1	1	1	1	1	10
MAT2A	4144	NM_005911	hsa-miR-1321	MIMAT0005952	1	1	1	0	1	1	0	1	1	1	1	1	10
MAT2A	4144	NM_005911	hsa-miR-134-5p	MIMAT0000447	1	1	1	0	0	1	1	1	1	1	1	1	10
MAT2A	4144	NM_005911	hsa-miR-181c-5p	MIMAT0000258	0	1	1	0	1	1	1	1	1	1	1	1	10
MAT2A	4144	NM_005911	hsa-miR-221-3p	MIMAT0000278	1	1	1	0	1	1	1	0	1	1	1	1	10
MAT2A	4144	NM_005911	hsa-miR-222-3p	MIMAT0000279	1	1	1	0	1	1	1	0	1	1	1	1	10
MAT2A	4144	NM_005911	hsa-miR-299-5p	MIMAT0002890	1	1	1	0	1	1	0	1	1	1	1	1	10
MAT2A	4144	NM_005911	hsa-miR-30c-5p	MIMAT0000244	1	1	1	0	1	1	0	1	1	1	1	1	10
MAT2A	4144	NM_005911	hsa-miR-320b	MIMAT0005792	1	1	1	0	1	1	0	1	1	1	1	1	10
MAT2A	4144	NM_005911	hsa-miR-320c	MIMAT0005793	1	1	1	0	1	1	0	1	1	1	1	1	10
MAT2A	4144	NM_005911	hsa-miR-320d	MIMAT0006764	1	1	1	0	1	1	0	1	1	1	1	1	10
MAT2A	4144	NM_005911	hsa-miR-34b-5p	MIMAT0000685	1	1	1	0	1	1	1	1	0	1	1	1	10
NUCKS1	64710	NM_022731	hsa-miR-140-5p	MIMAT0000431	1	1	1	0	1	1	0	1	1	1	1	1	10
RBM47	54502	NM_001098634	hsa-miR-92a-3p	MIMAT0000092	1	1	1	1	1	1	1	1	0	1	1	1	11
RBM47	54502	NM_001098634	hsa-miR-92b-3p	MIMAT0003218	1	1	1	1	1	1	1	1	0	1	1	1	11
RBM47	54502	NM_001098634	hsa-miR-25-3p	MIMAT0000081	1	1	1	1	1	1	1	1	0	1	1	1	11
RBM47	54502	NM_001098634	hsa-miR-518c-5p	MIMAT0002847	1	1	1	0	1	1	1	1	0	1	1	1	10
RBM47	54502	NM_001098634	hsa-miR-199b-5p	MIMAT0000263	1	1	1	1	1	1	1	0	0	1	1	1	10
RBPMS2	348093	NM_194272	hsa-miR-128-3p	MIMAT0000424	1	1	1	0	1	1	0	1	1	1	1	1	10
RBPMS2	348093	NM_194272	hsa-miR-920	MIMAT0004970	1	1	1	0	1	1	0	1	1	1	1	1	10
RBPMS2	348093	NM_194272	hsa-miR-23b-3p	MIMAT0000418	1	1	1	0	1	1	0	1	1	1	1	1	10
SEPHS1	22929	NM_012247	hsa-miR-22-3p	MIMAT0000077	1	1	1	0	1	1	1	1	1	1	1	1	11
SEPHS1	22929	NM_012247	hsa-miR-496	MIMAT0002818	1	1	1	0	1	1	0	1	1	1	1	1	10
SEPHS1	22929	NM_012247	hsa-miR-182-5p	MIMAT0000259	1	1	1	0	1	1	1	0	1	1	1	1	10
SEPHS1	22929	NM_012247	hsa-miR-335-5p	MIMAT0000765	1	1	1	0	1	1	1	1	1	0	1	1	10
SEPHS1	22929	NM_012247	hsa-miR-421	MIMAT0003339	1	1	1	1	1	1	1	0	1	0	1	1	10
SLC16A12	387700	NM_213606	hsa-miR-93-5p	MIMAT0000093	1	1	1	0	1	1	0	1	1	1	1	1	10
SLC16A12	387700	NM_213606	hsa-miR-942-5p	MIMAT0004985	1	1	1	1	1	1	0	0	1	1	1	1	10
SLC16A12	387700	NM_213606	hsa-miR-17-5p	MIMAT0000070	1	1	1	0	1	1	0	1	1	1	1	1	10
SLC16A12	387700	NM_213606	hsa-miR-106a-5p	MIMAT0000103	1	1	1	0	1	1	0	1	1	1	1	1	10
SLC16A12	387700	NM_213606	hsa-miR-20b-5p	MIMAT0001413	1	1	1	0	1	1	0	1	1	1	1	1	10
TMSB10	9168	NM_021103	hsa-miR-128-3p	MIMAT0000424	1	1	1	0	0	1	1	1	1	1	1	1	10
TMSB10	9168	NM_021103	hsa-miR-27a-3p	MIMAT0000084	1	1	1	0	0	1	1	1	1	1	1	1	10
TMSB10	9168	NM_021103	hsa-miR-27b-3p	MIMAT0000419	1	1	1	0	0	1	1	1	1	1	1	1	10
UCHL1	7345	NM_004181	hsa-miR-661	MIMAT0003324	1	1	1	0	1	1	1	0	1	1	1	1	10
XPNPEP3	63929	NM_022098	hsa-miR-1254	MIMAT0005905	1	1	1	1	1	1	0	0	1	1	1	1	10
XPNPEP3	63929	NM_022098	hsa-miR-802	MIMAT0004185	1	1	1	0	1	1	0	1	1	1	1	1	10
XPNPEP3	63929	NM_022098	hsa-miR-194-5p	MIMAT0000460	1	1	1	0	1	1	0	1	1	1	1	1	10
ATP1B1	481	NM_001677	hsa-miR-557	MIMAT0003221	1	1	1	0	1	1	1	1	1	1	1	1	11
ATP1B1	481	NM_001677	hsa-miR-181a-5p	MIMAT0000256	1	1	1	0	1	1	1	1	1	1	1	1	11
ATP1B1	481	NM_001677	hsa-miR-181b-5p	MIMAT0000257	1	1	1	1	1	1	0	1	1	1	1	1	11
ATP1B1	481	NM_001677	hsa-miR-325	MIMAT0000771	1	1	1	0	1	1	1	1	1	1	1	1	11
ATP1B1	481	NM_001677	hsa-miR-507	MIMAT0002879	1	1	1	0	1	1	1	1	1	0	1	1	10
ATP1B1	481	NM_001677	hsa-miR-140-3p	MIMAT0004597	1	1	1	0	1	1	0	1	1	1	1	1	10
ATP1B1	481	NM_001677	hsa-miR-141-3p	MIMAT0000432	1	1	1	0	0	1	1	1	1	1	1	1	10
ATP1B1	481	NM_001677	hsa-miR-142-5p	MIMAT0000433	1	1	1	0	1	1	1	1	1	0	1	1	10
ATP1B1	481	NM_001677	hsa-miR-181c-5p	MIMAT0000258	1	1	1	0	1	1	1	1	1	0	1	1	10
ATP1B1	481	NM_001677	hsa-miR-181d-5p	MIMAT0002821	1	1	1	1	1	1	0	1	1	0	1	1	10
ATP1B1	481	NM_001677	hsa-miR-29a-3p	MIMAT0000086	1	1	1	0	0	1	1	1	1	1	1	1	10
ATP1B1	481	NM_001677	hsa-miR-29b-3p	MIMAT0000100	1	1	1	0	0	1	1	1	1	1	1	1	10
ATP1B1	481	NM_001677	hsa-miR-29c-3p	MIMAT0000681	1	1	1	0	0	1	1	1	1	1	1	1	10
ATP1B1	481	NM_001677	hsa-miR-33a-5p	MIMAT0000091	1	1	1	0	1	1	1	1	0	1	1	1	10
CCND2	894	NM_001759	hsa-miR-450b-5p	MIMAT0004909	1	1	1	0	1	1	0	1	1	1	1	1	10
CCND2	894	NM_001759	hsa-miR-506-3p	MIMAT0002878	1	1	1	0	1	1	0	1	1	1	1	1	10
CCND2	894	NM_001759	hsa-miR-520d-3p	MIMAT0002856	1	1	1	1	0	1	0	1	1	1	1	1	10
CCND2	894	NM_001759	hsa-miR-593-5p	MIMAT0003261	1	1	1	1	1	1	0	0	1	1	1	1	10
CCND2	894	NM_001759	hsa-miR-646	MIMAT0003316	1	1	1	0	1	1	0	1	1	1	1	1	10
CCND2	894	NM_001759	hsa-miR-185-5p	MIMAT0000455	1	1	1	0	1	1	0	1	1	1	1	1	10
CCND2	894	NM_001759	hsa-miR-19a-3p	MIMAT0000073	1	1	1	0	1	1	0	1	1	1	1	1	10
CCND2	894	NM_001759	hsa-miR-124-3p	MIMAT0000422	1	1	1	0	1	1	0	1	1	1	1	1	10
H3F3A	3020	NM_002107	hsa-miR-105-5p	MIMAT0000102	0	1	1	0	1	1	1	1	1	1	1	1	10
H3F3A	3020	NM_002107	hsa-miR-198	MIMAT0000228	0	1	1	0	1	1	1	1	1	1	1	1	10
HNRNPA2B1	3181	NM_031243	hsa-miR-326	MIMAT0000756	1	1	1	0	1	1	1	1	0	1	1	1	10
MAP7	9053	NM_003980	hsa-miR-497-5p	MIMAT0002820	1	1	1	0	1	1	1	1	1	1	1	1	11
MAP7	9053	NM_003980	hsa-miR-106a-5p	MIMAT0000103	1	1	1	0	1	1	1	1	1	1	1	1	11
MAP7	9053	NM_003980	hsa-miR-424-5p	MIMAT0001341	1	1	1	0	1	1	1	1	1	1	1	1	11
MAP7	9053	NM_003980	hsa-miR-519c-3p	MIMAT0002832	1	1	1	0	0	1	1	1	1	1	1	1	10
MAP7	9053	NM_003980	hsa-miR-548b-3p	MIMAT0003254	1	1	1	0	1	1	1	0	1	1	1	1	10
MAP7	9053	NM_003980	hsa-miR-93-5p	MIMAT0000093	1	1	1	0	0	1	1	1	1	1	1	1	10
MAP7	9053	NM_003980	hsa-miR-15a-5p	MIMAT0000068	0	1	1	0	1	1	1	1	1	1	1	1	10
MAP7	9053	NM_003980	hsa-miR-15b-5p	MIMAT0000417	0	1	1	0	1	1	1	1	1	1	1	1	10
MAP7	9053	NM_003980	hsa-miR-16-5p	MIMAT0000069	0	1	1	0	1	1	1	1	1	1	1	1	10
MAP7	9053	NM_003980	hsa-miR-106b-5p	MIMAT0000680	1	1	1	0	0	1	1	1	1	1	1	1	10
MAP7	9053	NM_003980	hsa-miR-195-5p	MIMAT0000461	0	1	1	0	1	1	1	1	1	1	1	1	10
MAP7	9053	NM_003980	hsa-miR-320a	MIMAT0000510	1	1	1	0	1	1	1	0	1	1	1	1	10
RASL11B	65997	NM_023940	hsa-miR-106b-5p	MIMAT0000680	1	1	1	1	1	1	0	1	1	1	1	1	11
RASL11B	65997	NM_023940	hsa-miR-20a-5p	MIMAT0000075	1	1	1	1	1	1	0	1	1	1	1	1	11
RASL11B	65997	NM_023940	hsa-miR-20b-5p	MIMAT0001413	1	1	1	1	1	1	0	1	1	1	1	1	11
RASL11B	65997	NM_023940	hsa-miR-519a-3p	MIMAT0002869	1	1	1	0	1	1	0	1	1	1	1	1	10
RASL11B	65997	NM_023940	hsa-miR-519b-3p	MIMAT0002837	1	1	1	0	1	1	0	1	1	1	1	1	10
RASL11B	65997	NM_023940	hsa-miR-519c-3p	MIMAT0002832	1	1	1	0	1	1	0	1	1	1	1	1	10
RASL11B	65997	NM_023940	hsa-miR-93-5p	MIMAT0000093	0	1	1	1	1	1	0	1	1	1	1	1	10
SCD	6319	NM_005063	hsa-miR-1260a	MIMAT0005911	1	1	1	1	1	1	0	1	1	1	1	1	11
SCD	6319	NM_005063	hsa-let-7g-5p	MIMAT0000414	1	1	1	0	1	1	0	1	1	1	1	1	10
SCD	6319	NM_005063	hsa-let-7i-5p	MIMAT0000415	1	1	1	0	1	1	0	1	1	1	1	1	10
SCD	6319	NM_005063	hsa-miR-605-5p	MIMAT0003273	1	1	1	0	1	1	0	1	1	1	1	1	10
SCD	6319	NM_005063	hsa-let-7a-5p	MIMAT0000062	1	1	1	0	1	1	0	1	1	1	1	1	10
SCD	6319	NM_005063	hsa-miR-199a-3p	MIMAT0000232	1	1	1	0	1	1	0	1	1	1	1	1	10
SCD	6319	NM_005063	hsa-miR-199b-3p	MIMAT0004563	1	1	1	0	1	1	0	1	1	1	1	1	10
SCD	6319	NM_005063	hsa-miR-200c-3p	MIMAT0000617	1	1	1	0	1	1	0	1	1	1	1	1	10
SCD	6319	NM_005063	hsa-let-7b-5p	MIMAT0000063	1	1	1	0	1	1	0	1	1	1	1	1	10
SCD	6319	NM_005063	hsa-let-7c-5p	MIMAT0000064	1	1	1	0	1	1	0	1	1	1	1	1	10
SCD	6319	NM_005063	hsa-miR-1244	MIMAT0005896	1	1	1	0	1	1	0	1	1	1	1	1	10
SCD	6319	NM_005063	hsa-miR-429	MIMAT0001536	1	1	1	0	1	1	0	1	1	1	1	1	10
SCD	6319	NM_005063	hsa-miR-432-5p	MIMAT0002814	1	1	1	1	1	1	0	0	1	1	1	1	10
SRSF2	6427	NM_003016	hsa-miR-1264	MIMAT0005791	1	1	1	1	1	1	0	1	1	1	1	1	11
SRSF2	6427	NM_003016	hsa-miR-501-5p	MIMAT0002872	1	1	1	0	1	1	1	1	1	1	1	1	11
SRSF2	6427	NM_003016	hsa-miR-519c-3p	MIMAT0002832	1	1	1	0	1	1	1	1	1	1	1	1	11
SRSF2	6427	NM_003016	hsa-miR-544a	MIMAT0003164	1	1	1	0	1	1	1	1	1	1	1	1	11
SRSF2	6427	NM_003016	hsa-miR-454-3p	MIMAT0003885	1	1	1	0	1	1	0	1	1	1	1	1	10
SRSF2	6427	NM_003016	hsa-miR-516b-3p	MIMAT0002860	1	1	1	0	1	1	1	1	1	0	1	1	10
SRSF2	6427	NM_003016	hsa-miR-519a-3p	MIMAT0002869	1	1	1	0	1	1	0	1	1	1	1	1	10
SRSF2	6427	NM_003016	hsa-miR-519b-3p	MIMAT0002837	1	1	1	0	1	1	0	1	1	1	1	1	10
SRSF2	6427	NM_003016	hsa-miR-520d-5p	MIMAT0002855	1	1	1	0	1	1	1	0	1	1	1	1	10
SRSF2	6427	NM_003016	hsa-miR-625-5p	MIMAT0003294	1	1	1	0	1	1	1	0	1	1	1	1	10
SRSF2	6427	NM_003016	hsa-miR-634	MIMAT0003304	1	1	1	0	1	1	1	0	1	1	1	1	10
SRSF2	6427	NM_003016	hsa-miR-760	MIMAT0004957	1	1	1	1	0	1	0	1	1	1	1	1	10
SRSF2	6427	NM_003016	hsa-miR-93-5p	MIMAT0000093	1	1	1	0	0	1	1	1	1	1	1	1	10
SRSF2	6427	NM_003016	hsa-miR-15a-5p	MIMAT0000068	1	1	1	0	0	1	1	1	1	1	1	1	10
SRSF2	6427	NM_003016	hsa-miR-20a-5p	MIMAT0000075	1	1	1	0	0	1	1	1	1	1	1	1	10
SRSF2	6427	NM_003016	hsa-miR-383-5p	MIMAT0000738	1	1	1	0	1	1	1	0	1	1	1	1	10
SRSF2	6427	NM_003016	hsa-miR-409-5p	MIMAT0001638	1	1	1	0	1	1	0	1	1	1	1	1	10
BCL11A	53335	NM_022893	hsa-miR-29b-3p	MIMAT0000100	1	0	1	1	1	1	1	1	1	1	1	1	11
BCL11A	53335	NM_022893	hsa-miR-448	MIMAT0001532	1	0	1	0	1	1	1	1	1	1	1	1	10
BCL11A	53335	NM_022893	hsa-miR-507	MIMAT0002879	1	0	1	0	1	1	1	1	1	1	1	1	10
BCL11A	53335	NM_022893	hsa-miR-544a	MIMAT0003164	1	0	1	0	1	1	1	1	1	1	1	1	10
BCL11A	53335	NM_022893	hsa-miR-140-5p	MIMAT0000431	1	0	1	0	1	1	1	1	1	1	1	1	10
BCL11A	53335	NM_022893	hsa-miR-92a-3p	MIMAT0000092	1	0	1	0	1	1	1	1	1	1	1	1	10
BCL11A	53335	NM_022893	hsa-miR-92b-3p	MIMAT0003218	1	0	1	0	1	1	1	1	1	1	1	1	10
BCL11A	53335	NM_022893	hsa-miR-182-5p	MIMAT0000259	1	0	1	0	1	1	1	1	1	1	1	1	10
BCL11A	53335	NM_022893	hsa-miR-217	MIMAT0000274	1	0	1	0	1	1	1	1	1	1	1	1	10
BCL11A	53335	NM_022893	hsa-miR-29c-3p	MIMAT0000681	1	0	1	0	1	1	1	1	1	1	1	1	10
BCL11A	53335	NM_022893	hsa-miR-33b-5p	MIMAT0003301	1	0	1	0	1	1	1	1	1	1	1	1	10
BCL11A	53335	NM_022893	hsa-miR-367-3p	MIMAT0000719	1	0	1	0	1	1	1	1	1	1	1	1	10
CDAN1	146059	NM_138477	hsa-miR-663a	MIMAT0003326	1	1	1	1	0	1	1	0	1	1	1	1	10
DTNA	1837	NM_032975	hsa-miR-550a-3p	MIMAT0003257	1	1	1	0	1	1	1	1	0	1	1	1	10
DTNA	1837	NM_032975	hsa-miR-600	MIMAT0003268	1	1	1	1	1	1	1	0	0	1	1	1	10
DTNA	1837	NM_032975	hsa-miR-146b-5p	MIMAT0002809	1	1	1	0	1	1	1	1	0	1	1	1	10
DTNA	1837	NM_032975	hsa-miR-185-5p	MIMAT0000455	1	1	1	1	0	1	1	1	0	1	1	1	10
DTNA	1837	NM_032975	hsa-miR-199a-3p	MIMAT0000232	1	1	1	1	1	1	0	1	0	1	1	1	10
DTNA	1837	NM_032975	hsa-miR-199b-3p	MIMAT0004563	1	1	1	1	1	1	0	1	0	1	1	1	10
DTNA	1837	NM_032975	hsa-miR-27a-3p	MIMAT0000084	1	1	1	0	1	1	1	1	0	1	1	1	10
DTNA	1837	NM_032975	hsa-miR-27b-3p	MIMAT0000419	1	1	1	0	1	1	1	1	0	1	1	1	10
EDNRB	1910	NM_001201397	hsa-miR-302c-3p	MIMAT0000717	1	1	1	1	1	1	0	1	0	1	1	1	10
GPM6B	2824	NM_001001995	hsa-miR-516b-3p	MIMAT0002860	1	1	1	0	1	1	1	1	1	1	1	1	11
GPM6B	2824	NM_001001995	hsa-miR-567	MIMAT0003231	1	1	1	0	1	1	1	1	1	1	1	1	11
GPM6B	2824	NM_001001995	hsa-miR-646	MIMAT0003316	1	1	1	0	1	1	1	1	1	1	1	1	11
GPM6B	2824	NM_001001995	hsa-miR-378a-3p	MIMAT0000732	1	1	1	0	1	1	1	1	1	1	1	1	11
GPM6B	2824	NM_001001995	hsa-miR-422a	MIMAT0001339	1	1	1	0	1	1	1	1	1	1	1	1	11
GPM6B	2824	NM_001001995	hsa-miR-509-3-5p	MIMAT0004975	1	1	1	0	1	1	0	1	1	1	1	1	10
GPM6B	2824	NM_001001995	hsa-miR-509-5p	MIMAT0004779	1	1	1	0	1	1	0	1	1	1	1	1	10
GPM6B	2824	NM_001001995	hsa-miR-516a-3p	MIMAT0006778	1	1	1	0	1	1	0	1	1	1	1	1	10
GPM6B	2824	NM_001001995	hsa-miR-1283	MIMAT0005799	1	1	1	0	1	1	0	1	1	1	1	1	10
GPM6B	2824	NM_001001995	hsa-miR-522-3p	MIMAT0002868	1	1	1	0	0	1	1	1	1	1	1	1	10
GPM6B	2824	NM_001001995	hsa-miR-579-3p	MIMAT0003244	1	1	1	0	0	1	1	1	1	1	1	1	10
GPM6B	2824	NM_001001995	hsa-miR-626	MIMAT0003295	1	1	1	0	0	1	1	1	1	1	1	1	10
GPM6B	2824	NM_001001995	hsa-miR-671-5p	MIMAT0003880	1	1	1	0	0	1	1	1	1	1	1	1	10
GPM6B	2824	NM_001001995	hsa-miR-135a-5p	MIMAT0000428	0	1	1	0	1	1	1	1	1	1	1	1	10
GPM6B	2824	NM_001001995	hsa-miR-141-3p	MIMAT0000432	1	1	1	0	0	1	1	1	1	1	1	1	10
GPM6B	2824	NM_001001995	hsa-miR-155-5p	MIMAT0000646	1	1	1	0	1	1	0	1	1	1	1	1	10
GRSF1	2926	NM_002092	hsa-miR-125b-5p	MIMAT0000423	1	1	1	1	0	1	1	1	0	1	1	1	10
GRSF1	2926	NM_002092	hsa-miR-542-3p	MIMAT0003389	1	1	1	0	1	1	1	1	0	1	1	1	10
GRSF1	2926	NM_002092	hsa-miR-142-5p	MIMAT0000433	1	1	1	0	1	1	1	1	0	1	1	1	10
GRSF1	2926	NM_002092	hsa-miR-19b-3p	MIMAT0000074	1	1	1	0	1	1	1	1	0	1	1	1	10
IRF2BPL	64207	NM_024496	hsa-miR-129-5p	MIMAT0000242	1	1	1	0	1	1	0	1	1	1	1	1	10
JARID2	3720	NM_004973	hsa-miR-130a-3p	MIMAT0000425	1	1	1	1	1	1	1	1	1	1	1	1	12
JARID2	3720	NM_004973	hsa-miR-454-3p	MIMAT0003885	1	1	1	0	1	1	1	1	1	1	1	1	11
JARID2	3720	NM_004973	hsa-miR-515-5p	MIMAT0002826	1	1	1	0	1	1	1	1	1	1	1	1	11
JARID2	3720	NM_004973	hsa-miR-130b-3p	MIMAT0000691	1	1	1	0	1	1	1	1	1	1	1	1	11
JARID2	3720	NM_004973	hsa-miR-155-5p	MIMAT0000646	1	1	1	0	1	1	1	1	1	1	1	1	11
JARID2	3720	NM_004973	hsa-miR-206	MIMAT0000462	1	1	1	0	1	1	1	1	1	1	1	1	11
JARID2	3720	NM_004973	hsa-miR-211-5p	MIMAT0000268	1	1	1	0	1	1	1	1	1	1	1	1	11
JARID2	3720	NM_004973	hsa-miR-301a-3p	MIMAT0000688	1	1	1	0	1	1	1	1	1	1	1	1	11
JARID2	3720	NM_004973	hsa-miR-497-5p	MIMAT0002820	0	1	1	1	0	1	1	1	1	1	1	1	10
JARID2	3720	NM_004973	hsa-miR-519e-5p	MIMAT0002828	1	1	1	0	1	1	1	1	0	1	1	1	10
JARID2	3720	NM_004973	hsa-miR-559	MIMAT0003223	1	1	1	0	1	1	1	0	1	1	1	1	10
JARID2	3720	NM_004973	hsa-miR-562	MIMAT0003226	1	1	1	0	1	1	1	0	1	1	1	1	10
JARID2	3720	NM_004973	hsa-miR-1	MIMAT0000416	1	1	1	0	0	1	1	1	1	1	1	1	10
JARID2	3720	NM_004973	hsa-miR-142-5p	MIMAT0000433	1	1	1	0	0	1	1	1	1	1	1	1	10
JARID2	3720	NM_004973	hsa-miR-767-3p	MIMAT0003883	1	1	1	0	1	1	1	0	1	1	1	1	10
JARID2	3720	NM_004973	hsa-miR-876-5p	MIMAT0004924	1	1	1	0	1	1	0	1	1	1	1	1	10
JARID2	3720	NM_004973	hsa-miR-152-3p	MIMAT0000438	1	1	1	0	0	1	1	1	1	1	1	1	10
JARID2	3720	NM_004973	hsa-miR-204-5p	MIMAT0000265	1	1	1	0	1	1	0	1	1	1	1	1	10
JARID2	3720	NM_004973	hsa-miR-29a-3p	MIMAT0000086	0	1	1	0	1	1	1	1	1	1	1	1	10
JARID2	3720	NM_004973	hsa-miR-29b-3p	MIMAT0000100	0	1	1	0	1	1	1	1	1	1	1	1	10
JARID2	3720	NM_004973	hsa-miR-29c-3p	MIMAT0000681	0	1	1	0	1	1	1	1	1	1	1	1	10
PPM1B	5495	NM_177968	hsa-miR-644a	MIMAT0003314	1	1	1	0	1	1	1	1	1	1	1	1	11
PPM1B	5495	NM_177968	hsa-miR-452-5p	MIMAT0001635	1	1	1	0	1	1	1	0	1	1	1	1	10
PPM1B	5495	NM_177968	hsa-let-7g-3p	MIMAT0004584	1	1	1	0	1	1	1	0	1	1	1	1	10
PPM1B	5495	NM_177968	hsa-miR-629-5p	MIMAT0004810	1	1	1	1	1	1	0	0	1	1	1	1	10
PPM1B	5495	NM_177968	hsa-miR-767-3p	MIMAT0003883	1	1	1	0	1	1	1	1	1	0	1	1	10
PPM1B	5495	NM_177968	hsa-miR-200b-3p	MIMAT0000318	1	1	1	0	1	1	1	1	1	0	1	1	10
PPM1B	5495	NM_177968	hsa-miR-320a	MIMAT0000510	1	1	1	0	1	1	1	1	1	0	1	1	10
PPM1B	5495	NM_177968	hsa-miR-33a-5p	MIMAT0000091	1	1	1	0	1	1	1	0	1	1	1	1	10
PPM1B	5495	NM_177968	hsa-miR-340-5p	MIMAT0004692	1	1	1	0	1	1	0	1	1	1	1	1	10
SFRP2	6423	NM_003013	hsa-miR-381-3p	MIMAT0000736	1	1	1	1	1	1	0	1	1	0	1	1	10
SLC25A4	291	NM_001151	hsa-miR-202-3p	MIMAT0002811	1	1	1	0	1	1	1	1	1	0	1	1	10
SOX2	6657	NM_003106	hsa-miR-509-3p	MIMAT0002881	1	1	1	0	0	1	1	1	1	1	1	1	10
SOX2	6657	NM_003106	hsa-miR-129-5p	MIMAT0000242	1	1	1	0	1	1	0	1	1	1	1	1	10
SOX2	6657	NM_003106	hsa-miR-770-5p	MIMAT0003948	1	1	1	0	1	1	1	1	1	0	1	1	10
SOX2	6657	NM_003106	hsa-miR-21-5p	MIMAT0000076	1	1	1	0	1	1	0	1	1	1	1	1	10
SOX2	6657	NM_003106	hsa-miR-1246	MIMAT0005898	1	1	1	0	1	1	0	1	1	1	1	1	10
SOX4	6659	NM_003107	hsa-miR-92b-3p	MIMAT0003218	1	1	1	1	1	1	1	1	1	1	1	1	12
SOX4	6659	NM_003107	hsa-miR-25-3p	MIMAT0000081	1	1	1	1	1	1	1	1	1	1	1	1	12
SOX4	6659	NM_003107	hsa-miR-618	MIMAT0003287	1	1	1	1	0	1	1	1	1	1	1	1	11
SOX4	6659	NM_003107	hsa-miR-657	MIMAT0003335	1	1	1	1	0	1	1	1	1	1	1	1	11
SOX4	6659	NM_003107	hsa-miR-92a-3p	MIMAT0000092	1	1	1	0	1	1	1	1	1	1	1	1	11
SOX4	6659	NM_003107	hsa-miR-106a-5p	MIMAT0000103	1	1	1	1	1	1	0	1	1	1	1	1	11
SOX4	6659	NM_003107	hsa-miR-106b-5p	MIMAT0000680	1	1	1	1	1	1	0	1	1	1	1	1	11
SOX4	6659	NM_003107	hsa-miR-20a-5p	MIMAT0000075	1	1	1	1	1	1	0	1	1	1	1	1	11
SOX4	6659	NM_003107	hsa-miR-211-5p	MIMAT0000268	1	1	1	0	1	1	1	1	1	1	1	1	11
SOX4	6659	NM_003107	hsa-miR-212-3p	MIMAT0000269	1	1	1	0	1	1	1	1	1	1	1	1	11
SOX4	6659	NM_003107	hsa-miR-449a	MIMAT0001541	1	1	1	1	0	1	1	1	1	0	1	1	10
SOX4	6659	NM_003107	hsa-miR-449b-5p	MIMAT0003327	1	1	1	0	0	1	1	1	1	1	1	1	10
SOX4	6659	NM_003107	hsa-miR-454-3p	MIMAT0003885	1	1	1	0	1	1	0	1	1	1	1	1	10
SOX4	6659	NM_003107	hsa-miR-499a-5p	MIMAT0002870	1	1	1	0	0	1	1	1	1	1	1	1	10
SOX4	6659	NM_003107	hsa-miR-501-5p	MIMAT0002872	1	1	1	0	0	1	1	1	1	1	1	1	10
SOX4	6659	NM_003107	hsa-miR-129-2-3p	MIMAT0004605	1	1	1	1	0	1	0	1	1	1	1	1	10
SOX4	6659	NM_003107	hsa-miR-129-5p	MIMAT0000242	1	1	1	0	1	1	0	1	1	1	1	1	10
SOX4	6659	NM_003107	hsa-miR-596	MIMAT0003264	1	1	1	1	0	1	1	0	1	1	1	1	10
SOX4	6659	NM_003107	hsa-miR-603	MIMAT0003271	1	1	1	0	0	1	1	1	1	1	1	1	10
SOX4	6659	NM_003107	hsa-miR-637	MIMAT0003307	1	1	1	0	0	1	1	1	1	1	1	1	10
SOX4	6659	NM_003107	hsa-miR-130b-3p	MIMAT0000691	1	1	1	0	1	1	1	1	1	0	1	1	10
SOX4	6659	NM_003107	hsa-miR-132-3p	MIMAT0000426	1	1	1	0	0	1	1	1	1	1	1	1	10
SOX4	6659	NM_003107	hsa-miR-138-5p	MIMAT0000430	1	1	1	0	0	1	1	1	1	1	1	1	10
SOX4	6659	NM_003107	hsa-miR-17-5p	MIMAT0000070	1	1	1	1	1	1	0	1	1	0	1	1	10
SOX4	6659	NM_003107	hsa-miR-191-5p	MIMAT0000440	1	1	1	0	0	1	1	1	1	1	1	1	10
SOX4	6659	NM_003107	hsa-miR-19a-3p	MIMAT0000073	1	1	1	0	1	1	1	1	1	0	1	1	10
SOX4	6659	NM_003107	hsa-miR-19b-3p	MIMAT0000074	1	1	1	0	1	1	1	1	1	0	1	1	10
SOX4	6659	NM_003107	hsa-miR-204-5p	MIMAT0000265	1	1	1	0	1	1	0	1	1	1	1	1	10
SOX4	6659	NM_003107	hsa-miR-20b-5p	MIMAT0001413	1	1	1	1	1	1	0	1	1	0	1	1	10
SOX4	6659	NM_003107	hsa-miR-300	MIMAT0004903	1	1	1	0	1	1	0	1	1	1	1	1	10
SOX4	6659	NM_003107	hsa-miR-320a	MIMAT0000510	1	1	1	0	0	1	1	1	1	1	1	1	10
SOX4	6659	NM_003107	hsa-miR-32-5p	MIMAT0000090	1	1	1	0	1	1	0	1	1	1	1	1	10
SOX4	6659	NM_003107	hsa-miR-34a-5p	MIMAT0000255	1	1	1	1	0	1	1	1	1	0	1	1	10
SOX4	6659	NM_003107	hsa-miR-34b-5p	MIMAT0000685	1	1	1	0	0	1	1	1	1	1	1	1	10
SOX4	6659	NM_003107	hsa-miR-34c-5p	MIMAT0000686	1	1	1	0	0	1	1	1	1	1	1	1	10
SOX4	6659	NM_003107	hsa-miR-363-3p	MIMAT0000707	1	1	1	0	1	1	1	1	1	0	1	1	10
SOX4	6659	NM_003107	hsa-miR-367-3p	MIMAT0000719	1	1	1	0	1	1	1	1	1	0	1	1	10
SOX4	6659	NM_003107	hsa-miR-374a-5p	MIMAT0000727	1	1	1	0	1	1	0	1	1	1	1	1	10
SOX4	6659	NM_003107	hsa-miR-1237-3p	MIMAT0005592	1	1	1	0	1	1	0	1	1	1	1	1	10
SRSF6	6431	NM_006275	hsa-miR-182-5p	MIMAT0000259	1	1	1	1	1	1	0	0	1	1	1	1	10
SRSF6	6431	NM_006275	hsa-miR-215-5p	MIMAT0000272	1	1	1	0	1	1	0	1	1	1	1	1	10
TDG	6996	NM_003211	hsa-miR-1184	MIMAT0005829	1	1	1	1	1	1	0	1	1	1	1	1	11
TDG	6996	NM_003211	hsa-miR-509-3-5p	MIMAT0004975	1	1	1	0	1	1	0	1	1	1	1	1	10
TDG	6996	NM_003211	hsa-miR-509-5p	MIMAT0004779	1	1	1	0	1	1	0	1	1	1	1	1	10
TDG	6996	NM_003211	hsa-miR-29a-3p	MIMAT0000086	1	1	1	0	1	1	0	1	1	1	1	1	10
TDG	6996	NM_003211	hsa-miR-29b-3p	MIMAT0000100	1	1	1	0	1	1	0	1	1	1	1	1	10
TDG	6996	NM_003211	hsa-miR-29c-3p	MIMAT0000681	1	1	1	0	1	1	0	1	1	1	1	1	10
TDG	6996	NM_003211	hsa-miR-320a	MIMAT0000510	1	1	1	0	1	1	0	1	1	1	1	1	10
TDG	6996	NM_003211	hsa-miR-320b	MIMAT0005792	1	1	1	0	1	1	0	1	1	1	1	1	10
TDG	6996	NM_003211	hsa-miR-320c	MIMAT0005793	1	1	1	0	1	1	0	1	1	1	1	1	10
TDG	6996	NM_003211	hsa-miR-320d	MIMAT0006764	1	1	1	0	1	1	0	1	1	1	1	1	10
TFG	10342	NM_006070	hsa-miR-221-3p	MIMAT0000278	1	1	1	1	1	1	1	0	0	1	1	1	10
TFRC	7037	NM_003234	hsa-miR-181a-5p	MIMAT0000256	1	1	1	1	1	1	0	0	1	1	1	1	10
TFRC	7037	NM_003234	hsa-miR-181b-5p	MIMAT0000257	1	1	1	1	1	1	0	0	1	1	1	1	10
TMEM258	746	NM_014206	hsa-miR-657	MIMAT0003335	1	1	1	0	1	1	1	0	1	1	1	1	10
TMEM258	746	NM_014206	hsa-miR-214-3p	MIMAT0000271	1	1	1	0	0	1	1	1	1	1	1	1	10
VCL	7414	NM_014000	hsa-miR-103a-3p	MIMAT0000101	1	1	1	0	1	1	1	1	0	1	1	1	10
VCL	7414	NM_014000	hsa-miR-107	MIMAT0000104	1	1	1	0	1	1	1	1	0	1	1	1	10
ZFP42	132625	NM_174900	hsa-miR-520g-3p	MIMAT0002858	1	1	1	1	1	1	0	0	1	1	1	1	10

## Sheet: miRNA_NS_down
Gene	EntrezID	RefseqID	miRNA	MIMATid	miRWalk	Microt4	miRanda	mirbridge	miRDB	miRMap	miRNAMap	Pictar2	PITA	RNA22	RNAhybrid	Targetscan	SUM
BASP1	10409	NM_006317	hsa-miR-767-5p	MIMAT0003882	1	1	1	0	1	1	1	1	1	1	1	1	11
BASP1	10409	NM_006317	hsa-miR-150-5p	MIMAT0000451	1	1	1	0	1	1	1	1	1	1	1	1	11
BASP1	10409	NM_006317	hsa-miR-185-5p	MIMAT0000455	1	1	1	0	1	1	1	0	1	1	1	1	10
BCL2L1	598	NM_138578	hsa-miR-608	MIMAT0003276	1	1	1	1	1	1	1	0	0	1	1	1	10
BCL2L1	598	NM_138578	hsa-miR-133a-3p	MIMAT0000427	1	1	1	1	0	1	1	1	0	1	1	1	10
BCL2L1	598	NM_138578	hsa-miR-133b	MIMAT0000770	1	1	1	1	0	1	1	1	0	1	1	1	10
EFNB2	1948	NM_004093	hsa-miR-507	MIMAT0002879	1	1	1	0	1	1	1	1	1	1	1	1	11
EFNB2	1948	NM_004093	hsa-miR-623	MIMAT0003292	1	1	1	0	1	1	1	1	1	1	1	1	11
EFNB2	1948	NM_004093	hsa-miR-124-3p	MIMAT0000422	1	1	1	0	1	1	1	1	1	1	1	1	11
EFNB2	1948	NM_004093	hsa-miR-497-5p	MIMAT0002820	1	1	1	0	0	1	1	1	1	1	1	1	10
EFNB2	1948	NM_004093	hsa-miR-519c-5p	MIMAT0002831	1	1	1	0	1	1	1	0	1	1	1	1	10
EFNB2	1948	NM_004093	hsa-miR-526a	MIMAT0002845	1	1	1	0	1	1	1	0	1	1	1	1	10
EFNB2	1948	NM_004093	hsa-miR-129-5p	MIMAT0000242	1	1	1	0	0	1	1	1	1	1	1	1	10
EFNB2	1948	NM_004093	hsa-miR-581	MIMAT0003246	1	1	1	0	0	1	1	1	1	1	1	1	10
EFNB2	1948	NM_004093	hsa-miR-130a-3p	MIMAT0000425	1	1	1	0	0	1	1	1	1	1	1	1	10
EFNB2	1948	NM_004093	hsa-miR-130b-3p	MIMAT0000691	1	1	1	0	0	1	1	1	1	1	1	1	10
EFNB2	1948	NM_004093	hsa-miR-770-5p	MIMAT0003948	1	1	1	0	0	1	1	1	1	1	1	1	10
EFNB2	1948	NM_004093	hsa-miR-892a	MIMAT0004907	1	1	1	0	1	1	0	1	1	1	1	1	10
EFNB2	1948	NM_004093	hsa-miR-153-3p	MIMAT0000439	1	1	1	0	0	1	1	1	1	1	1	1	10
EFNB2	1948	NM_004093	hsa-miR-15a-5p	MIMAT0000068	1	1	1	0	0	1	1	1	1	1	1	1	10
EFNB2	1948	NM_004093	hsa-miR-192-5p	MIMAT0000222	1	1	1	0	0	1	1	1	1	1	1	1	10
EFNB2	1948	NM_004093	hsa-miR-206	MIMAT0000462	1	1	1	0	0	1	1	1	1	1	1	1	10
EFNB2	1948	NM_004093	hsa-miR-27a-3p	MIMAT0000084	1	1	1	0	1	1	1	0	1	1	1	1	10
EFNB2	1948	NM_004093	hsa-miR-301a-3p	MIMAT0000688	1	1	1	0	0	1	1	1	1	1	1	1	10
EFNB2	1948	NM_004093	hsa-miR-424-5p	MIMAT0001341	1	1	1	0	0	1	1	1	1	1	1	1	10
EFNB2	1948	NM_004093	hsa-miR-425-5p	MIMAT0003393	1	1	1	0	0	1	1	1	1	1	1	1	10
F2R	2149	NM_001992	hsa-miR-93-5p	MIMAT0000093	1	1	1	1	1	1	0	0	1	1	1	1	10
JAM3	83700	NM_032801	hsa-miR-582-5p	MIMAT0003247	1	1	1	0	1	1	0	1	1	1	1	1	10
KLF11	8462	NM_001177718	hsa-miR-138-5p	MIMAT0000430	1	1	1	1	1	1	0	1	0	1	1	1	10
MARCKS	4082	NM_002356	hsa-miR-182-5p	MIMAT0000259	1	1	1	0	1	1	1	1	1	1	1	1	11
MARCKS	4082	NM_002356	hsa-miR-205-5p	MIMAT0000266	1	1	1	1	0	1	1	1	1	1	1	1	11
MARCKS	4082	NM_002356	hsa-miR-449b-5p	MIMAT0003327	1	1	1	0	1	1	1	0	1	1	1	1	10
MARCKS	4082	NM_002356	hsa-miR-515-5p	MIMAT0002826	1	1	1	0	1	1	1	1	1	0	1	1	10
MARCKS	4082	NM_002356	hsa-miR-519e-5p	MIMAT0002828	1	1	1	0	1	1	1	1	0	1	1	1	10
MARCKS	4082	NM_002356	hsa-miR-548o-3p	MIMAT0005919	1	1	1	0	1	1	0	1	1	1	1	1	10
MARCKS	4082	NM_002356	hsa-miR-641	MIMAT0003311	1	1	1	0	1	1	1	0	1	1	1	1	10
MARCKS	4082	NM_002356	hsa-miR-1323	MIMAT0005795	1	1	1	0	1	1	0	1	1	1	1	1	10
MARCKS	4082	NM_002356	hsa-miR-140-3p	MIMAT0004597	1	1	1	0	1	1	0	1	1	1	1	1	10
MARCKS	4082	NM_002356	hsa-miR-142-3p	MIMAT0000434	1	1	1	0	0	1	1	1	1	1	1	1	10
MARCKS	4082	NM_002356	hsa-miR-769-3p	MIMAT0003887	0	1	1	0	1	1	1	1	1	1	1	1	10
MARCKS	4082	NM_002356	hsa-miR-770-5p	MIMAT0003948	1	1	1	0	0	1	1	1	1	1	1	1	10
MARCKS	4082	NM_002356	hsa-miR-9-5p	MIMAT0000441	1	1	1	0	0	1	1	1	1	1	1	1	10
MARCKS	4082	NM_002356	hsa-let-7b-3p	MIMAT0004482	1	1	1	0	1	1	0	1	1	1	1	1	10
PIK3R2	5296	NM_005027	hsa-miR-1207-5p	MIMAT0005871	1	1	1	1	0	1	0	1	1	1	1	1	10
PPA1	5464	NM_021129	hsa-miR-617	MIMAT0003286	1	1	1	0	1	1	1	1	1	0	1	1	10
PPP1CC	5501	NM_002710	hsa-miR-27a-3p	MIMAT0000084	1	1	1	0	1	1	1	1	1	1	1	1	11
PPP1CC	5501	NM_002710	hsa-miR-27b-3p	MIMAT0000419	1	1	1	0	1	1	1	1	1	1	1	1	11
PPP1CC	5501	NM_002710	hsa-miR-493-5p	MIMAT0002813	1	1	1	0	1	1	1	1	0	1	1	1	10
PPP1CC	5501	NM_002710	hsa-let-7g-3p	MIMAT0004584	1	1	1	0	1	1	1	1	0	1	1	1	10
PPP1CC	5501	NM_002710	hsa-miR-579-3p	MIMAT0003244	1	1	1	0	1	1	1	0	1	1	1	1	10
PPP1CC	5501	NM_002710	hsa-miR-649	MIMAT0003319	1	1	1	0	1	1	1	1	1	0	1	1	10
PPP1CC	5501	NM_002710	hsa-miR-135b-5p	MIMAT0000758	1	1	1	0	1	1	1	1	1	0	1	1	10
PPP1CC	5501	NM_002710	hsa-miR-140-5p	MIMAT0000431	1	1	1	0	1	1	0	1	1	1	1	1	10
PPP1CC	5501	NM_002710	hsa-miR-218-5p	MIMAT0000275	1	1	1	0	1	1	1	1	1	0	1	1	10
PRKCB	5579	NM_002738	hsa-miR-449b-5p	MIMAT0003327	1	1	1	0	1	1	1	0	1	1	1	1	10
PRKCB	5579	NM_002738	hsa-miR-484	MIMAT0002174	1	1	1	0	1	1	1	1	1	0	1	1	10
PRKCB	5579	NM_002738	hsa-miR-495-3p	MIMAT0002817	1	1	1	0	1	1	1	1	1	0	1	1	10
PRKCB	5579	NM_002738	hsa-miR-7-5p	MIMAT0000252	1	1	1	0	1	1	1	1	1	0	1	1	10
PRKCB	5579	NM_002738	hsa-miR-873-5p	MIMAT0004953	1	1	1	0	1	1	0	1	1	1	1	1	10
PRKCB	5579	NM_002738	hsa-miR-199a-3p	MIMAT0000232	1	1	1	0	1	1	1	1	0	1	1	1	10
PRKCB	5579	NM_002738	hsa-miR-203a	MIMAT0000264	1	1	1	0	1	1	1	1	1	0	1	1	10
PRKCB	5579	NM_002738	hsa-miR-27a-3p	MIMAT0000084	1	1	1	0	1	1	1	1	0	1	1	1	10
PRKCB	5579	NM_002738	hsa-miR-27b-3p	MIMAT0000419	1	1	1	0	1	1	1	1	0	1	1	1	10
PRKCB	5579	NM_002738	hsa-miR-330-3p	MIMAT0000751	1	1	1	0	1	1	1	0	1	1	1	1	10
PRKCB	5579	NM_002738	hsa-miR-429	MIMAT0001536	1	1	1	0	1	1	1	1	1	0	1	1	10
PRKCB	5579	NM_002738	hsa-miR-432-5p	MIMAT0002814	1	1	1	0	1	1	1	0	1	1	1	1	10
RGMA	56963	NM_020211	hsa-miR-373-3p	MIMAT0000726	1	1	1	1	1	1	0	1	1	1	1	1	11
RGMA	56963	NM_020211	hsa-miR-520a-3p	MIMAT0002834	1	1	1	0	1	1	0	1	1	1	1	1	10
RGMA	56963	NM_020211	hsa-miR-520b	MIMAT0002843	1	1	1	0	1	1	0	1	1	1	1	1	10
RGMA	56963	NM_020211	hsa-miR-520c-3p	MIMAT0002846	1	1	1	0	1	1	0	1	1	1	1	1	10
RGMA	56963	NM_020211	hsa-miR-520d-3p	MIMAT0002856	1	1	1	0	1	1	0	1	1	1	1	1	10
RGMA	56963	NM_020211	hsa-miR-520e	MIMAT0002825	1	1	1	0	1	1	0	1	1	1	1	1	10
RGMA	56963	NM_020211	hsa-miR-106b-5p	MIMAT0000680	1	1	1	0	1	1	0	1	1	1	1	1	10
RGMA	56963	NM_020211	hsa-miR-20a-5p	MIMAT0000075	1	1	1	0	1	1	0	1	1	1	1	1	10
RGMA	56963	NM_020211	hsa-miR-214-3p	MIMAT0000271	1	1	1	0	1	1	0	1	1	1	1	1	10
SCARB2	950	NM_005506	hsa-miR-339-5p	MIMAT0000764	1	1	1	1	1	1	0	0	1	1	1	1	10
SIAH1	6477	NM_001006610	hsa-miR-488-5p	MIMAT0002804	1	1	1	0	1	1	1	1	0	1	1	1	10
SIAH1	6477	NM_001006610	hsa-miR-497-5p	MIMAT0002820	1	1	1	0	1	1	1	1	0	1	1	1	10
SIAH1	6477	NM_001006610	hsa-miR-15a-5p	MIMAT0000068	1	1	1	0	1	1	1	1	0	1	1	1	10
SIAH1	6477	NM_001006610	hsa-miR-15b-5p	MIMAT0000417	1	1	1	0	1	1	1	1	0	1	1	1	10
SIAH1	6477	NM_001006610	hsa-miR-16-5p	MIMAT0000069	1	1	1	0	1	1	1	1	0	1	1	1	10
SIAH1	6477	NM_001006610	hsa-miR-195-5p	MIMAT0000461	1	1	1	0	1	1	1	1	0	1	1	1	10
SIAH1	6477	NM_001006610	hsa-miR-223-3p	MIMAT0000280	1	1	1	1	1	1	1	0	0	1	1	1	10
SIAH1	6477	NM_001006610	hsa-miR-424-5p	MIMAT0001341	1	1	1	0	1	1	1	1	0	1	1	1	10
SLC25A3	5250	NM_213611	hsa-miR-141-3p	MIMAT0000432	1	1	1	1	1	1	1	1	0	1	1	1	11
SLC25A3	5250	NM_213611	hsa-miR-139-5p	MIMAT0000250	1	1	1	1	1	1	1	1	0	0	1	1	10
SLC25A3	5250	NM_213611	hsa-miR-200a-3p	MIMAT0000682	1	1	1	0	1	1	1	1	0	1	1	1	10
SOD1	6647	NM_000454	hsa-miR-224-5p	MIMAT0000281	1	1	1	1	1	1	0	0	1	1	1	1	10
XPNPEP1	7511	NM_020383	hsa-miR-583	MIMAT0003248	1	1	1	0	1	1	1	0	1	1	1	1	10
XPNPEP1	7511	NM_020383	hsa-miR-619-3p	MIMAT0003288	1	1	1	0	0	1	1	1	1	1	1	1	10
XPNPEP1	7511	NM_020383	hsa-miR-193b-3p	MIMAT0002819	1	1	1	0	1	1	1	0	1	1	1	1	10
ZDHHC9	51114	NM_001008222	hsa-miR-134-5p	MIMAT0000447	1	1	1	0	1	1	1	1	0	1	1	1	10
ZDHHC9	51114	NM_001008222	hsa-miR-765	MIMAT0003945	1	1	1	0	1	1	1	1	0	1	1	1	10
ZDHHC9	51114	NM_001008222	hsa-miR-106b-5p	MIMAT0000680	1	1	1	0	1	1	1	1	0	1	1	1	10
ALDOA	226	NM_000034	hsa-miR-34a-5p	MIMAT0000255	1	1	1	1	1	1	0	1	0	1	1	1	10
AUTS2	26053	NM_015570	hsa-miR-448	MIMAT0001532	1	1	1	0	1	1	0	1	1	1	1	1	10
AUTS2	26053	NM_015570	hsa-miR-1246	MIMAT0005898	1	1	1	1	0	1	0	1	1	1	1	1	10
CLIP3	25999	NM_001199570	hsa-miR-510-5p	MIMAT0002882	1	1	1	0	1	1	1	1	0	1	1	1	10
CNTNAP2	26047	NM_014141	hsa-miR-449a	MIMAT0001541	1	1	1	0	1	1	0	1	1	1	1	1	10
CNTNAP2	26047	NM_014141	hsa-miR-452-5p	MIMAT0001635	1	1	1	1	1	1	0	0	1	1	1	1	10
CNTNAP2	26047	NM_014141	hsa-miR-513a-5p	MIMAT0002877	1	1	1	0	1	1	0	1	1	1	1	1	10
CNTNAP2	26047	NM_014141	hsa-miR-618	MIMAT0003287	1	1	1	1	0	1	0	1	1	1	1	1	10
CNTNAP2	26047	NM_014141	hsa-miR-211-5p	MIMAT0000268	1	1	1	1	0	1	0	1	1	1	1	1	10
CNTNAP2	26047	NM_014141	hsa-miR-1248	MIMAT0005900	1	1	1	0	1	1	0	1	1	1	1	1	10
EGR2	1959	NM_000399	hsa-miR-150-5p	MIMAT0000451	1	1	1	0	1	1	1	1	1	1	1	1	11
EGR2	1959	NM_000399	hsa-miR-25-3p	MIMAT0000081	1	1	1	0	1	1	1	1	1	1	1	1	11
EGR2	1959	NM_000399	hsa-miR-363-3p	MIMAT0000707	1	1	1	0	1	1	1	1	1	1	1	1	11
EGR2	1959	NM_000399	hsa-miR-499a-3p	MIMAT0004772	0	1	1	1	1	1	0	1	1	1	1	1	10
EGR2	1959	NM_000399	hsa-miR-519a-3p	MIMAT0002869	1	1	1	0	0	1	1	1	1	1	1	1	10
EGR2	1959	NM_000399	hsa-miR-142-3p	MIMAT0000434	1	1	1	0	0	1	1	1	1	1	1	1	10
EGR2	1959	NM_000399	hsa-miR-92b-3p	MIMAT0003218	0	1	1	1	1	1	0	1	1	1	1	1	10
EGR2	1959	NM_000399	hsa-miR-106b-5p	MIMAT0000680	1	1	1	0	0	1	1	1	1	1	1	1	10
EGR2	1959	NM_000399	hsa-miR-20a-5p	MIMAT0000075	1	1	1	0	0	1	1	1	1	1	1	1	10
EGR2	1959	NM_000399	hsa-miR-32-5p	MIMAT0000090	1	1	1	1	0	1	0	1	1	1	1	1	10
EGR2	1959	NM_000399	hsa-miR-377-3p	MIMAT0000730	1	1	1	0	0	1	1	1	1	1	1	1	10
EGR2	1959	NM_000399	hsa-miR-124-3p	MIMAT0000422	1	1	1	0	0	1	1	1	1	1	1	1	10
FKBP1A	2280	NM_000801	hsa-miR-127-5p	MIMAT0004604	1	1	1	1	0	1	0	1	1	1	1	1	10
FKBP1A	2280	NM_000801	hsa-miR-181a-5p	MIMAT0000256	1	1	1	0	1	1	0	1	1	1	1	1	10
FKBP1A	2280	NM_000801	hsa-miR-181b-5p	MIMAT0000257	1	1	1	0	1	1	0	1	1	1	1	1	10
FKBP1A	2280	NM_000801	hsa-miR-181c-5p	MIMAT0000258	1	1	1	0	1	1	0	1	1	1	1	1	10
FOSB	2354	NM_006732	hsa-miR-27a-3p	MIMAT0000084	1	1	1	1	0	1	0	1	1	1	1	1	10
FOSB	2354	NM_006732	hsa-miR-298	MIMAT0004901	1	1	1	1	0	1	0	1	1	1	1	1	10
GNAS	2778	NM_001077490	hsa-miR-510-5p	MIMAT0002882	1	1	1	0	1	1	1	0	1	1	1	1	10
GNAS	2778	NM_001077490	hsa-miR-646	MIMAT0003316	0	1	1	1	0	1	1	1	1	1	1	1	10
H2AFY2	55506	NM_018649	hsa-miR-129-5p	MIMAT0000242	1	1	1	1	0	1	1	0	1	1	1	1	10
HNRNPK	3190	NM_002140	hsa-miR-105-5p	MIMAT0000102	1	1	1	0	1	1	1	1	0	1	1	1	10
HNRNPK	3190	NM_002140	hsa-miR-409-3p	MIMAT0001639	1	1	1	0	1	1	1	1	0	1	1	1	10
ID2	3398	NM_002166	hsa-miR-1237-3p	MIMAT0005592	1	1	1	1	0	1	0	1	1	1	1	1	10
IGF2R	3482	NM_000876	hsa-miR-1264	MIMAT0005791	1	1	1	0	1	1	0	1	1	1	1	1	10
IGF2R	3482	NM_000876	hsa-miR-769-5p	MIMAT0003886	1	1	1	0	1	1	0	1	1	1	1	1	10
IGF2R	3482	NM_000876	hsa-miR-204-5p	MIMAT0000265	1	1	1	0	1	1	0	1	1	1	1	1	10
IGF2R	3482	NM_000876	hsa-miR-211-5p	MIMAT0000268	1	1	1	0	1	1	0	1	1	1	1	1	10
IGF2R	3482	NM_000876	hsa-miR-30a-5p	MIMAT0000087	1	1	1	1	0	1	0	1	1	1	1	1	10
IGF2R	3482	NM_000876	hsa-miR-30d-5p	MIMAT0000245	1	1	1	1	0	1	0	1	1	1	1	1	10
IGF2R	3482	NM_000876	hsa-miR-1226-3p	MIMAT0005577	1	1	1	0	1	1	0	1	1	1	1	1	10
IRX2	153572	NM_033267	hsa-miR-330-3p	MIMAT0000751	1	1	1	0	1	1	1	1	1	1	1	1	11
IRX2	153572	NM_033267	hsa-miR-448	MIMAT0001532	1	1	1	0	1	1	0	1	1	1	1	1	10
IRX2	153572	NM_033267	hsa-miR-573	MIMAT0003238	1	1	1	0	1	1	1	0	1	1	1	1	10
LAMP2	3920	NM_002294	hsa-miR-186-5p	MIMAT0000456	1	1	1	0	1	1	0	1	1	1	1	1	10
MAPRE1	22919	NM_012325	hsa-miR-452-5p	MIMAT0001635	1	1	1	0	1	1	1	1	1	1	1	1	11
MAPRE1	22919	NM_012325	hsa-miR-17-5p	MIMAT0000070	1	1	1	0	1	1	1	1	1	1	1	1	11
MAPRE1	22919	NM_012325	hsa-miR-203a	MIMAT0000264	1	1	1	0	1	1	1	1	1	1	1	1	11
MAPRE1	22919	NM_012325	hsa-miR-515-5p	MIMAT0002826	0	1	1	0	1	1	1	1	1	1	1	1	10
MAPRE1	22919	NM_012325	hsa-miR-519a-3p	MIMAT0002869	1	1	1	0	0	1	1	1	1	1	1	1	10
MAPRE1	22919	NM_012325	hsa-miR-519b-3p	MIMAT0002837	1	1	1	0	0	1	1	1	1	1	1	1	10
MAPRE1	22919	NM_012325	hsa-miR-519c-3p	MIMAT0002832	1	1	1	0	0	1	1	1	1	1	1	1	10
MAPRE1	22919	NM_012325	hsa-miR-519d-3p	MIMAT0002853	1	1	1	0	0	1	1	1	1	1	1	1	10
MAPRE1	22919	NM_012325	hsa-miR-129-5p	MIMAT0000242	1	1	1	0	1	1	0	1	1	1	1	1	10
MAPRE1	22919	NM_012325	hsa-miR-20b-5p	MIMAT0001413	1	1	1	0	0	1	1	1	1	1	1	1	10
MAPRE1	22919	NM_012325	hsa-miR-339-5p	MIMAT0000764	0	1	1	0	1	1	1	1	1	1	1	1	10
MAPRE1	22919	NM_012325	hsa-miR-370-3p	MIMAT0000722	1	1	1	0	0	1	1	1	1	1	1	1	10
PDLIM1	9124	NM_020992	hsa-miR-922	MIMAT0004972	1	1	1	0	1	1	0	1	1	1	1	1	10
PFN2	5217	NM_053024	hsa-miR-499a-5p	MIMAT0002870	1	1	1	0	1	1	1	1	1	1	1	1	11
PFN2	5217	NM_053024	hsa-miR-512-3p	MIMAT0002823	1	1	1	0	1	1	1	1	1	1	1	1	11
PFN2	5217	NM_053024	hsa-miR-527	MIMAT0002862	1	1	1	1	1	1	1	0	1	1	1	1	11
PFN2	5217	NM_053024	hsa-miR-93-5p	MIMAT0000093	1	1	1	0	1	1	1	1	1	1	1	1	11
PFN2	5217	NM_053024	hsa-miR-17-5p	MIMAT0000070	1	1	1	0	1	1	1	1	1	1	1	1	11
PFN2	5217	NM_053024	hsa-miR-106a-5p	MIMAT0000103	1	1	1	0	1	1	1	1	1	1	1	1	11
PFN2	5217	NM_053024	hsa-miR-106b-5p	MIMAT0000680	1	1	1	0	1	1	1	1	1	1	1	1	11
PFN2	5217	NM_053024	hsa-miR-20a-5p	MIMAT0000075	1	1	1	0	1	1	1	1	1	1	1	1	11
PFN2	5217	NM_053024	hsa-miR-20b-5p	MIMAT0001413	1	1	1	0	1	1	1	1	1	1	1	1	11
PFN2	5217	NM_053024	hsa-miR-448	MIMAT0001532	1	1	1	0	1	1	1	1	0	1	1	1	10
PFN2	5217	NM_053024	hsa-miR-518a-5p	MIMAT0005457	1	1	1	1	1	1	0	0	1	1	1	1	10
PFN2	5217	NM_053024	hsa-miR-519d-3p	MIMAT0002853	1	1	1	0	1	1	1	1	1	0	1	1	10
PFN2	5217	NM_053024	hsa-miR-520d-3p	MIMAT0002856	1	1	1	0	1	1	1	1	0	1	1	1	10
PFN2	5217	NM_053024	hsa-miR-520d-5p	MIMAT0002855	1	1	1	1	0	1	1	0	1	1	1	1	10
PFN2	5217	NM_053024	hsa-miR-578	MIMAT0003243	1	1	1	0	1	1	0	1	1	1	1	1	10
PFN2	5217	NM_053024	hsa-miR-183-5p	MIMAT0000261	1	1	1	0	1	1	1	1	0	1	1	1	10
PFN2	5217	NM_053024	hsa-miR-302a-3p	MIMAT0000684	1	1	1	0	1	1	1	1	0	1	1	1	10
PFN2	5217	NM_053024	hsa-miR-302d-3p	MIMAT0000718	1	1	1	0	1	1	1	1	0	1	1	1	10
PFN2	5217	NM_053024	hsa-miR-372-3p	MIMAT0000724	1	1	1	0	1	1	1	1	0	1	1	1	10
PFN2	5217	NM_053024	hsa-miR-373-3p	MIMAT0000726	1	1	1	0	1	1	1	1	0	1	1	1	10
SERPINE2	5270	NM_006216	hsa-miR-199a-3p	MIMAT0000232	1	1	1	0	1	1	1	1	1	1	1	1	11
SERPINE2	5270	NM_006216	hsa-miR-542-3p	MIMAT0003389	1	1	1	0	0	1	1	1	1	1	1	1	10
SERPINE2	5270	NM_006216	hsa-miR-199b-3p	MIMAT0004563	1	1	1	0	1	1	0	1	1	1	1	1	10
SERPINE2	5270	NM_006216	hsa-miR-296-3p	MIMAT0004679	1	1	1	1	1	1	0	0	1	1	1	1	10
SH3KBP1	30011	NM_031892	hsa-miR-448	MIMAT0001532	1	0	1	0	1	1	1	1	1	1	1	1	10
SH3KBP1	30011	NM_031892	hsa-miR-26a-5p	MIMAT0000082	1	0	1	0	1	1	1	1	1	1	1	1	10
SH3KBP1	30011	NM_031892	hsa-miR-26b-5p	MIMAT0000083	1	0	1	0	1	1	1	1	1	1	1	1	10
SKP2	6502	NM_005983	hsa-miR-506-3p	MIMAT0002878	1	1	1	0	1	1	1	0	1	1	1	1	10
SMS	6611	NM_004595	hsa-miR-23a-3p	MIMAT0000078	1	1	1	0	1	1	0	1	1	1	1	1	10
SMS	6611	NM_004595	hsa-miR-23b-3p	MIMAT0000418	1	1	1	0	1	1	0	1	1	1	1	1	10
SNX3	8724	NM_003795	hsa-miR-648	MIMAT0003318	1	1	1	1	0	1	1	1	1	1	1	1	11
SNX3	8724	NM_003795	hsa-miR-544a	MIMAT0003164	0	1	1	0	1	1	1	1	1	1	1	1	10
SNX3	8724	NM_003795	hsa-miR-19b-3p	MIMAT0000074	1	1	1	0	1	1	1	0	1	1	1	1	10
UBE3C	9690	NM_014671	hsa-miR-519d-3p	MIMAT0002853	1	1	1	0	1	1	1	1	1	1	1	1	11
UBE3C	9690	NM_014671	hsa-miR-9-5p	MIMAT0000441	1	1	1	0	1	1	1	1	1	1	1	1	11
UBE3C	9690	NM_014671	hsa-miR-106b-5p	MIMAT0000680	1	1	1	0	1	1	1	1	1	1	1	1	11
UBE3C	9690	NM_014671	hsa-miR-20a-5p	MIMAT0000075	1	1	1	0	1	1	1	1	1	1	1	1	11
UBE3C	9690	NM_014671	hsa-miR-20b-5p	MIMAT0001413	1	1	1	0	1	1	1	1	1	1	1	1	11
UBE3C	9690	NM_014671	hsa-miR-135a-5p	MIMAT0000428	0	1	1	0	1	1	1	1	1	1	1	1	10
UBE3C	9690	NM_014671	hsa-miR-135b-5p	MIMAT0000758	0	1	1	0	1	1	1	1	1	1	1	1	10
UBE3C	9690	NM_014671	hsa-miR-17-5p	MIMAT0000070	1	1	1	0	1	1	1	1	1	0	1	1	10
UBE3C	9690	NM_014671	hsa-miR-106a-5p	MIMAT0000103	1	1	1	0	1	1	1	1	1	0	1	1	10
UBE3C	9690	NM_014671	hsa-miR-30a-5p	MIMAT0000087	1	1	1	0	1	1	1	1	1	0	1	1	10
UBE3C	9690	NM_014671	hsa-miR-30b-5p	MIMAT0000420	1	1	1	0	1	1	1	1	1	0	1	1	10
UBE3C	9690	NM_014671	hsa-miR-30c-5p	MIMAT0000244	1	1	1	0	1	1	1	1	1	0	1	1	10
UBE3C	9690	NM_014671	hsa-miR-30d-5p	MIMAT0000245	1	1	1	0	1	1	1	1	1	0	1	1	10
YWHAB	7529	NM_003404	hsa-miR-128-3p	MIMAT0000424	1	1	1	0	1	1	1	1	0	1	1	1	10
YWHAB	7529	NM_003404	hsa-miR-148b-3p	MIMAT0000759	1	1	1	0	1	1	1	1	0	1	1	1	10
YWHAB	7529	NM_003404	hsa-miR-27a-3p	MIMAT0000084	1	1	1	0	1	1	1	1	0	1	1	1	10
YWHAB	7529	NM_003404	hsa-miR-27b-3p	MIMAT0000419	1	1	1	0	1	1	1	1	0	1	1	1	10
YWHAB	7529	NM_003404	hsa-miR-361-5p	MIMAT0000703	1	1	1	0	1	1	1	1	0	1	1	1	10
YWHAH	7533	NM_003405	hsa-miR-497-5p	MIMAT0002820	1	1	1	0	1	1	1	1	1	1	1	1	11
YWHAH	7533	NM_003405	hsa-miR-583	MIMAT0003248	1	1	1	0	1	1	1	1	1	1	1	1	11
YWHAH	7533	NM_003405	hsa-miR-608	MIMAT0003276	1	1	1	0	1	1	1	1	1	1	1	1	11
YWHAH	7533	NM_003405	hsa-miR-103a-3p	MIMAT0000101	1	1	1	0	1	1	1	1	1	1	1	1	11
YWHAH	7533	NM_003405	hsa-miR-15b-5p	MIMAT0000417	1	1	1	0	1	1	1	1	1	1	1	1	11
YWHAH	7533	NM_003405	hsa-miR-16-5p	MIMAT0000069	1	1	1	0	1	1	1	1	1	1	1	1	11
YWHAH	7533	NM_003405	hsa-miR-107	MIMAT0000104	1	1	1	0	1	1	1	1	1	1	1	1	11
YWHAH	7533	NM_003405	hsa-miR-33a-5p	MIMAT0000091	1	1	1	0	1	1	1	1	1	1	1	1	11
YWHAH	7533	NM_003405	hsa-miR-33b-5p	MIMAT0003301	1	1	1	0	1	1	1	1	1	1	1	1	11
YWHAH	7533	NM_003405	hsa-miR-586	MIMAT0003252	1	1	1	0	0	1	1	1	1	1	1	1	10
YWHAH	7533	NM_003405	hsa-miR-660-5p	MIMAT0003338	1	1	1	0	1	1	1	0	1	1	1	1	10
YWHAH	7533	NM_003405	hsa-miR-885-5p	MIMAT0004947	1	1	1	0	1	1	0	1	1	1	1	1	10
YWHAH	7533	NM_003405	hsa-miR-15a-5p	MIMAT0000068	1	1	1	0	1	1	0	1	1	1	1	1	10
YWHAH	7533	NM_003405	hsa-miR-195-5p	MIMAT0000461	1	1	1	0	1	1	0	1	1	1	1	1	10
YWHAH	7533	NM_003405	hsa-miR-320a	MIMAT0000510	1	1	1	0	1	1	1	0	1	1	1	1	10
YWHAH	7533	NM_003405	hsa-miR-421	MIMAT0003339	1	1	1	0	1	1	1	1	1	0	1	1	10
YWHAH	7533	NM_003405	hsa-miR-424-5p	MIMAT0001341	1	1	1	0	1	1	1	1	1	0	1	1	10
ZIC3	7547	NM_003413	hsa-miR-136-5p	MIMAT0000448	1	1	1	0	1	1	1	1	1	1	1	1	11
ZIC3	7547	NM_003413	hsa-miR-802	MIMAT0004185	1	1	1	0	1	1	1	1	1	1	1	1	11
ZIC3	7547	NM_003413	hsa-miR-197-3p	MIMAT0000227	1	1	1	0	1	1	1	1	1	1	1	1	11
ZIC3	7547	NM_003413	hsa-miR-495-3p	MIMAT0002817	1	1	1	0	1	1	0	1	1	1	1	1	10
ZIC3	7547	NM_003413	hsa-miR-155-5p	MIMAT0000646	1	1	1	0	1	1	0	1	1	1	1	1	10
ZIC3	7547	NM_003413	hsa-miR-181c-5p	MIMAT0000258	1	1	1	0	1	1	0	1	1	1	1	1	10
ZIC3	7547	NM_003413	hsa-miR-193a-3p	MIMAT0000459	1	1	1	0	0	1	1	1	1	1	1	1	10
ZIC3	7547	NM_003413	hsa-miR-1246	MIMAT0005898	1	1	1	0	1	1	0	1	1	1	1	1	10
ACTG1	71	NM_001199954	hsa-miR-512-3p	MIMAT0002823	1	1	1	0	1	1	1	1	0	1	1	1	10
ALPL	249	NM_000478	hsa-miR-661	MIMAT0003324	1	1	1	1	0	1	1	0	1	1	1	1	10
ALPL	249	NM_000478	hsa-miR-204-5p	MIMAT0000265	1	1	1	0	1	1	1	1	1	0	1	1	10
ALPL	249	NM_000478	hsa-miR-211-5p	MIMAT0000268	1	1	1	0	1	1	1	1	1	0	1	1	10
CEBPZ	10153	NM_005760	hsa-miR-206	MIMAT0000462	1	1	1	0	1	1	1	1	1	1	1	1	11
CIRBP	1153	NM_001280	hsa-miR-548b-3p	MIMAT0003254	1	1	1	0	1	1	1	0	1	1	1	1	10
CIRBP	1153	NM_001280	hsa-miR-548d-3p	MIMAT0003323	1	1	1	0	1	1	1	0	1	1	1	1	10
CIRBP	1153	NM_001280	hsa-miR-27a-3p	MIMAT0000084	1	1	1	0	1	1	1	0	1	1	1	1	10
COL1A1	1277	NM_000088	hsa-let-7e-5p	MIMAT0000066	0	1	1	0	1	1	1	1	1	1	1	1	10
COL1A1	1277	NM_000088	hsa-miR-516b-3p	MIMAT0002860	1	1	1	0	1	1	1	1	1	0	1	1	10
COL1A1	1277	NM_000088	hsa-let-7g-5p	MIMAT0000414	0	1	1	0	1	1	1	1	1	1	1	1	10
COL1A1	1277	NM_000088	hsa-let-7i-5p	MIMAT0000415	0	1	1	0	1	1	1	1	1	1	1	1	10
COL1A1	1277	NM_000088	hsa-miR-589-3p	MIMAT0003256	1	1	1	1	0	1	1	0	1	1	1	1	10
COL1A1	1277	NM_000088	hsa-miR-612	MIMAT0003280	1	1	1	0	0	1	1	1	1	1	1	1	10
COL1A1	1277	NM_000088	hsa-miR-625-5p	MIMAT0003294	1	1	1	0	1	1	1	0	1	1	1	1	10
COL1A1	1277	NM_000088	hsa-miR-98-5p	MIMAT0000096	0	1	1	0	1	1	1	1	1	1	1	1	10
COL1A1	1277	NM_000088	hsa-let-7a-5p	MIMAT0000062	0	1	1	0	1	1	1	1	1	1	1	1	10
COL1A1	1277	NM_000088	hsa-let-7b-5p	MIMAT0000063	0	1	1	0	1	1	1	1	1	1	1	1	10
COL1A1	1277	NM_000088	hsa-let-7c-5p	MIMAT0000064	0	1	1	0	1	1	1	1	1	1	1	1	10
COL1A1	1277	NM_000088	hsa-let-7d-5p	MIMAT0000065	0	1	1	0	1	1	1	1	1	1	1	1	10
COL1A2	1278	NM_000089	hsa-miR-563	MIMAT0003227	1	1	1	1	1	1	1	1	1	1	1	1	12
COL1A2	1278	NM_000089	hsa-let-7i-5p	MIMAT0000415	1	1	1	0	1	1	1	1	1	1	1	1	11
COL1A2	1278	NM_000089	hsa-miR-92a-3p	MIMAT0000092	1	1	1	0	1	1	1	1	1	1	1	1	11
COL1A2	1278	NM_000089	hsa-miR-92b-3p	MIMAT0003218	1	1	1	1	1	1	1	1	1	0	1	1	11
COL1A2	1278	NM_000089	hsa-miR-29b-3p	MIMAT0000100	1	1	1	0	1	1	1	1	1	1	1	1	11
COL1A2	1278	NM_000089	hsa-let-7b-5p	MIMAT0000063	1	1	1	0	1	1	1	1	1	1	1	1	11
COL1A2	1278	NM_000089	hsa-let-7c-5p	MIMAT0000064	1	1	1	0	1	1	1	1	1	1	1	1	11
COL1A2	1278	NM_000089	hsa-let-7f-5p	MIMAT0000067	1	1	1	0	1	1	1	1	1	0	1	1	10
COL1A2	1278	NM_000089	hsa-miR-196b-5p	MIMAT0001080	1	1	1	0	1	1	1	1	1	0	1	1	10
COL1A2	1278	NM_000089	hsa-miR-25-3p	MIMAT0000081	0	1	1	0	1	1	1	1	1	1	1	1	10
COL1A2	1278	NM_000089	hsa-miR-29a-3p	MIMAT0000086	1	1	1	0	1	1	1	1	1	0	1	1	10
COL1A2	1278	NM_000089	hsa-miR-29c-3p	MIMAT0000681	1	1	1	0	1	1	1	1	1	0	1	1	10
COL1A2	1278	NM_000089	hsa-miR-32-5p	MIMAT0000090	1	1	1	0	1	1	1	1	1	0	1	1	10
COL4A1	1282	NM_001845	hsa-miR-646	MIMAT0003316	1	1	1	0	1	1	1	1	1	1	1	1	11
COL4A1	1282	NM_001845	hsa-miR-148a-3p	MIMAT0000243	1	1	1	0	1	1	1	1	1	1	1	1	11
COL4A1	1282	NM_001845	hsa-miR-152-3p	MIMAT0000438	1	1	1	0	1	1	1	1	1	1	1	1	11
COL4A1	1282	NM_001845	hsa-miR-29a-3p	MIMAT0000086	1	1	1	0	1	1	1	1	1	1	1	1	11
COL4A1	1282	NM_001845	hsa-miR-29b-3p	MIMAT0000100	1	1	1	0	1	1	1	1	1	1	1	1	11
COL4A1	1282	NM_001845	hsa-miR-124-3p	MIMAT0000422	1	1	1	0	1	1	1	1	1	1	1	1	11
COL4A1	1282	NM_001845	hsa-miR-506-3p	MIMAT0002878	1	1	1	0	1	1	1	1	1	0	1	1	10
COL4A1	1282	NM_001845	hsa-miR-628-5p	MIMAT0004809	1	1	1	0	1	1	0	1	1	1	1	1	10
COL4A1	1282	NM_001845	hsa-miR-637	MIMAT0003307	1	1	1	0	1	1	1	0	1	1	1	1	10
COL4A1	1282	NM_001845	hsa-miR-767-5p	MIMAT0003882	0	1	1	0	1	1	1	1	1	1	1	1	10
COL4A1	1282	NM_001845	hsa-miR-148b-3p	MIMAT0000759	1	1	1	0	1	1	1	0	1	1	1	1	10
COL4A1	1282	NM_001845	hsa-miR-29c-3p	MIMAT0000681	1	1	1	0	1	1	1	1	1	0	1	1	10
CTGF	1490	NM_001901	hsa-miR-668-3p	MIMAT0003881	1	1	1	0	1	1	1	0	1	1	1	1	10
CTGF	1490	NM_001901	hsa-miR-18a-5p	MIMAT0000072	0	1	1	0	1	1	1	1	1	1	1	1	10
CTGF	1490	NM_001901	hsa-miR-18b-5p	MIMAT0001412	0	1	1	0	1	1	1	1	1	1	1	1	10
FOS	2353	NM_005252	hsa-miR-101-3p	MIMAT0000099	1	1	1	0	1	1	1	1	1	1	1	1	11
FOS	2353	NM_005252	hsa-miR-139-5p	MIMAT0000250	1	1	1	0	1	1	1	1	1	1	1	1	11
FOS	2353	NM_005252	hsa-miR-221-3p	MIMAT0000278	0	1	1	1	1	1	1	1	1	1	1	1	11
FOS	2353	NM_005252	hsa-miR-222-3p	MIMAT0000279	1	1	1	0	1	1	1	1	1	1	1	1	11
FOS	2353	NM_005252	hsa-miR-490-5p	MIMAT0004764	0	1	1	1	1	1	0	1	1	1	1	1	10
FSCN1	6624	NM_003088	hsa-miR-145-5p	MIMAT0000437	1	1	1	0	1	1	0	1	1	1	1	1	10
GJA1	2697	NM_000165	hsa-miR-495-3p	MIMAT0002817	1	1	1	0	1	1	1	1	1	1	1	1	11
GJA1	2697	NM_000165	hsa-miR-130b-3p	MIMAT0000691	1	1	1	0	1	1	1	1	1	1	1	1	11
GJA1	2697	NM_000165	hsa-miR-206	MIMAT0000462	1	1	1	0	1	1	1	1	1	1	1	1	11
GJA1	2697	NM_000165	hsa-miR-30b-5p	MIMAT0000420	1	1	1	1	0	1	1	1	1	1	1	1	11
GJA1	2697	NM_000165	hsa-miR-454-3p	MIMAT0003885	1	1	1	0	1	1	1	1	1	0	1	1	10
GJA1	2697	NM_000165	hsa-miR-519d-3p	MIMAT0002853	1	1	1	0	1	1	1	0	1	1	1	1	10
GJA1	2697	NM_000165	hsa-miR-1	MIMAT0000416	1	1	1	0	1	1	1	1	1	0	1	1	10
GJA1	2697	NM_000165	hsa-miR-101-3p	MIMAT0000099	1	1	1	0	1	1	1	1	1	0	1	1	10
GJA1	2697	NM_000165	hsa-miR-17-5p	MIMAT0000070	1	1	1	0	1	1	1	0	1	1	1	1	10
GJA1	2697	NM_000165	hsa-miR-30a-5p	MIMAT0000087	1	1	1	0	0	1	1	1	1	1	1	1	10
GJA1	2697	NM_000165	hsa-miR-30d-5p	MIMAT0000245	1	1	1	0	0	1	1	1	1	1	1	1	10
GJA1	2697	NM_000165	hsa-miR-30e-5p	MIMAT0000692	1	1	1	0	0	1	1	1	1	1	1	1	10
IGFBP5	3488	NM_000599	hsa-miR-608	MIMAT0003276	1	1	1	0	1	1	0	1	1	1	1	1	10
IGFBP5	3488	NM_000599	hsa-miR-629-3p	MIMAT0003298	1	1	1	1	0	1	0	1	1	1	1	1	10
IGFBP5	3488	NM_000599	hsa-miR-661	MIMAT0003324	1	1	1	1	1	1	0	0	1	1	1	1	10
IGFBP5	3488	NM_000599	hsa-miR-1321	MIMAT0005952	1	1	1	0	1	1	0	1	1	1	1	1	10
IGFBP5	3488	NM_000599	hsa-miR-143-3p	MIMAT0000435	1	1	1	0	1	1	0	1	1	1	1	1	10
IGFBP5	3488	NM_000599	hsa-miR-203a	MIMAT0000264	1	1	1	0	1	1	0	1	1	1	1	1	10
LDHA	3939	NM_001165414	hsa-miR-449a	MIMAT0001541	1	1	1	0	1	1	1	1	0	1	1	1	10
MORF4L2	9643	NM_001142418	hsa-miR-494-3p	MIMAT0002816	1	1	1	0	1	1	1	1	0	1	1	1	10
MORF4L2	9643	NM_001142418	hsa-miR-33a-5p	MIMAT0000091	1	1	1	0	1	1	1	1	0	1	1	1	10
MORF4L2	9643	NM_001142418	hsa-miR-33b-5p	MIMAT0003301	1	1	1	0	1	1	1	1	0	1	1	1	10
NUAK1	9891	NM_014840	hsa-miR-532-5p	MIMAT0002888	1	1	1	0	1	1	0	1	1	1	1	1	10
NUAK1	9891	NM_014840	hsa-miR-767-5p	MIMAT0003882	1	1	1	1	0	1	0	1	1	1	1	1	10
NUAK1	9891	NM_014840	hsa-miR-182-5p	MIMAT0000259	1	1	1	0	1	1	0	1	1	1	1	1	10
NUAK1	9891	NM_014840	hsa-miR-203a	MIMAT0000264	1	1	1	0	1	1	0	1	1	1	1	1	10
NUAK1	9891	NM_014840	hsa-miR-374a-5p	MIMAT0000727	1	1	1	0	1	1	0	1	1	1	1	1	10
NUAK1	9891	NM_014840	hsa-miR-374b-5p	MIMAT0004955	1	1	1	0	1	1	0	1	1	1	1	1	10
PCDH18	54510	NM_019035	hsa-miR-519e-3p	MIMAT0002829	1	1	1	1	1	1	1	0	1	1	1	1	11
PCDH18	54510	NM_019035	hsa-miR-182-5p	MIMAT0000259	1	1	1	0	1	1	1	1	1	0	1	1	10
PCDH18	54510	NM_019035	hsa-miR-26a-5p	MIMAT0000082	1	1	1	0	0	1	1	1	1	1	1	1	10
PCDH18	54510	NM_019035	hsa-miR-26b-5p	MIMAT0000083	1	1	1	0	0	1	1	1	1	1	1	1	10
PLS3	5358	NM_005032	hsa-miR-495-3p	MIMAT0002817	1	1	1	0	1	1	1	0	1	1	1	1	10
PLS3	5358	NM_005032	hsa-miR-544a	MIMAT0003164	1	1	1	0	0	1	1	1	1	1	1	1	10
PLS3	5358	NM_005032	hsa-miR-935	MIMAT0004978	1	1	1	0	1	1	0	1	1	1	1	1	10
S100A10	6281	NM_002966	hsa-miR-767-3p	MIMAT0003883	1	1	1	0	1	1	0	1	1	1	1	1	10
TEK	7010	NM_000459	hsa-miR-454-3p	MIMAT0003885	1	1	1	0	1	1	1	0	1	1	1	1	10
TEK	7010	NM_000459	hsa-miR-150-5p	MIMAT0000451	1	1	1	0	1	1	1	0	1	1	1	1	10
TMSB4X	7114	NM_021109	hsa-miR-1	MIMAT0000416	1	1	1	0	1	1	0	1	1	1	1	1	10
TMSB4X	7114	NM_021109	hsa-miR-183-5p	MIMAT0000261	1	1	1	0	1	1	0	1	1	1	1	1	10
TMSB4X	7114	NM_021109	hsa-miR-206	MIMAT0000462	1	1	1	0	1	1	0	1	1	1	1	1	10
USP9X	8239	NM_001039590	hsa-miR-627-5p	MIMAT0003296	1	1	1	1	1	1	1	1	0	0	1	1	10
WLS	79971	NM_024911	hsa-miR-320a	MIMAT0000510	1	1	1	0	1	1	1	0	1	1	1	1	10

## Sheet: miRNA_LS_up
Gene	EntrezID	RefseqID	miRNA	MIMATid	miRWalk	Microt4	miRanda	mirbridge	miRDB	miRMap	miRNAMap	Pictar2	PITA	RNA22	RNAhybrid	Targetscan	SUM
CAV2	858	NM_001233	hsa-miR-144-3p	MIMAT0000436	1	1	1	0	1	1	0	1	1	1	1	1	10
COL3A1	1281	NM_000090	hsa-let-7f-5p	MIMAT0000067	1	1	1	0	1	1	1	1	1	1	1	1	11
COL3A1	1281	NM_000090	hsa-let-7i-5p	MIMAT0000415	1	1	1	1	1	1	1	1	1	0	1	1	11
COL3A1	1281	NM_000090	hsa-let-7a-5p	MIMAT0000062	1	1	1	0	1	1	1	1	1	1	1	1	11
COL3A1	1281	NM_000090	hsa-miR-29b-3p	MIMAT0000100	1	1	1	0	1	1	1	1	1	1	1	1	11
COL3A1	1281	NM_000090	hsa-miR-29c-3p	MIMAT0000681	1	1	1	0	1	1	1	1	1	1	1	1	11
COL3A1	1281	NM_000090	hsa-let-7b-5p	MIMAT0000063	1	1	1	0	1	1	1	1	1	1	1	1	11
COL3A1	1281	NM_000090	hsa-let-7c-5p	MIMAT0000064	1	1	1	0	1	1	1	1	1	1	1	1	11
COL3A1	1281	NM_000090	hsa-let-7e-5p	MIMAT0000066	1	1	1	0	1	1	1	1	1	0	1	1	10
COL3A1	1281	NM_000090	hsa-let-7g-5p	MIMAT0000414	1	1	1	0	1	1	1	1	1	0	1	1	10
COL3A1	1281	NM_000090	hsa-miR-98-5p	MIMAT0000096	1	1	1	0	1	1	1	1	1	0	1	1	10
COL3A1	1281	NM_000090	hsa-miR-29a-3p	MIMAT0000086	0	1	1	0	1	1	1	1	1	1	1	1	10
DYNLT3	6990	NM_006520	hsa-miR-92b-3p	MIMAT0003218	1	1	1	1	1	1	0	1	1	1	1	1	11
DYNLT3	6990	NM_006520	hsa-miR-448	MIMAT0001532	1	1	1	0	1	1	0	1	1	1	1	1	10
DYNLT3	6990	NM_006520	hsa-miR-92a-3p	MIMAT0000092	1	1	1	0	1	1	0	1	1	1	1	1	10
EMP1	2012	NM_001423	hsa-miR-539-5p	MIMAT0003163	1	1	1	1	1	1	0	0	1	1	1	1	10
EMP1	2012	NM_001423	hsa-miR-101-3p	MIMAT0000099	1	1	1	0	1	1	0	1	1	1	1	1	10
EMP1	2012	NM_001423	hsa-miR-361-3p	MIMAT0004682	1	1	1	0	1	1	0	1	1	1	1	1	10
EREG	2069	NM_001432	hsa-miR-454-3p	MIMAT0003885	1	1	1	0	1	1	0	1	1	1	1	1	10
EREG	2069	NM_001432	hsa-miR-519b-3p	MIMAT0002837	1	1	1	0	1	1	0	1	1	1	1	1	10
EREG	2069	NM_001432	hsa-miR-519c-3p	MIMAT0002832	1	1	1	0	1	1	0	1	1	1	1	1	10
EREG	2069	NM_001432	hsa-miR-93-5p	MIMAT0000093	1	1	1	0	1	1	0	1	1	1	1	1	10
EREG	2069	NM_001432	hsa-miR-17-5p	MIMAT0000070	1	1	1	0	1	1	0	1	1	1	1	1	10
EREG	2069	NM_001432	hsa-miR-106a-5p	MIMAT0000103	1	1	1	0	1	1	0	1	1	1	1	1	10
EREG	2069	NM_001432	hsa-miR-20a-5p	MIMAT0000075	1	1	1	0	1	1	0	1	1	1	1	1	10
EREG	2069	NM_001432	hsa-miR-20b-5p	MIMAT0001413	1	1	1	0	1	1	0	1	1	1	1	1	10
EREG	2069	NM_001432	hsa-miR-301a-3p	MIMAT0000688	1	1	1	0	1	1	0	1	1	1	1	1	10
EREG	2069	NM_001432	hsa-miR-320a	MIMAT0000510	1	1	1	0	1	1	0	1	1	1	1	1	10
EREG	2069	NM_001432	hsa-miR-320b	MIMAT0005792	1	1	1	0	1	1	0	1	1	1	1	1	10
EREG	2069	NM_001432	hsa-miR-320c	MIMAT0005793	1	1	1	0	1	1	0	1	1	1	1	1	10
EREG	2069	NM_001432	hsa-miR-320d	MIMAT0006764	1	1	1	0	1	1	0	1	1	1	1	1	10
F2RL2	2151	NM_004101	hsa-miR-20a-5p	MIMAT0000075	1	1	1	1	1	1	0	0	1	1	1	1	10
FAP	2191	NM_004460	hsa-miR-552-3p	MIMAT0003215	1	1	1	0	0	1	1	1	1	1	1	1	10
FAP	2191	NM_004460	hsa-miR-30a-5p	MIMAT0000087	1	1	1	0	1	1	1	1	1	0	1	1	10
FBN1	2200	NM_000138	hsa-miR-29a-3p	MIMAT0000086	1	1	1	0	1	1	1	1	1	1	1	1	11
FBN1	2200	NM_000138	hsa-miR-29b-3p	MIMAT0000100	1	1	1	0	1	1	1	1	1	1	1	1	11
FBN1	2200	NM_000138	hsa-miR-29c-3p	MIMAT0000681	1	1	1	0	1	1	1	1	1	1	1	1	11
FBN1	2200	NM_000138	hsa-miR-513b-5p	MIMAT0005788	1	1	1	0	1	1	0	1	1	1	1	1	10
FBN1	2200	NM_000138	hsa-miR-542-3p	MIMAT0003389	1	1	1	0	0	1	1	1	1	1	1	1	10
FBN1	2200	NM_000138	hsa-miR-140-5p	MIMAT0000431	1	1	1	0	1	1	0	1	1	1	1	1	10
FBN1	2200	NM_000138	hsa-miR-92a-3p	MIMAT0000092	1	0	1	0	1	1	1	1	1	1	1	1	10
FBN1	2200	NM_000138	hsa-miR-92b-3p	MIMAT0003218	1	0	1	0	1	1	1	1	1	1	1	1	10
FBN1	2200	NM_000138	hsa-miR-9-5p	MIMAT0000441	1	0	1	0	1	1	1	1	1	1	1	1	10
FBN1	2200	NM_000138	hsa-miR-25-3p	MIMAT0000081	0	0	1	1	1	1	1	1	1	1	1	1	10
FBN1	2200	NM_000138	hsa-miR-32-5p	MIMAT0000090	1	0	1	0	1	1	1	1	1	1	1	1	10
FBN1	2200	NM_000138	hsa-miR-367-3p	MIMAT0000719	1	0	1	0	1	1	1	1	1	1	1	1	10
FN1	2335	NM_212482	hsa-miR-520a-5p	MIMAT0002833	1	1	1	0	1	1	1	1	0	1	1	1	10
HAPLN1	1404	NM_001884	hsa-miR-218-5p	MIMAT0000275	1	1	1	0	1	1	1	1	1	1	1	1	11
HAPLN1	1404	NM_001884	hsa-miR-636	MIMAT0003306	1	1	1	0	1	1	1	0	1	1	1	1	10
IGFBP5	3488	NM_000599	hsa-miR-608	MIMAT0003276	1	1	1	0	1	1	0	1	1	1	1	1	10
IGFBP5	3488	NM_000599	hsa-miR-629-3p	MIMAT0003298	1	1	1	1	0	1	0	1	1	1	1	1	10
IGFBP5	3488	NM_000599	hsa-miR-661	MIMAT0003324	1	1	1	1	1	1	0	0	1	1	1	1	10
IGFBP5	3488	NM_000599	hsa-miR-1321	MIMAT0005952	1	1	1	0	1	1	0	1	1	1	1	1	10
IGFBP5	3488	NM_000599	hsa-miR-143-3p	MIMAT0000435	1	1	1	0	1	1	0	1	1	1	1	1	10
IGFBP5	3488	NM_000599	hsa-miR-203a	MIMAT0000264	1	1	1	0	1	1	0	1	1	1	1	1	10
LOX	4015	NM_002317	hsa-miR-30b-5p	MIMAT0000420	1	1	1	1	1	1	0	1	1	1	1	1	11
LOX	4015	NM_002317	hsa-miR-507	MIMAT0002879	1	1	1	1	1	1	0	0	1	1	1	1	10
LOX	4015	NM_002317	hsa-miR-583	MIMAT0003248	1	1	1	0	1	1	0	1	1	1	1	1	10
LOX	4015	NM_002317	hsa-miR-29b-3p	MIMAT0000100	1	1	1	0	1	1	0	1	1	1	1	1	10
LOX	4015	NM_002317	hsa-miR-29c-3p	MIMAT0000681	1	1	1	0	1	1	0	1	1	1	1	1	10
LOX	4015	NM_002317	hsa-miR-30a-5p	MIMAT0000087	1	1	1	1	1	1	0	1	1	0	1	1	10
LOX	4015	NM_002317	hsa-miR-30c-5p	MIMAT0000244	1	1	1	0	1	1	0	1	1	1	1	1	10
LOX	4015	NM_002317	hsa-miR-30d-5p	MIMAT0000245	1	1	1	1	1	1	0	1	1	0	1	1	10
LOX	4015	NM_002317	hsa-miR-30e-5p	MIMAT0000692	1	1	1	1	1	1	0	1	1	0	1	1	10
MEIS2	4212	NM_170677	hsa-miR-525-5p	MIMAT0002838	1	1	1	1	1	1	1	1	0	1	1	1	11
MEIS2	4212	NM_170677	hsa-miR-199a-3p	MIMAT0000232	1	1	1	1	1	1	1	1	0	1	1	1	11
MEIS2	4212	NM_170677	hsa-miR-520a-5p	MIMAT0002833	1	1	1	0	1	1	1	1	0	1	1	1	10
MEIS2	4212	NM_170677	hsa-miR-129-5p	MIMAT0000242	1	1	1	0	1	1	1	1	0	1	1	1	10
MEIS2	4212	NM_170677	hsa-miR-199b-3p	MIMAT0004563	1	1	1	1	1	1	0	1	0	1	1	1	10
NR2F2	7026	NM_021005	hsa-miR-495-3p	MIMAT0002817	1	1	1	0	1	1	0	1	1	1	1	1	10
NR2F2	7026	NM_021005	hsa-miR-1323	MIMAT0005795	1	1	1	0	1	1	0	1	1	1	1	1	10
NR2F2	7026	NM_021005	hsa-miR-144-3p	MIMAT0000436	1	1	1	0	1	1	0	1	1	1	1	1	10
NR2F2	7026	NM_021005	hsa-miR-150-5p	MIMAT0000451	1	1	1	0	1	1	0	1	1	1	1	1	10
NRP1	8829	NM_003873	hsa-miR-148a-3p	MIMAT0000243	1	1	1	0	1	1	1	1	1	1	1	1	11
NRP1	8829	NM_003873	hsa-miR-152-3p	MIMAT0000438	1	1	1	0	1	1	1	1	1	1	1	1	11
NRP1	8829	NM_003873	hsa-miR-206	MIMAT0000462	1	1	1	0	1	1	1	1	1	1	1	1	11
NRP1	8829	NM_003873	hsa-miR-320a	MIMAT0000510	1	1	1	0	1	1	1	1	1	1	1	1	11
NRP1	8829	NM_003873	hsa-miR-338-3p	MIMAT0000763	1	1	1	0	1	1	1	1	1	1	1	1	11
NRP1	8829	NM_003873	hsa-miR-487a-3p	MIMAT0002178	1	1	1	0	1	1	1	0	1	1	1	1	10
NRP1	8829	NM_003873	hsa-miR-570-3p	MIMAT0003235	1	1	1	0	1	1	1	0	1	1	1	1	10
NRP1	8829	NM_003873	hsa-miR-612	MIMAT0003280	1	1	1	0	1	1	1	0	1	1	1	1	10
NRP1	8829	NM_003873	hsa-miR-1	MIMAT0000416	1	1	1	0	1	1	0	1	1	1	1	1	10
NRP1	8829	NM_003873	hsa-miR-130b-3p	MIMAT0000691	1	1	1	0	0	1	1	1	1	1	1	1	10
NRP1	8829	NM_003873	hsa-miR-141-3p	MIMAT0000432	1	1	1	0	0	1	1	1	1	1	1	1	10
NRP1	8829	NM_003873	hsa-miR-770-5p	MIMAT0003948	0	1	1	0	1	1	1	1	1	1	1	1	10
NRP1	8829	NM_003873	hsa-miR-875-3p	MIMAT0004923	1	1	1	0	1	1	0	1	1	1	1	1	10
NRP1	8829	NM_003873	hsa-miR-148b-3p	MIMAT0000759	1	1	1	0	1	1	1	0	1	1	1	1	10
NRP1	8829	NM_003873	hsa-miR-1825	MIMAT0006765	1	1	1	1	0	1	0	1	1	1	1	1	10
NRP1	8829	NM_003873	hsa-miR-200a-3p	MIMAT0000682	1	1	1	0	0	1	1	1	1	1	1	1	10
NRP1	8829	NM_003873	hsa-miR-214-3p	MIMAT0000271	0	1	1	1	0	1	1	1	1	1	1	1	10
NRP1	8829	NM_003873	hsa-miR-301b	MIMAT0004958	1	1	1	0	1	1	0	1	1	1	1	1	10
NRP1	8829	NM_003873	hsa-miR-30c-5p	MIMAT0000244	1	1	1	0	0	1	1	1	1	1	1	1	10
NRP1	8829	NM_003873	hsa-miR-1200	MIMAT0005863	1	1	1	0	1	1	0	1	1	1	1	1	10
NRP1	8829	NM_003873	hsa-miR-1202	MIMAT0005865	1	1	1	1	1	1	0	0	1	1	1	1	10
NRP1	8829	NM_003873	hsa-miR-320b	MIMAT0005792	1	1	1	0	1	1	0	1	1	1	1	1	10
NRP1	8829	NM_003873	hsa-miR-320c	MIMAT0005793	1	1	1	0	1	1	0	1	1	1	1	1	10
NRP1	8829	NM_003873	hsa-miR-320d	MIMAT0006764	1	1	1	0	1	1	0	1	1	1	1	1	10
NRP1	8829	NM_003873	hsa-miR-326	MIMAT0000756	1	1	1	1	0	1	0	1	1	1	1	1	10
NRP1	8829	NM_003873	hsa-miR-1226-3p	MIMAT0005577	1	1	1	0	1	1	0	1	1	1	1	1	10
NRP1	8829	NM_003873	hsa-miR-124-3p	MIMAT0000422	1	1	1	0	0	1	1	1	1	1	1	1	10
PLK2	10769	NM_006622	hsa-miR-128-3p	MIMAT0000424	1	1	1	0	1	1	1	1	1	1	1	1	11
PLK2	10769	NM_006622	hsa-miR-27a-3p	MIMAT0000084	1	1	1	0	1	1	1	1	1	1	1	1	11
PLK2	10769	NM_006622	hsa-miR-27b-3p	MIMAT0000419	1	1	1	0	1	1	1	1	1	1	1	1	11
PLK2	10769	NM_006622	hsa-miR-200c-3p	MIMAT0000617	0	1	1	0	1	1	1	1	1	1	1	1	10
QPCT	25797	NM_012413	hsa-miR-524-5p	MIMAT0002849	1	1	1	0	1	1	1	0	1	1	1	1	10
SEMA3C	10512	NM_006379	hsa-miR-487a-3p	MIMAT0002178	1	1	1	0	1	1	0	1	1	1	1	1	10
SEMA3C	10512	NM_006379	hsa-miR-300	MIMAT0004903	1	1	1	0	1	1	0	1	1	1	1	1	10
SERPINE1	5054	NM_000602	hsa-miR-148a-3p	MIMAT0000243	1	1	1	0	1	1	0	1	1	1	1	1	10
SERPINE1	5054	NM_000602	hsa-miR-152-3p	MIMAT0000438	1	1	1	0	1	1	0	1	1	1	1	1	10
SLITRK6	84189	NM_032229	hsa-miR-125a-5p	MIMAT0000443	1	1	1	0	1	1	0	1	1	1	1	1	10
SLITRK6	84189	NM_032229	hsa-miR-124-3p	MIMAT0000422	1	1	1	1	1	1	0	1	1	0	1	1	10
SNAI2	6591	NM_003068	hsa-miR-506-3p	MIMAT0002878	1	1	1	0	1	1	1	1	1	1	1	1	11
SNAI2	6591	NM_003068	hsa-miR-182-5p	MIMAT0000259	1	1	1	0	1	1	1	1	1	1	1	1	11
SNAI2	6591	NM_003068	hsa-miR-124-3p	MIMAT0000422	1	1	1	0	1	1	1	1	1	1	1	1	11
SNAI2	6591	NM_003068	hsa-miR-511-5p	MIMAT0002808	1	1	1	0	1	1	1	0	1	1	1	1	10
SNAI2	6591	NM_003068	hsa-miR-557	MIMAT0003221	1	1	1	0	1	1	1	0	1	1	1	1	10
SNAI2	6591	NM_003068	hsa-miR-613	MIMAT0003281	1	1	1	0	1	1	1	1	1	0	1	1	10
SNAI2	6591	NM_003068	hsa-miR-1	MIMAT0000416	1	1	1	0	1	1	1	1	1	0	1	1	10
SNAI2	6591	NM_003068	hsa-miR-204-5p	MIMAT0000265	1	1	1	0	1	1	1	0	1	1	1	1	10
SNAI2	6591	NM_003068	hsa-miR-206	MIMAT0000462	1	1	1	0	1	1	0	1	1	1	1	1	10
SNAI2	6591	NM_003068	hsa-miR-429	MIMAT0001536	1	1	1	0	1	1	1	1	1	0	1	1	10
SRPX2	27286	NM_014467	hsa-miR-651-5p	MIMAT0003321	1	1	1	1	1	1	1	0	1	0	1	1	10
TGFB2	7042	NM_001135599	hsa-miR-495-3p	MIMAT0002817	1	1	1	0	1	1	1	1	0	1	1	1	10
TGFB2	7042	NM_001135599	hsa-miR-130a-3p	MIMAT0000425	1	1	1	1	0	1	1	1	0	1	1	1	10
TGFB2	7042	NM_001135599	hsa-miR-149-5p	MIMAT0000450	1	1	1	0	1	1	1	1	0	1	1	1	10
TGFB2	7042	NM_001135599	hsa-miR-203a	MIMAT0000264	1	1	1	0	1	1	1	1	0	1	1	1	10
TGFB2	7042	NM_001135599	hsa-miR-24-3p	MIMAT0000080	1	1	1	1	0	1	1	1	0	1	1	1	10
TGFB2	7042	NM_001135599	hsa-miR-29b-3p	MIMAT0000100	1	1	1	1	0	1	1	1	0	1	1	1	10
TGFBI	7045	NM_000358	hsa-miR-181a-5p	MIMAT0000256	1	1	1	0	1	1	0	1	1	1	1	1	10
TGFBI	7045	NM_000358	hsa-miR-181b-5p	MIMAT0000257	1	1	1	0	1	1	0	1	1	1	1	1	10
TGFBI	7045	NM_000358	hsa-miR-181c-5p	MIMAT0000258	1	1	1	0	1	1	0	1	1	1	1	1	10
TGFBI	7045	NM_000358	hsa-miR-21-5p	MIMAT0000076	1	1	1	0	1	1	0	1	1	1	1	1	10
TIMP3	7078	NM_000362	hsa-miR-433-3p	MIMAT0001627	1	1	1	1	1	1	0	0	1	1	1	1	10
TIMP3	7078	NM_000362	hsa-miR-450b-5p	MIMAT0004909	1	1	1	0	1	1	0	1	1	1	1	1	10
TIMP3	7078	NM_000362	hsa-miR-520d-3p	MIMAT0002856	1	1	1	1	1	1	0	0	1	1	1	1	10
TIMP3	7078	NM_000362	hsa-miR-579-3p	MIMAT0003244	1	1	1	0	1	1	0	1	1	1	1	1	10
TIMP3	7078	NM_000362	hsa-miR-613	MIMAT0003281	1	1	1	0	1	1	0	1	1	1	1	1	10
TIMP3	7078	NM_000362	hsa-miR-1	MIMAT0000416	1	1	1	0	1	1	0	1	1	1	1	1	10
TIMP3	7078	NM_000362	hsa-miR-665	MIMAT0004952	1	1	1	0	1	1	0	1	1	1	1	1	10
TIMP3	7078	NM_000362	hsa-miR-1321	MIMAT0005952	1	1	1	0	1	1	0	1	1	1	1	1	10
TIMP3	7078	NM_000362	hsa-miR-765	MIMAT0003945	1	1	1	0	1	1	0	1	1	1	1	1	10
TIMP3	7078	NM_000362	hsa-miR-940	MIMAT0004983	1	1	1	1	1	1	0	0	1	1	1	1	10
TIMP3	7078	NM_000362	hsa-miR-181a-5p	MIMAT0000256	1	1	1	0	1	1	0	1	1	1	1	1	10
TIMP3	7078	NM_000362	hsa-miR-181b-5p	MIMAT0000257	1	1	1	0	1	1	0	1	1	1	1	1	10
TIMP3	7078	NM_000362	hsa-miR-181c-5p	MIMAT0000258	1	1	1	0	1	1	0	1	1	1	1	1	10
TIMP3	7078	NM_000362	hsa-miR-181d-5p	MIMAT0002821	1	1	1	0	1	1	0	1	1	1	1	1	10
TIMP3	7078	NM_000362	hsa-miR-206	MIMAT0000462	1	1	1	0	1	1	0	1	1	1	1	1	10
TIMP3	7078	NM_000362	hsa-miR-21-5p	MIMAT0000076	1	1	1	0	1	1	0	1	1	1	1	1	10
TIMP3	7078	NM_000362	hsa-miR-221-3p	MIMAT0000278	1	1	1	1	0	1	0	1	1	1	1	1	10
TIMP3	7078	NM_000362	hsa-miR-299-3p	MIMAT0000687	1	1	1	1	0	1	0	1	1	1	1	1	10
TM4SF1	4071	NM_014220	hsa-miR-206	MIMAT0000462	1	1	1	1	1	1	0	0	1	1	1	1	10
WLS	79971	NM_024911	hsa-miR-320a	MIMAT0000510	1	1	1	0	1	1	1	0	1	1	1	1	10
WNT5A	7474	NM_003392	hsa-miR-520f-3p	MIMAT0002830	1	1	1	0	1	1	0	1	1	1	1	1	10
WNT5A	7474	NM_003392	hsa-miR-300	MIMAT0004903	1	1	1	0	1	1	0	1	1	1	1	1	10
WNT5A	7474	NM_003392	hsa-miR-381-3p	MIMAT0000736	1	1	1	0	1	1	0	1	1	1	1	1	10
ADAM19	8728	NM_033274	hsa-miR-23a-3p	MIMAT0000078	1	1	1	0	1	1	0	1	1	1	1	1	10
ADAM19	8728	NM_033274	hsa-miR-23b-3p	MIMAT0000418	1	1	1	0	1	1	0	1	1	1	1	1	10
ADAM19	8728	NM_033274	hsa-miR-26a-5p	MIMAT0000082	1	1	1	0	1	1	0	1	1	1	1	1	10
ANGPT2	285	NM_001147	hsa-miR-543	MIMAT0004954	1	1	1	0	1	1	0	1	1	1	1	1	10
ANGPT2	285	NM_001147	hsa-miR-561-3p	MIMAT0003225	1	1	1	0	1	1	1	0	1	1	1	1	10
ANGPT2	285	NM_001147	hsa-miR-145-5p	MIMAT0000437	1	1	1	0	1	1	0	1	1	1	1	1	10
ANTXR2	118429	NM_058172	hsa-miR-506-3p	MIMAT0002878	1	1	1	0	1	1	0	1	1	1	1	1	10
ANTXR2	118429	NM_058172	hsa-miR-513a-5p	MIMAT0002877	1	1	1	0	1	1	0	1	1	1	1	1	10
ANTXR2	118429	NM_058172	hsa-miR-516a-3p	MIMAT0006778	1	1	1	0	1	1	0	1	1	1	1	1	10
ANTXR2	118429	NM_058172	hsa-miR-516b-3p	MIMAT0002860	1	1	1	0	1	1	0	1	1	1	1	1	10
ANTXR2	118429	NM_058172	hsa-miR-579-3p	MIMAT0003244	1	1	1	0	1	1	0	1	1	1	1	1	10
ANTXR2	118429	NM_058172	hsa-miR-155-5p	MIMAT0000646	1	1	1	0	1	1	0	1	1	1	1	1	10
ANTXR2	118429	NM_058172	hsa-miR-330-3p	MIMAT0000751	1	1	1	1	0	1	0	1	1	1	1	1	10
ANTXR2	118429	NM_058172	hsa-miR-124-3p	MIMAT0000422	1	1	1	0	1	1	0	1	1	1	1	1	10
ARID5B	84159	NM_032199	hsa-miR-24-3p	MIMAT0000080	1	1	1	0	1	1	1	1	1	1	1	1	11
ARID5B	84159	NM_032199	hsa-miR-518c-5p	MIMAT0002847	1	1	1	0	1	1	1	1	0	1	1	1	10
ARID5B	84159	NM_032199	hsa-miR-522-3p	MIMAT0002868	1	1	1	0	1	1	1	1	1	0	1	1	10
ARID5B	84159	NM_032199	hsa-miR-142-3p	MIMAT0000434	1	1	1	0	0	1	1	1	1	1	1	1	10
ARID5B	84159	NM_032199	hsa-miR-144-3p	MIMAT0000436	1	1	1	0	1	1	0	1	1	1	1	1	10
ARID5B	84159	NM_032199	hsa-miR-182-3p	MIMAT0000260	1	1	1	0	1	1	1	1	0	1	1	1	10
ARID5B	84159	NM_032199	hsa-miR-1179	MIMAT0005824	1	1	1	0	1	1	0	1	1	1	1	1	10
ARID5B	84159	NM_032199	hsa-miR-30a-5p	MIMAT0000087	1	1	1	0	1	1	0	1	1	1	1	1	10
ARID5B	84159	NM_032199	hsa-miR-30b-5p	MIMAT0000420	1	1	1	0	1	1	1	1	1	0	1	1	10
ARID5B	84159	NM_032199	hsa-miR-30c-5p	MIMAT0000244	1	1	1	0	1	1	1	1	1	0	1	1	10
ARID5B	84159	NM_032199	hsa-miR-30d-5p	MIMAT0000245	1	1	1	0	1	1	0	1	1	1	1	1	10
ARID5B	84159	NM_032199	hsa-miR-320a	MIMAT0000510	1	1	1	0	0	1	1	1	1	1	1	1	10
ARID5B	84159	NM_032199	hsa-miR-33a-5p	MIMAT0000091	1	1	1	0	1	1	0	1	1	1	1	1	10
ARID5B	84159	NM_032199	hsa-miR-33b-5p	MIMAT0003301	1	1	1	0	1	1	0	1	1	1	1	1	10
ARID5B	84159	NM_032199	hsa-miR-373-5p	MIMAT0000725	1	1	1	0	1	1	1	1	0	1	1	1	10
ARID5B	84159	NM_032199	hsa-miR-378a-3p	MIMAT0000732	1	1	1	0	1	1	1	0	1	1	1	1	10
ARID5B	84159	NM_032199	hsa-miR-422a	MIMAT0001339	1	1	1	0	1	1	1	0	1	1	1	1	10
ARID5B	84159	NM_032199	hsa-miR-432-5p	MIMAT0002814	1	1	1	0	1	1	1	0	1	1	1	1	10
COL12A1	1303	NM_004370	hsa-miR-449a	MIMAT0001541	0	1	1	1	1	1	1	1	0	1	1	1	10
COL12A1	1303	NM_004370	hsa-miR-497-5p	MIMAT0002820	1	1	1	0	1	1	1	1	0	1	1	1	10
COL12A1	1303	NM_004370	hsa-miR-25-3p	MIMAT0000081	1	1	1	0	1	1	1	1	0	1	1	1	10
COL12A1	1303	NM_004370	hsa-miR-34a-5p	MIMAT0000255	0	1	1	1	1	1	1	1	0	1	1	1	10
COL12A1	1303	NM_004370	hsa-miR-424-5p	MIMAT0001341	1	1	1	0	1	1	1	1	0	1	1	1	10
COL1A1	1277	NM_000088	hsa-let-7e-5p	MIMAT0000066	0	1	1	0	1	1	1	1	1	1	1	1	10
COL1A1	1277	NM_000088	hsa-miR-516b-3p	MIMAT0002860	1	1	1	0	1	1	1	1	1	0	1	1	10
COL1A1	1277	NM_000088	hsa-let-7g-5p	MIMAT0000414	0	1	1	0	1	1	1	1	1	1	1	1	10
COL1A1	1277	NM_000088	hsa-let-7i-5p	MIMAT0000415	0	1	1	0	1	1	1	1	1	1	1	1	10
COL1A1	1277	NM_000088	hsa-miR-589-3p	MIMAT0003256	1	1	1	1	0	1	1	0	1	1	1	1	10
COL1A1	1277	NM_000088	hsa-miR-612	MIMAT0003280	1	1	1	0	0	1	1	1	1	1	1	1	10
COL1A1	1277	NM_000088	hsa-miR-625-5p	MIMAT0003294	1	1	1	0	1	1	1	0	1	1	1	1	10
COL1A1	1277	NM_000088	hsa-miR-98-5p	MIMAT0000096	0	1	1	0	1	1	1	1	1	1	1	1	10
COL1A1	1277	NM_000088	hsa-let-7a-5p	MIMAT0000062	0	1	1	0	1	1	1	1	1	1	1	1	10
COL1A1	1277	NM_000088	hsa-let-7b-5p	MIMAT0000063	0	1	1	0	1	1	1	1	1	1	1	1	10
COL1A1	1277	NM_000088	hsa-let-7c-5p	MIMAT0000064	0	1	1	0	1	1	1	1	1	1	1	1	10
COL1A1	1277	NM_000088	hsa-let-7d-5p	MIMAT0000065	0	1	1	0	1	1	1	1	1	1	1	1	10
COL1A2	1278	NM_000089	hsa-miR-563	MIMAT0003227	1	1	1	1	1	1	1	1	1	1	1	1	12
COL1A2	1278	NM_000089	hsa-let-7i-5p	MIMAT0000415	1	1	1	0	1	1	1	1	1	1	1	1	11
COL1A2	1278	NM_000089	hsa-miR-92a-3p	MIMAT0000092	1	1	1	0	1	1	1	1	1	1	1	1	11
COL1A2	1278	NM_000089	hsa-miR-92b-3p	MIMAT0003218	1	1	1	1	1	1	1	1	1	0	1	1	11
COL1A2	1278	NM_000089	hsa-miR-29b-3p	MIMAT0000100	1	1	1	0	1	1	1	1	1	1	1	1	11
COL1A2	1278	NM_000089	hsa-let-7b-5p	MIMAT0000063	1	1	1	0	1	1	1	1	1	1	1	1	11
COL1A2	1278	NM_000089	hsa-let-7c-5p	MIMAT0000064	1	1	1	0	1	1	1	1	1	1	1	1	11
COL1A2	1278	NM_000089	hsa-let-7f-5p	MIMAT0000067	1	1	1	0	1	1	1	1	1	0	1	1	10
COL1A2	1278	NM_000089	hsa-miR-196b-5p	MIMAT0001080	1	1	1	0	1	1	1	1	1	0	1	1	10
COL1A2	1278	NM_000089	hsa-miR-25-3p	MIMAT0000081	0	1	1	0	1	1	1	1	1	1	1	1	10
COL1A2	1278	NM_000089	hsa-miR-29a-3p	MIMAT0000086	1	1	1	0	1	1	1	1	1	0	1	1	10
COL1A2	1278	NM_000089	hsa-miR-29c-3p	MIMAT0000681	1	1	1	0	1	1	1	1	1	0	1	1	10
COL1A2	1278	NM_000089	hsa-miR-32-5p	MIMAT0000090	1	1	1	0	1	1	1	1	1	0	1	1	10
DKK2	27123	NM_014421	hsa-miR-1283	MIMAT0005799	1	1	1	1	1	1	0	1	1	0	1	1	10
DKK2	27123	NM_014421	hsa-miR-766-3p	MIMAT0003888	1	1	1	1	1	1	0	0	1	1	1	1	10
DKK2	27123	NM_014421	hsa-miR-27b-3p	MIMAT0000419	1	1	1	1	1	1	0	1	1	0	1	1	10
DOCK10	55619	NM_014689	hsa-miR-181b-5p	MIMAT0000257	1	1	1	0	1	1	1	1	1	0	1	1	10
DOCK10	55619	NM_014689	hsa-miR-181c-5p	MIMAT0000258	1	1	1	0	1	1	1	1	1	0	1	1	10
DOCK10	55619	NM_014689	hsa-miR-19a-3p	MIMAT0000073	0	1	1	0	1	1	1	1	1	1	1	1	10
DOCK10	55619	NM_014689	hsa-miR-19b-3p	MIMAT0000074	0	1	1	0	1	1	1	1	1	1	1	1	10
HTRA1	5654	NM_002775	hsa-miR-217	MIMAT0000274	1	1	1	0	1	1	1	0	1	1	1	1	10
IL13RA1	3597	NM_001560	hsa-miR-22-3p	MIMAT0000077	1	1	1	0	1	1	0	1	1	1	1	1	10
ITGA2	3673	NM_002203	hsa-miR-181a-5p	MIMAT0000256	1	1	1	1	1	1	0	0	1	1	1	1	10
LEF1	51176	NM_016269	hsa-miR-449a	MIMAT0001541	1	1	1	1	1	1	1	1	1	1	1	1	12
LEF1	51176	NM_016269	hsa-miR-34a-5p	MIMAT0000255	1	1	1	1	1	1	1	1	1	1	1	1	12
LEF1	51176	NM_016269	hsa-miR-449b-5p	MIMAT0003327	0	1	1	1	1	1	1	1	1	1	1	1	11
LEF1	51176	NM_016269	hsa-miR-622	MIMAT0003291	1	1	1	0	1	1	1	1	1	1	1	1	11
LEF1	51176	NM_016269	hsa-miR-373-3p	MIMAT0000726	1	1	1	0	1	1	1	1	1	1	1	1	11
LEF1	51176	NM_016269	hsa-miR-507	MIMAT0002879	1	1	1	0	1	1	1	0	1	1	1	1	10
LEF1	51176	NM_016269	hsa-miR-512-3p	MIMAT0002823	1	1	1	0	0	1	1	1	1	1	1	1	10
LEF1	51176	NM_016269	hsa-miR-520a-3p	MIMAT0002834	0	1	1	0	1	1	1	1	1	1	1	1	10
LEF1	51176	NM_016269	hsa-miR-520b	MIMAT0002843	0	1	1	0	1	1	1	1	1	1	1	1	10
LEF1	51176	NM_016269	hsa-miR-302b-3p	MIMAT0000715	0	1	1	1	1	1	0	1	1	1	1	1	10
LEF1	51176	NM_016269	hsa-miR-34c-5p	MIMAT0000686	0	1	1	0	1	1	1	1	1	1	1	1	10
LEF1	51176	NM_016269	hsa-miR-371a-5p	MIMAT0004687	1	1	1	0	1	1	0	1	1	1	1	1	10
LEF1	51176	NM_016269	hsa-miR-381-3p	MIMAT0000736	1	1	1	0	1	1	1	1	1	0	1	1	10
LPCAT2	54947	NM_017839	hsa-miR-498	MIMAT0002824	1	1	1	0	1	1	1	0	1	1	1	1	10
LTBP2	4053	NM_000428	hsa-miR-484	MIMAT0002174	1	1	1	1	1	1	0	0	1	1	1	1	10
LTBP2	4053	NM_000428	hsa-miR-579-3p	MIMAT0003244	1	1	1	1	1	1	0	0	1	1	1	1	10
LTBP2	4053	NM_000428	hsa-miR-632	MIMAT0003302	1	1	1	0	1	1	0	1	1	1	1	1	10
MBNL1	4154	NM_021038	hsa-miR-622	MIMAT0003291	1	1	1	1	1	1	1	1	0	1	1	1	11
MBNL1	4154	NM_021038	hsa-miR-183-5p	MIMAT0000261	1	1	1	1	1	1	1	1	0	1	1	1	11
MBNL1	4154	NM_021038	hsa-miR-511-5p	MIMAT0002808	1	1	1	1	1	1	1	0	0	1	1	1	10
MBNL1	4154	NM_021038	hsa-miR-520g-3p	MIMAT0002858	1	1	1	1	1	1	1	0	0	1	1	1	10
MBNL1	4154	NM_021038	hsa-miR-134-5p	MIMAT0000447	1	1	1	0	1	1	1	1	0	1	1	1	10
MBNL1	4154	NM_021038	hsa-miR-330-3p	MIMAT0000751	1	1	1	1	1	1	1	0	0	1	1	1	10
PDGFRA	5156	NM_006206	hsa-miR-770-5p	MIMAT0003948	1	1	1	1	1	1	1	1	1	1	1	1	12
PDGFRA	5156	NM_006206	hsa-miR-449a	MIMAT0001541	1	1	1	0	1	1	1	1	1	1	1	1	11
PDGFRA	5156	NM_006206	hsa-miR-449b-5p	MIMAT0003327	1	1	1	0	1	1	1	1	1	1	1	1	11
PDGFRA	5156	NM_006206	hsa-miR-491-5p	MIMAT0002807	1	1	1	0	1	1	1	1	1	1	1	1	11
PDGFRA	5156	NM_006206	hsa-miR-515-5p	MIMAT0002826	1	1	1	0	1	1	1	1	1	1	1	1	11
PDGFRA	5156	NM_006206	hsa-miR-519a-3p	MIMAT0002869	1	1	1	0	1	1	1	1	1	1	1	1	11
PDGFRA	5156	NM_006206	hsa-miR-181b-5p	MIMAT0000257	1	1	1	0	1	1	1	1	1	1	1	1	11
PDGFRA	5156	NM_006206	hsa-miR-181d-5p	MIMAT0002821	1	1	1	0	1	1	1	1	1	1	1	1	11
PDGFRA	5156	NM_006206	hsa-miR-106b-5p	MIMAT0000680	1	1	1	0	1	1	1	1	1	1	1	1	11
PDGFRA	5156	NM_006206	hsa-miR-20a-5p	MIMAT0000075	1	1	1	0	1	1	1	1	1	1	1	1	11
PDGFRA	5156	NM_006206	hsa-miR-218-5p	MIMAT0000275	1	1	1	0	1	1	1	1	1	1	1	1	11
PDGFRA	5156	NM_006206	hsa-miR-24-3p	MIMAT0000080	1	1	1	0	1	1	1	1	1	1	1	1	11
PDGFRA	5156	NM_006206	hsa-miR-342-3p	MIMAT0000753	1	1	1	0	1	1	1	1	1	1	1	1	11
PDGFRA	5156	NM_006206	hsa-miR-34a-5p	MIMAT0000255	1	1	1	0	1	1	1	1	1	1	1	1	11
PDGFRA	5156	NM_006206	hsa-miR-34c-5p	MIMAT0000686	1	1	1	0	1	1	1	1	1	1	1	1	11
PDGFRA	5156	NM_006206	hsa-miR-454-3p	MIMAT0003885	1	1	1	0	0	1	1	1	1	1	1	1	10
PDGFRA	5156	NM_006206	hsa-let-7g-3p	MIMAT0004584	1	1	1	0	1	1	0	1	1	1	1	1	10
PDGFRA	5156	NM_006206	hsa-miR-516b-5p	MIMAT0002859	1	1	1	0	1	1	1	0	1	1	1	1	10
PDGFRA	5156	NM_006206	hsa-miR-128-3p	MIMAT0000424	1	1	1	0	0	1	1	1	1	1	1	1	10
PDGFRA	5156	NM_006206	hsa-miR-646	MIMAT0003316	1	1	1	0	0	1	1	1	1	1	1	1	10
PDGFRA	5156	NM_006206	hsa-miR-130a-3p	MIMAT0000425	1	1	1	0	0	1	1	1	1	1	1	1	10
PDGFRA	5156	NM_006206	hsa-miR-140-5p	MIMAT0000431	1	1	1	0	0	1	1	1	1	1	1	1	10
PDGFRA	5156	NM_006206	hsa-miR-141-3p	MIMAT0000432	1	1	1	0	1	1	1	0	1	1	1	1	10
PDGFRA	5156	NM_006206	hsa-miR-146b-5p	MIMAT0002809	1	1	1	0	1	1	1	0	1	1	1	1	10
PDGFRA	5156	NM_006206	hsa-miR-149-5p	MIMAT0000450	1	1	1	0	0	1	1	1	1	1	1	1	10
PDGFRA	5156	NM_006206	hsa-miR-17-5p	MIMAT0000070	1	1	1	0	0	1	1	1	1	1	1	1	10
PDGFRA	5156	NM_006206	hsa-miR-181a-5p	MIMAT0000256	1	1	1	0	1	1	1	1	1	0	1	1	10
PDGFRA	5156	NM_006206	hsa-miR-181c-5p	MIMAT0000258	1	1	1	0	1	1	0	1	1	1	1	1	10
PDGFRA	5156	NM_006206	hsa-miR-182-5p	MIMAT0000259	1	1	1	0	1	1	0	1	1	1	1	1	10
PDGFRA	5156	NM_006206	hsa-miR-106a-5p	MIMAT0000103	1	1	1	0	0	1	1	1	1	1	1	1	10
PDGFRA	5156	NM_006206	hsa-miR-196b-5p	MIMAT0001080	1	1	1	0	0	1	1	1	1	1	1	1	10
PDGFRA	5156	NM_006206	hsa-miR-200a-3p	MIMAT0000682	1	1	1	0	1	1	1	0	1	1	1	1	10
PDGFRA	5156	NM_006206	hsa-miR-20b-5p	MIMAT0001413	1	1	1	0	0	1	1	1	1	1	1	1	10
PDGFRA	5156	NM_006206	hsa-miR-224-5p	MIMAT0000281	1	1	1	0	1	1	1	0	1	1	1	1	10
PDGFRA	5156	NM_006206	hsa-miR-301a-3p	MIMAT0000688	1	1	1	0	0	1	1	1	1	1	1	1	10
PDGFRA	5156	NM_006206	hsa-miR-33a-5p	MIMAT0000091	0	1	1	0	1	1	1	1	1	1	1	1	10
PDGFRA	5156	NM_006206	hsa-miR-33b-5p	MIMAT0003301	1	1	1	0	1	1	1	1	1	0	1	1	10
PDGFRA	5156	NM_006206	hsa-miR-34b-5p	MIMAT0000685	1	1	1	0	0	1	1	1	1	1	1	1	10
PDGFRA	5156	NM_006206	hsa-miR-421	MIMAT0003339	1	1	1	0	1	1	1	0	1	1	1	1	10
PDGFRB	5159	NM_002609	hsa-miR-127-5p	MIMAT0004604	1	1	1	1	1	1	0	0	1	1	1	1	10
PDGFRB	5159	NM_002609	hsa-miR-668-3p	MIMAT0003881	1	1	1	1	0	1	0	1	1	1	1	1	10
TNC	3371	NM_002160	hsa-miR-326	MIMAT0000756	1	1	1	1	1	1	1	1	1	1	1	1	12
TNC	3371	NM_002160	hsa-miR-9-5p	MIMAT0000441	1	1	1	0	1	1	1	1	1	1	1	1	11
TNC	3371	NM_002160	hsa-miR-548n	MIMAT0005916	1	1	1	0	1	1	0	1	1	1	1	1	10
TNC	3371	NM_002160	hsa-miR-198	MIMAT0000228	0	1	1	0	1	1	1	1	1	1	1	1	10
TNC	3371	NM_002160	hsa-miR-218-5p	MIMAT0000275	1	1	1	0	1	1	0	1	1	1	1	1	10
TNFRSF19	55504	NM_148957	hsa-miR-518d-5p	MIMAT0005456	1	1	1	1	1	1	0	0	1	1	1	1	10
TNFRSF19	55504	NM_148957	hsa-miR-520c-5p	MIMAT0005455	1	1	1	1	1	1	0	0	1	1	1	1	10
TNFRSF19	55504	NM_148957	hsa-miR-526a	MIMAT0002845	1	1	1	1	1	1	0	0	1	1	1	1	10
AHR	196	NM_001621	hsa-miR-767-5p	MIMAT0003882	1	1	1	1	1	1	0	1	1	1	1	1	11
AHR	196	NM_001621	hsa-miR-203a	MIMAT0000264	1	1	1	1	1	1	0	1	1	1	1	1	11
CALD1	800	NM_033138	hsa-miR-106a-5p	MIMAT0000103	1	1	1	1	1	1	0	1	0	1	1	1	10
CALD1	800	NM_033138	hsa-miR-106b-5p	MIMAT0000680	1	1	1	0	1	1	1	1	0	1	1	1	10
CAV1	857	NM_001172895	hsa-miR-552-3p	MIMAT0003215	1	1	1	0	1	1	1	1	0	1	1	1	10
CD109	135228	NM_133493	hsa-miR-197-3p	MIMAT0000227	1	1	1	1	1	1	0	0	1	1	1	1	10
CD109	135228	NM_133493	hsa-miR-383-5p	MIMAT0000738	1	1	1	1	1	1	0	0	1	1	1	1	10
COL5A2	1290	NM_000393	hsa-let-7i-5p	MIMAT0000415	1	1	1	0	0	1	1	1	1	1	1	1	10
COL5A2	1290	NM_000393	hsa-miR-98-5p	MIMAT0000096	1	1	1	0	0	1	1	1	1	1	1	1	10
COL5A2	1290	NM_000393	hsa-miR-29a-3p	MIMAT0000086	1	1	1	0	1	1	1	1	1	0	1	1	10
COL5A2	1290	NM_000393	hsa-miR-29b-3p	MIMAT0000100	1	1	1	0	1	1	1	1	1	0	1	1	10
COL5A2	1290	NM_000393	hsa-miR-29c-3p	MIMAT0000681	1	1	1	0	1	1	1	1	1	0	1	1	10
COL5A2	1290	NM_000393	hsa-let-7b-5p	MIMAT0000063	1	1	1	0	0	1	1	1	1	1	1	1	10
COL5A2	1290	NM_000393	hsa-let-7c-5p	MIMAT0000064	1	1	1	0	0	1	1	1	1	1	1	1	10
CPA4	51200	NM_016352	hsa-let-7e-5p	MIMAT0000066	1	1	1	0	1	1	0	1	1	1	1	1	10
CPA4	51200	NM_016352	hsa-let-7f-5p	MIMAT0000067	1	1	1	0	1	1	0	1	1	1	1	1	10
CPA4	51200	NM_016352	hsa-let-7g-5p	MIMAT0000414	1	1	1	0	1	1	0	1	1	1	1	1	10
CPA4	51200	NM_016352	hsa-let-7i-5p	MIMAT0000415	1	1	1	0	1	1	0	1	1	1	1	1	10
CPA4	51200	NM_016352	hsa-miR-98-5p	MIMAT0000096	1	1	1	0	1	1	0	1	1	1	1	1	10
CPA4	51200	NM_016352	hsa-let-7a-5p	MIMAT0000062	1	1	1	0	1	1	0	1	1	1	1	1	10
CPA4	51200	NM_016352	hsa-let-7b-5p	MIMAT0000063	1	1	1	0	1	1	0	1	1	1	1	1	10
CPA4	51200	NM_016352	hsa-let-7c-5p	MIMAT0000064	1	1	1	0	1	1	0	1	1	1	1	1	10
CTSK	1513	NM_000396	hsa-miR-519a-3p	MIMAT0002869	1	1	1	0	1	1	1	0	1	1	1	1	10
CTSK	1513	NM_000396	hsa-miR-519d-3p	MIMAT0002853	1	1	1	0	1	1	1	0	1	1	1	1	10
CTSK	1513	NM_000396	hsa-miR-93-5p	MIMAT0000093	1	1	1	0	1	1	1	0	1	1	1	1	10
CTSK	1513	NM_000396	hsa-miR-17-5p	MIMAT0000070	1	1	1	0	1	1	1	0	1	1	1	1	10
CTSK	1513	NM_000396	hsa-miR-106a-5p	MIMAT0000103	1	1	1	0	1	1	1	0	1	1	1	1	10
CTSK	1513	NM_000396	hsa-miR-20b-5p	MIMAT0001413	1	1	1	0	1	1	1	0	1	1	1	1	10
DUSP6	1848	NM_001946	hsa-miR-603	MIMAT0003271	1	1	1	0	1	1	1	1	0	1	1	1	10
DUSP6	1848	NM_001946	hsa-miR-145-5p	MIMAT0000437	1	1	1	1	1	1	0	1	0	1	1	1	10
EPAS1	2034	NM_001430	hsa-miR-660-5p	MIMAT0003338	1	1	1	0	1	1	0	1	1	1	1	1	10
EPAS1	2034	NM_001430	hsa-miR-93-5p	MIMAT0000093	1	1	1	1	0	1	0	1	1	1	1	1	10
EPAS1	2034	NM_001430	hsa-miR-17-5p	MIMAT0000070	1	1	1	1	0	1	0	1	1	1	1	1	10
EPAS1	2034	NM_001430	hsa-miR-182-5p	MIMAT0000259	1	1	1	0	1	1	0	1	1	1	1	1	10
EPAS1	2034	NM_001430	hsa-miR-106a-5p	MIMAT0000103	1	1	1	1	0	1	0	1	1	1	1	1	10
EPAS1	2034	NM_001430	hsa-miR-106b-5p	MIMAT0000680	1	1	1	1	0	1	0	1	1	1	1	1	10
EPAS1	2034	NM_001430	hsa-miR-20a-5p	MIMAT0000075	1	1	1	1	0	1	0	1	1	1	1	1	10
EPAS1	2034	NM_001430	hsa-miR-20b-5p	MIMAT0001413	1	1	1	1	0	1	0	1	1	1	1	1	10
FBXO32	114907	NM_058229	hsa-miR-1237-3p	MIMAT0005592	1	1	1	1	1	1	0	1	0	1	1	1	10
GRIA3	2892	NM_000828	hsa-miR-767-5p	MIMAT0003882	1	1	1	1	1	1	1	1	0	1	1	1	11
GRIA3	2892	NM_007325	hsa-miR-767-5p	MIMAT0003882	1	1	1	1	1	1	1	1	0	1	1	1	11
GRIA3	2892	NM_000828	hsa-miR-488-3p	MIMAT0004763	1	1	1	1	1	1	0	1	0	1	1	1	10
GRIA3	2892	NM_000828	hsa-miR-182-5p	MIMAT0000259	1	1	1	0	1	1	1	1	0	1	1	1	10
GRIA3	2892	NM_000828	hsa-miR-24-3p	MIMAT0000080	1	1	1	0	1	1	1	1	0	1	1	1	10
GRIA3	2892	NM_000828	hsa-miR-25-3p	MIMAT0000081	1	1	1	0	1	1	1	1	0	1	1	1	10
GRIA3	2892	NM_000828	hsa-miR-330-3p	MIMAT0000751	1	1	1	0	1	1	1	1	0	1	1	1	10
GRIA3	2892	NM_007325	hsa-miR-488-3p	MIMAT0004763	1	1	1	1	1	1	0	1	0	1	1	1	10
GRIA3	2892	NM_007325	hsa-miR-182-5p	MIMAT0000259	1	1	1	0	1	1	1	1	0	1	1	1	10
GRIA3	2892	NM_007325	hsa-miR-24-3p	MIMAT0000080	1	1	1	0	1	1	1	1	0	1	1	1	10
GRIA3	2892	NM_007325	hsa-miR-25-3p	MIMAT0000081	1	1	1	0	1	1	1	1	0	1	1	1	10
GRIA3	2892	NM_007325	hsa-miR-330-3p	MIMAT0000751	1	1	1	0	1	1	1	1	0	1	1	1	10
GRK5	2869	NM_005308	hsa-miR-1304-5p	MIMAT0005892	1	1	1	0	1	1	0	1	1	1	1	1	10
IL8	3576	NM_000584	hsa-miR-106a-5p	MIMAT0000103	1	1	1	0	1	1	0	1	1	1	1	1	10
IL8	3576	NM_000584	hsa-miR-106b-5p	MIMAT0000680	1	1	1	0	1	1	0	1	1	1	1	1	10
IL8	3576	NM_000584	hsa-miR-20a-5p	MIMAT0000075	1	1	1	0	1	1	0	1	1	1	1	1	10
ITGA5	3678	NM_002205	hsa-miR-148a-3p	MIMAT0000243	1	1	1	0	1	1	1	1	1	1	1	1	11
ITGA5	3678	NM_002205	hsa-miR-92a-3p	MIMAT0000092	1	1	1	0	1	1	1	1	1	1	1	1	11
ITGA5	3678	NM_002205	hsa-miR-92b-3p	MIMAT0003218	1	1	1	0	1	1	1	1	1	1	1	1	11
ITGA5	3678	NM_002205	hsa-miR-152-3p	MIMAT0000438	1	1	1	0	1	1	1	1	1	1	1	1	11
ITGA5	3678	NM_002205	hsa-miR-25-3p	MIMAT0000081	1	1	1	0	1	1	1	1	1	1	1	1	11
ITGA5	3678	NM_002205	hsa-miR-326	MIMAT0000756	1	1	1	0	1	1	1	1	1	1	1	1	11
ITGA5	3678	NM_002205	hsa-miR-515-5p	MIMAT0002826	1	1	1	0	0	1	1	1	1	1	1	1	10
ITGA5	3678	NM_002205	hsa-miR-637	MIMAT0003307	1	1	1	0	0	1	1	1	1	1	1	1	10
ITGA5	3678	NM_002205	hsa-miR-30a-5p	MIMAT0000087	1	1	1	0	0	1	1	1	1	1	1	1	10
ITGA5	3678	NM_002205	hsa-miR-30c-5p	MIMAT0000244	1	1	1	0	0	1	1	1	1	1	1	1	10
ITGA5	3678	NM_002205	hsa-miR-32-5p	MIMAT0000090	1	1	1	0	1	1	1	1	1	0	1	1	10
ITGA5	3678	NM_002205	hsa-miR-328-3p	MIMAT0000752	1	1	1	0	0	1	1	1	1	1	1	1	10
ITGA5	3678	NM_002205	hsa-miR-367-3p	MIMAT0000719	1	1	1	0	1	1	1	1	1	0	1	1	10
ITGA5	3678	NM_002205	hsa-miR-382-5p	MIMAT0000737	0	1	1	0	1	1	1	1	1	1	1	1	10
KIAA1549L	25758	NM_012194	hsa-miR-502-5p	MIMAT0002873	1	1	1	0	1	1	0	1	1	1	1	1	10
KIAA1549L	25758	NM_012194	hsa-miR-128-3p	MIMAT0000424	1	1	1	0	1	1	0	1	1	1	1	1	10
KIAA1549L	25758	NM_012194	hsa-miR-134-5p	MIMAT0000447	1	1	1	1	1	1	0	0	1	1	1	1	10
KIAA1549L	25758	NM_012194	hsa-miR-136-5p	MIMAT0000448	1	1	1	1	1	1	0	0	1	1	1	1	10
KIAA1549L	25758	NM_012194	hsa-miR-147a	MIMAT0000251	1	1	1	0	1	1	0	1	1	1	1	1	10
KIAA1549L	25758	NM_012194	hsa-miR-181a-5p	MIMAT0000256	1	1	1	0	1	1	0	1	1	1	1	1	10
KIAA1549L	25758	NM_012194	hsa-miR-181b-5p	MIMAT0000257	1	1	1	0	1	1	0	1	1	1	1	1	10
KIAA1549L	25758	NM_012194	hsa-miR-181c-5p	MIMAT0000258	1	1	1	0	1	1	0	1	1	1	1	1	10
KIAA1549L	25758	NM_012194	hsa-miR-181d-5p	MIMAT0002821	1	1	1	0	1	1	0	1	1	1	1	1	10
KLF6	1316	NM_001300	hsa-miR-181b-5p	MIMAT0000257	1	1	1	1	1	1	0	1	1	1	1	1	11
KLF6	1316	NM_001300	hsa-miR-509-3p	MIMAT0002881	1	1	1	0	1	1	0	1	1	1	1	1	10
KLF6	1316	NM_001300	hsa-miR-543	MIMAT0004954	1	1	1	0	1	1	0	1	1	1	1	1	10
KLF6	1316	NM_001300	hsa-miR-671-5p	MIMAT0003880	1	1	1	0	1	1	0	1	1	1	1	1	10
KLF6	1316	NM_001300	hsa-miR-181a-5p	MIMAT0000256	1	1	1	0	1	1	0	1	1	1	1	1	10
KLF6	1316	NM_001300	hsa-miR-181c-5p	MIMAT0000258	1	1	1	0	1	1	0	1	1	1	1	1	10
KLF6	1316	NM_001300	hsa-miR-181d-5p	MIMAT0002821	1	1	1	0	1	1	0	1	1	1	1	1	10
KLF6	1316	NM_001300	hsa-miR-1248	MIMAT0005900	1	1	1	0	1	1	0	1	1	1	1	1	10
PRTG	283659	NM_173814	hsa-let-7e-5p	MIMAT0000066	1	1	1	0	1	1	0	1	1	1	1	1	10
PRTG	283659	NM_173814	hsa-let-7f-5p	MIMAT0000067	1	1	1	0	1	1	0	1	1	1	1	1	10
PRTG	283659	NM_173814	hsa-miR-494-3p	MIMAT0002816	1	1	1	0	1	1	0	1	1	1	1	1	10
PRTG	283659	NM_173814	hsa-miR-513b-5p	MIMAT0005788	1	1	1	0	1	1	0	1	1	1	1	1	10
PRTG	283659	NM_173814	hsa-let-7g-5p	MIMAT0000414	1	1	1	0	1	1	0	1	1	1	1	1	10
PRTG	283659	NM_173814	hsa-miR-543	MIMAT0004954	1	1	1	0	1	1	0	1	1	1	1	1	10
PRTG	283659	NM_173814	hsa-let-7i-5p	MIMAT0000415	1	1	1	0	1	1	0	1	1	1	1	1	10
PRTG	283659	NM_173814	hsa-miR-628-5p	MIMAT0004809	1	1	1	0	1	1	0	1	1	1	1	1	10
PRTG	283659	NM_173814	hsa-miR-767-3p	MIMAT0003883	1	1	1	0	1	1	0	1	1	1	1	1	10
PRTG	283659	NM_173814	hsa-miR-9-5p	MIMAT0000441	1	1	1	0	1	1	0	1	1	1	1	1	10
PRTG	283659	NM_173814	hsa-miR-98-5p	MIMAT0000096	1	1	1	0	1	1	0	1	1	1	1	1	10
PRTG	283659	NM_173814	hsa-miR-181a-5p	MIMAT0000256	1	1	1	0	1	1	0	1	1	1	1	1	10
PRTG	283659	NM_173814	hsa-miR-181b-5p	MIMAT0000257	1	1	1	0	1	1	0	1	1	1	1	1	10
PRTG	283659	NM_173814	hsa-let-7a-5p	MIMAT0000062	1	1	1	0	1	1	0	1	1	1	1	1	10
PRTG	283659	NM_173814	hsa-miR-196a-5p	MIMAT0000226	1	1	1	0	1	1	0	1	1	1	1	1	10
PRTG	283659	NM_173814	hsa-miR-196b-5p	MIMAT0001080	1	1	1	0	1	1	0	1	1	1	1	1	10
PRTG	283659	NM_173814	hsa-miR-200b-3p	MIMAT0000318	1	1	1	0	1	1	0	1	1	1	1	1	10
PRTG	283659	NM_173814	hsa-miR-200c-3p	MIMAT0000617	1	1	1	0	1	1	0	1	1	1	1	1	10
PRTG	283659	NM_173814	hsa-miR-23a-3p	MIMAT0000078	1	1	1	0	1	1	0	1	1	1	1	1	10
PRTG	283659	NM_173814	hsa-let-7b-5p	MIMAT0000063	1	1	1	0	1	1	0	1	1	1	1	1	10
PRTG	283659	NM_173814	hsa-let-7c-5p	MIMAT0000064	1	1	1	0	1	1	0	1	1	1	1	1	10
PRTG	283659	NM_173814	hsa-let-7d-5p	MIMAT0000065	1	1	1	0	1	1	0	1	1	1	1	1	10
PRTG	283659	NM_173814	hsa-miR-429	MIMAT0001536	1	1	1	0	1	1	0	1	1	1	1	1	10
PTGS2	5743	NM_000963	hsa-miR-26a-5p	MIMAT0000082	1	1	1	0	1	1	0	1	1	1	1	1	10
PTGS2	5743	NM_000963	hsa-miR-26b-5p	MIMAT0000083	1	1	1	0	1	1	0	1	1	1	1	1	10
SOAT1	6646	NM_003101	hsa-miR-371a-5p	MIMAT0004687	1	1	1	1	1	1	0	0	1	1	1	1	10
SULF1	23213	NM_001128205	hsa-miR-518c-5p	MIMAT0002847	1	1	1	0	1	1	1	1	0	1	1	1	10
SULF1	23213	NM_001128205	hsa-miR-555	MIMAT0003219	1	1	1	1	1	1	1	0	0	1	1	1	10
SULF1	23213	NM_001128205	hsa-miR-19b-3p	MIMAT0000074	0	1	1	1	1	1	1	1	0	1	1	1	10
SULF1	23213	NM_001128205	hsa-miR-206	MIMAT0000462	1	1	1	0	1	1	1	1	0	1	1	1	10
SULF1	23213	NM_001128205	hsa-miR-26a-5p	MIMAT0000082	1	1	1	0	1	1	1	1	0	1	1	1	10
SULF1	23213	NM_001128205	hsa-miR-26b-5p	MIMAT0000083	1	1	1	0	1	1	1	1	0	1	1	1	10
SULF1	23213	NM_001128205	hsa-miR-301a-3p	MIMAT0000688	1	1	1	0	1	1	1	1	0	1	1	1	10
SULF1	23213	NM_001128205	hsa-miR-422a	MIMAT0001339	1	1	1	0	1	1	1	1	0	1	1	1	10
TIMP2	7077	NM_003255	hsa-miR-671-5p	MIMAT0003880	1	1	1	1	0	1	0	1	1	1	1	1	10
TIMP2	7077	NM_003255	hsa-miR-922	MIMAT0004972	1	1	1	0	1	1	0	1	1	1	1	1	10
TIMP2	7077	NM_003255	hsa-miR-93-5p	MIMAT0000093	1	1	1	0	1	1	0	1	1	1	1	1	10
TIMP2	7077	NM_003255	hsa-miR-17-5p	MIMAT0000070	1	1	1	0	1	1	0	1	1	1	1	1	10
TIMP2	7077	NM_003255	hsa-miR-106a-5p	MIMAT0000103	1	1	1	0	1	1	0	1	1	1	1	1	10
TIMP2	7077	NM_003255	hsa-miR-106b-5p	MIMAT0000680	1	1	1	0	1	1	0	1	1	1	1	1	10
TIMP2	7077	NM_003255	hsa-miR-20a-5p	MIMAT0000075	1	1	1	0	1	1	0	1	1	1	1	1	10
TIMP2	7077	NM_003255	hsa-miR-20b-5p	MIMAT0001413	1	1	1	0	1	1	0	1	1	1	1	1	10
TIMP2	7077	NM_003255	hsa-miR-421	MIMAT0003339	1	1	1	0	1	1	0	1	1	1	1	1	10
TMF1	7110	NM_007114	hsa-miR-1283	MIMAT0005799	1	1	1	0	1	1	0	1	1	1	1	1	10
TMF1	7110	NM_007114	hsa-miR-139-5p	MIMAT0000250	1	1	1	0	1	1	0	1	1	1	1	1	10
ZNF521	25925	NM_015461	hsa-miR-448	MIMAT0001532	1	1	1	0	1	1	1	1	1	1	1	1	11
ZNF521	25925	NM_015461	hsa-miR-655-3p	MIMAT0003331	1	1	1	0	1	1	1	1	1	1	1	1	11
ZNF521	25925	NM_015461	hsa-miR-539-5p	MIMAT0003163	0	1	1	0	1	1	1	1	1	1	1	1	10
ZNF521	25925	NM_015461	hsa-miR-645	MIMAT0003315	1	1	1	0	1	1	1	0	1	1	1	1	10
ZNF521	25925	NM_015461	hsa-miR-19b-3p	MIMAT0000074	1	1	1	0	1	1	1	1	1	0	1	1	10
ZNF521	25925	NM_015461	hsa-miR-204-5p	MIMAT0000265	1	1	1	0	1	1	1	1	1	0	1	1	10
ZNF521	25925	NM_015461	hsa-miR-211-5p	MIMAT0000268	1	1	1	0	1	1	1	1	1	0	1	1	10
ZNF521	25925	NM_015461	hsa-miR-369-3p	MIMAT0000721	1	1	1	0	1	1	1	1	1	0	1	1	10

## Sheet: miRNA_LS_down
Gene	EntrezID	RefseqID	miRNA	MIMATid	miRWalk	Microt4	miRanda	mirbridge	miRDB	miRMap	miRNAMap	Pictar2	PITA	RNA22	RNAhybrid	Targetscan	SUM
BEND3	57673	NM_001080450	hsa-miR-1287-5p	MIMAT0005878	1	1	1	0	1	1	0	1	1	1	1	1	10
BEND3	57673	NM_001080450	hsa-miR-9-5p	MIMAT0000441	1	1	1	0	1	1	0	1	1	1	1	1	10
BEND3	57673	NM_001080450	hsa-miR-181a-5p	MIMAT0000256	1	1	1	0	1	1	0	1	1	1	1	1	10
BEND3	57673	NM_001080450	hsa-miR-181b-5p	MIMAT0000257	1	1	1	0	1	1	0	1	1	1	1	1	10
BEND3	57673	NM_001080450	hsa-miR-181c-5p	MIMAT0000258	1	1	1	0	1	1	0	1	1	1	1	1	10
BEND3	57673	NM_001080450	hsa-miR-181d-5p	MIMAT0002821	1	1	1	0	1	1	0	1	1	1	1	1	10
BEND3	57673	NM_001080450	hsa-miR-199a-5p	MIMAT0000231	1	1	1	0	1	1	0	1	1	1	1	1	10
BEND3	57673	NM_001080450	hsa-miR-423-5p	MIMAT0004748	1	1	1	0	1	1	0	1	1	1	1	1	10
DAZL	1618	NM_001190811	hsa-miR-507	MIMAT0002879	1	1	1	0	1	1	1	1	0	1	1	1	10
ERBB3	2065	NM_001982	hsa-miR-500a-5p	MIMAT0004773	1	1	1	0	1	1	1	1	1	1	1	1	11
ERBB3	2065	NM_001982	hsa-miR-520c-3p	MIMAT0002846	1	1	1	1	1	1	1	0	1	1	1	1	11
ERBB3	2065	NM_001982	hsa-miR-520d-3p	MIMAT0002856	1	1	1	1	1	1	1	0	1	1	1	1	11
ERBB3	2065	NM_001982	hsa-miR-205-5p	MIMAT0000266	1	1	1	1	0	1	1	1	1	1	1	1	11
ERBB3	2065	NM_001982	hsa-miR-512-3p	MIMAT0002823	1	1	1	0	1	1	1	0	1	1	1	1	10
ERBB3	2065	NM_001982	hsa-miR-519d-3p	MIMAT0002853	1	1	1	0	1	1	1	0	1	1	1	1	10
ERBB3	2065	NM_001982	hsa-miR-520a-3p	MIMAT0002834	1	1	1	0	1	1	1	0	1	1	1	1	10
ERBB3	2065	NM_001982	hsa-miR-520b	MIMAT0002843	1	1	1	0	1	1	1	0	1	1	1	1	10
ERBB3	2065	NM_001982	hsa-miR-520e	MIMAT0002825	1	1	1	0	1	1	1	0	1	1	1	1	10
ERBB3	2065	NM_001982	hsa-miR-148a-3p	MIMAT0000243	1	0	1	0	1	1	1	1	1	1	1	1	10
ERBB3	2065	NM_001982	hsa-miR-93-5p	MIMAT0000093	1	1	1	0	1	1	1	0	1	1	1	1	10
ERBB3	2065	NM_001982	hsa-miR-152-3p	MIMAT0000438	1	0	1	0	1	1	1	1	1	1	1	1	10
ERBB3	2065	NM_001982	hsa-miR-17-5p	MIMAT0000070	1	1	1	0	1	1	1	0	1	1	1	1	10
ERBB3	2065	NM_001982	hsa-miR-20b-5p	MIMAT0001413	1	1	1	0	1	1	1	0	1	1	1	1	10
ERBB3	2065	NM_001982	hsa-miR-372-3p	MIMAT0000724	1	1	1	0	1	1	1	0	1	1	1	1	10
FRAS1	80144	NM_025074	hsa-miR-204-5p	MIMAT0000265	1	1	1	0	1	1	0	1	1	1	1	1	10
FRAS1	80144	NM_025074	hsa-miR-211-5p	MIMAT0000268	1	1	1	0	1	1	0	1	1	1	1	1	10
FRAS1	80144	NM_025074	hsa-let-7b-5p	MIMAT0000063	1	1	1	0	1	1	0	1	1	1	1	1	10
IFI30	10437	NM_006332	hsa-miR-29a-3p	MIMAT0000086	1	1	1	0	1	1	0	1	1	1	1	1	10
IFI30	10437	NM_006332	hsa-miR-29b-3p	MIMAT0000100	1	1	1	0	1	1	0	1	1	1	1	1	10
IFI30	10437	NM_006332	hsa-miR-29c-3p	MIMAT0000681	1	1	1	0	1	1	0	1	1	1	1	1	10
LYPLA1	10434	NM_006330	hsa-miR-885-5p	MIMAT0004947	1	1	1	1	1	1	0	0	1	1	1	1	10
LYPLA1	10434	NM_006330	hsa-miR-200a-3p	MIMAT0000682	1	1	1	0	1	1	0	1	1	1	1	1	10
MFHAS1	9258	NM_004225	hsa-miR-448	MIMAT0001532	1	1	1	0	1	1	0	1	1	1	1	1	10
MFHAS1	9258	NM_004225	hsa-miR-125b-5p	MIMAT0000423	1	1	1	0	1	1	0	1	1	1	1	1	10
MFHAS1	9258	NM_004225	hsa-miR-1271-5p	MIMAT0005796	1	1	1	0	1	1	0	1	1	1	1	1	10
MFHAS1	9258	NM_004225	hsa-miR-92a-3p	MIMAT0000092	1	1	1	0	1	1	0	1	1	1	1	1	10
MFHAS1	9258	NM_004225	hsa-miR-1207-5p	MIMAT0005871	1	1	1	1	1	1	0	0	1	1	1	1	10
MYB	4602	NM_001130173	hsa-miR-497-5p	MIMAT0002820	1	1	1	0	1	1	1	1	0	1	1	1	10
MYB	4602	NM_001130173	hsa-miR-501-5p	MIMAT0002872	1	1	1	0	1	1	1	1	0	1	1	1	10
MYB	4602	NM_001130173	hsa-miR-150-5p	MIMAT0000451	1	1	1	0	1	1	1	1	0	1	1	1	10
MYB	4602	NM_001130173	hsa-miR-15a-5p	MIMAT0000068	1	1	1	0	1	1	1	1	0	1	1	1	10
MYB	4602	NM_001130173	hsa-miR-15b-5p	MIMAT0000417	1	1	1	0	1	1	1	1	0	1	1	1	10
MYB	4602	NM_001130173	hsa-miR-16-5p	MIMAT0000069	1	1	1	0	1	1	1	1	0	1	1	1	10
MYB	4602	NM_001130173	hsa-miR-195-5p	MIMAT0000461	1	1	1	0	1	1	1	1	0	1	1	1	10
MYB	4602	NM_001130173	hsa-miR-424-5p	MIMAT0001341	1	1	1	0	1	1	1	1	0	1	1	1	10
PAIP2B	400961	NM_020459	hsa-miR-21-5p	MIMAT0000076	1	1	1	0	1	1	0	1	1	1	1	1	10
RNF125	54941	NM_017831	hsa-miR-190b	MIMAT0004929	1	1	1	1	1	1	0	0	1	1	1	1	10
RNF125	54941	NM_017831	hsa-miR-346	MIMAT0000773	1	1	1	1	1	1	0	0	1	1	1	1	10
RNF125	54941	NM_017831	hsa-miR-378a-5p	MIMAT0000731	1	1	1	1	1	1	0	0	1	1	1	1	10
SLC16A9	220963	NM_194298	hsa-miR-17-5p	MIMAT0000070	1	1	1	1	1	1	0	1	1	1	1	1	11
SLC16A9	220963	NM_194298	hsa-miR-106a-5p	MIMAT0000103	1	1	1	1	1	1	0	1	1	1	1	1	11
SLC16A9	220963	NM_194298	hsa-miR-20a-5p	MIMAT0000075	1	1	1	1	1	1	0	1	1	1	1	1	11
SLC16A9	220963	NM_194298	hsa-miR-520e	MIMAT0002825	1	1	1	0	1	1	0	1	1	1	1	1	10
SLC16A9	220963	NM_194298	hsa-miR-93-5p	MIMAT0000093	0	1	1	1	1	1	0	1	1	1	1	1	10
SLC16A9	220963	NM_194298	hsa-miR-96-5p	MIMAT0000095	1	1	1	0	1	1	0	1	1	1	1	1	10
SLC16A9	220963	NM_194298	hsa-miR-186-5p	MIMAT0000456	1	1	1	0	1	1	0	1	1	1	1	1	10
SLC16A9	220963	NM_194298	hsa-miR-106b-5p	MIMAT0000680	1	1	1	0	1	1	0	1	1	1	1	1	10
SLC16A9	220963	NM_194298	hsa-miR-302a-3p	MIMAT0000684	1	1	1	0	1	1	0	1	1	1	1	1	10
TOX	9760	NM_014729	hsa-miR-129-5p	MIMAT0000242	1	1	1	1	1	1	1	0	1	1	1	1	11
TOX	9760	NM_014729	hsa-miR-181a-5p	MIMAT0000256	1	1	1	0	1	1	1	1	1	1	1	1	11
TOX	9760	NM_014729	hsa-miR-181b-5p	MIMAT0000257	1	1	1	0	1	1	1	1	1	1	1	1	11
TOX	9760	NM_014729	hsa-miR-181c-5p	MIMAT0000258	1	1	1	0	1	1	1	1	1	1	1	1	11
TOX	9760	NM_014729	hsa-miR-181d-5p	MIMAT0002821	1	1	1	0	1	1	1	1	1	1	1	1	11
TOX	9760	NM_014729	hsa-miR-222-3p	MIMAT0000279	1	1	1	0	1	1	1	1	1	1	1	1	11
TOX	9760	NM_014729	hsa-miR-302a-3p	MIMAT0000684	1	1	1	0	1	1	1	1	1	1	1	1	11
TOX	9760	NM_014729	hsa-miR-302d-3p	MIMAT0000718	1	1	1	0	1	1	1	1	1	1	1	1	11
TOX	9760	NM_014729	hsa-miR-512-3p	MIMAT0002823	1	1	1	0	1	1	1	0	1	1	1	1	10
TOX	9760	NM_014729	hsa-miR-543	MIMAT0004954	1	1	1	0	1	1	0	1	1	1	1	1	10
TOX	9760	NM_014729	hsa-miR-544a	MIMAT0003164	1	1	1	0	1	1	0	1	1	1	1	1	10
TOX	9760	NM_014729	hsa-miR-575	MIMAT0003240	1	1	1	0	1	1	1	0	1	1	1	1	10
TOX	9760	NM_014729	hsa-miR-582-5p	MIMAT0003247	1	1	1	0	1	1	1	0	1	1	1	1	10
TOX	9760	NM_014729	hsa-miR-204-5p	MIMAT0000265	1	1	1	0	1	1	1	0	1	1	1	1	10
TOX	9760	NM_014729	hsa-miR-211-5p	MIMAT0000268	1	1	1	0	1	1	1	0	1	1	1	1	10
TOX	9760	NM_014729	hsa-miR-23a-3p	MIMAT0000078	1	1	1	0	1	1	0	1	1	1	1	1	10
TOX	9760	NM_014729	hsa-miR-23b-3p	MIMAT0000418	1	1	1	0	1	1	0	1	1	1	1	1	10
TOX	9760	NM_014729	hsa-miR-302b-3p	MIMAT0000715	1	1	1	0	1	1	0	1	1	1	1	1	10
TOX	9760	NM_014729	hsa-miR-302e	MIMAT0005931	1	1	1	0	1	1	0	1	1	1	1	1	10
TOX	9760	NM_014729	hsa-miR-320a	MIMAT0000510	1	1	1	0	1	1	1	0	1	1	1	1	10
TOX	9760	NM_014729	hsa-miR-372-3p	MIMAT0000724	0	1	1	0	1	1	1	1	1	1	1	1	10
ZIC3	7547	NM_003413	hsa-miR-136-5p	MIMAT0000448	1	1	1	0	1	1	1	1	1	1	1	1	11
ZIC3	7547	NM_003413	hsa-miR-802	MIMAT0004185	1	1	1	0	1	1	1	1	1	1	1	1	11
ZIC3	7547	NM_003413	hsa-miR-197-3p	MIMAT0000227	1	1	1	0	1	1	1	1	1	1	1	1	11
ZIC3	7547	NM_003413	hsa-miR-495-3p	MIMAT0002817	1	1	1	0	1	1	0	1	1	1	1	1	10
ZIC3	7547	NM_003413	hsa-miR-155-5p	MIMAT0000646	1	1	1	0	1	1	0	1	1	1	1	1	10
ZIC3	7547	NM_003413	hsa-miR-181c-5p	MIMAT0000258	1	1	1	0	1	1	0	1	1	1	1	1	10
ZIC3	7547	NM_003413	hsa-miR-193a-3p	MIMAT0000459	1	1	1	0	0	1	1	1	1	1	1	1	10
ZIC3	7547	NM_003413	hsa-miR-1246	MIMAT0005898	1	1	1	0	1	1	0	1	1	1	1	1	10
APH1B	83464	NM_031301	hsa-miR-124-3p	MIMAT0000422	1	1	1	0	1	1	1	0	1	1	1	1	10
DDIT4	54541	NM_019058	hsa-miR-548n	MIMAT0005916	1	1	1	0	1	1	0	1	1	1	1	1	10
DDIT4	54541	NM_019058	hsa-miR-30a-5p	MIMAT0000087	1	1	1	0	1	1	0	1	1	1	1	1	10
DDIT4	54541	NM_019058	hsa-miR-30d-5p	MIMAT0000245	1	1	1	0	1	1	0	1	1	1	1	1	10
HSPA2	3306	NM_021979	hsa-miR-586	MIMAT0003252	1	1	1	0	1	1	1	1	1	0	1	1	10
HSPA2	3306	NM_021979	hsa-miR-617	MIMAT0003286	1	1	1	0	1	1	1	1	1	0	1	1	10
KCND2	3751	NM_012281	hsa-miR-507	MIMAT0002879	1	1	1	1	0	1	0	1	1	1	1	1	10
KCND2	3751	NM_012281	hsa-miR-587	MIMAT0003253	1	1	1	1	1	1	0	0	1	1	1	1	10
KCND2	3751	NM_012281	hsa-miR-630	MIMAT0003299	1	1	1	1	1	1	0	0	1	1	1	1	10
KCND2	3751	NM_012281	hsa-miR-144-3p	MIMAT0000436	1	1	1	0	1	1	0	1	1	1	1	1	10
KCND2	3751	NM_012281	hsa-miR-183-5p	MIMAT0000261	1	1	1	1	1	1	0	0	1	1	1	1	10
KCND2	3751	NM_012281	hsa-miR-194-5p	MIMAT0000460	1	1	1	1	1	1	0	0	1	1	1	1	10
PRKCB	5579	NM_002738	hsa-miR-449b-5p	MIMAT0003327	1	1	1	0	1	1	1	0	1	1	1	1	10
PRKCB	5579	NM_002738	hsa-miR-484	MIMAT0002174	1	1	1	0	1	1	1	1	1	0	1	1	10
PRKCB	5579	NM_002738	hsa-miR-495-3p	MIMAT0002817	1	1	1	0	1	1	1	1	1	0	1	1	10
PRKCB	5579	NM_002738	hsa-miR-7-5p	MIMAT0000252	1	1	1	0	1	1	1	1	1	0	1	1	10
PRKCB	5579	NM_002738	hsa-miR-873-5p	MIMAT0004953	1	1	1	0	1	1	0	1	1	1	1	1	10
PRKCB	5579	NM_002738	hsa-miR-199a-3p	MIMAT0000232	1	1	1	0	1	1	1	1	0	1	1	1	10
PRKCB	5579	NM_002738	hsa-miR-203a	MIMAT0000264	1	1	1	0	1	1	1	1	1	0	1	1	10
PRKCB	5579	NM_002738	hsa-miR-27a-3p	MIMAT0000084	1	1	1	0	1	1	1	1	0	1	1	1	10
PRKCB	5579	NM_002738	hsa-miR-27b-3p	MIMAT0000419	1	1	1	0	1	1	1	1	0	1	1	1	10
PRKCB	5579	NM_002738	hsa-miR-330-3p	MIMAT0000751	1	1	1	0	1	1	1	0	1	1	1	1	10
PRKCB	5579	NM_002738	hsa-miR-429	MIMAT0001536	1	1	1	0	1	1	1	1	1	0	1	1	10
PRKCB	5579	NM_002738	hsa-miR-432-5p	MIMAT0002814	1	1	1	0	1	1	1	0	1	1	1	1	10
RND2	8153	NM_005440	hsa-miR-532-3p	MIMAT0004780	1	1	1	0	1	1	0	1	1	1	1	1	10
RND2	8153	NM_005440	hsa-miR-1321	MIMAT0005952	1	1	1	0	1	1	0	1	1	1	1	1	10
RRAGD	58528	NM_021244	hsa-miR-519d-3p	MIMAT0002853	1	1	1	0	1	1	0	1	1	1	1	1	10
RRAGD	58528	NM_021244	hsa-miR-520a-3p	MIMAT0002834	1	1	1	0	1	1	0	1	1	1	1	1	10
RRAGD	58528	NM_021244	hsa-miR-520b	MIMAT0002843	1	1	1	0	1	1	0	1	1	1	1	1	10
RRAGD	58528	NM_021244	hsa-miR-520d-3p	MIMAT0002856	1	1	1	0	1	1	0	1	1	1	1	1	10
RRAGD	58528	NM_021244	hsa-miR-520e	MIMAT0002825	1	1	1	0	1	1	0	1	1	1	1	1	10
RRAGD	58528	NM_021244	hsa-miR-93-5p	MIMAT0000093	1	1	1	0	1	1	0	1	1	1	1	1	10
RRAGD	58528	NM_021244	hsa-miR-17-5p	MIMAT0000070	1	1	1	0	1	1	0	1	1	1	1	1	10
RRAGD	58528	NM_021244	hsa-miR-106a-5p	MIMAT0000103	1	1	1	0	1	1	0	1	1	1	1	1	10
RRAGD	58528	NM_021244	hsa-miR-106b-5p	MIMAT0000680	1	1	1	0	1	1	0	1	1	1	1	1	10
RRAGD	58528	NM_021244	hsa-miR-20a-5p	MIMAT0000075	1	1	1	0	1	1	0	1	1	1	1	1	10
RRAGD	58528	NM_021244	hsa-miR-20b-5p	MIMAT0001413	1	1	1	0	1	1	0	1	1	1	1	1	10
RRAGD	58528	NM_021244	hsa-miR-372-3p	MIMAT0000724	1	1	1	0	1	1	0	1	1	1	1	1	10
SLCO1A2	6579	NM_134431	hsa-miR-501-5p	MIMAT0002872	1	1	1	1	1	1	0	0	1	1	1	1	10
SLCO1A2	6579	NM_134431	hsa-miR-587	MIMAT0003253	1	1	1	1	1	1	0	0	1	1	1	1	10
C1orf21	81563	NM_030806	hsa-miR-450b-5p	MIMAT0004909	1	1	1	0	1	1	0	1	1	1	1	1	10
C1orf21	81563	NM_030806	hsa-miR-493-3p	MIMAT0003161	1	1	1	0	1	1	0	1	1	1	1	1	10
C1orf21	81563	NM_030806	hsa-miR-513a-5p	MIMAT0002877	1	1	1	0	1	1	0	1	1	1	1	1	10
C1orf21	81563	NM_030806	hsa-miR-141-3p	MIMAT0000432	1	1	1	0	1	1	0	1	1	1	1	1	10
C1orf21	81563	NM_030806	hsa-miR-758-3p	MIMAT0003879	1	1	1	0	1	1	0	1	1	1	1	1	10
C1orf21	81563	NM_030806	hsa-miR-15a-5p	MIMAT0000068	1	1	1	0	1	1	0	1	1	1	1	1	10
C1orf21	81563	NM_030806	hsa-miR-15b-5p	MIMAT0000417	1	1	1	0	1	1	0	1	1	1	1	1	10
C1orf21	81563	NM_030806	hsa-miR-16-5p	MIMAT0000069	1	1	1	0	1	1	0	1	1	1	1	1	10
C1orf21	81563	NM_030806	hsa-miR-195-5p	MIMAT0000461	1	1	1	0	1	1	0	1	1	1	1	1	10
C1orf21	81563	NM_030806	hsa-miR-200a-3p	MIMAT0000682	1	1	1	0	1	1	0	1	1	1	1	1	10
C1orf21	81563	NM_030806	hsa-miR-323a-5p	MIMAT0004696	1	1	1	1	1	1	0	0	1	1	1	1	10
FGFR2	2263	NM_022970	hsa-miR-519e-5p	MIMAT0002828	1	1	1	0	1	1	1	1	0	1	1	1	10
INSR	3643	NM_000208	hsa-miR-497-5p	MIMAT0002820	1	1	1	0	1	1	1	1	0	1	1	1	10
INSR	3643	NM_000208	hsa-miR-646	MIMAT0003316	1	1	1	0	1	1	1	1	0	1	1	1	10
INSR	3643	NM_000208	hsa-miR-15a-5p	MIMAT0000068	1	1	1	0	1	1	1	1	0	1	1	1	10
INSR	3643	NM_000208	hsa-miR-15b-5p	MIMAT0000417	1	1	1	0	1	1	1	1	0	1	1	1	10
INSR	3643	NM_000208	hsa-miR-16-5p	MIMAT0000069	1	1	1	0	1	1	1	1	0	1	1	1	10
INSR	3643	NM_000208	hsa-miR-195-5p	MIMAT0000461	1	1	1	0	1	1	1	1	0	1	1	1	10
INSR	3643	NM_000208	hsa-miR-424-5p	MIMAT0001341	1	1	1	0	1	1	1	1	0	1	1	1	10
NELL2	4753	NM_001145108	hsa-miR-557	MIMAT0003221	1	1	1	1	1	1	1	1	0	1	1	1	11
NELL2	4753	NM_001145108	hsa-miR-507	MIMAT0002879	1	1	1	0	1	1	1	1	0	1	1	1	10
PLP1	5354	NM_001128834	hsa-miR-502-5p	MIMAT0002873	1	1	1	0	1	1	1	1	0	1	1	1	10
PLP1	5354	NM_001128834	hsa-miR-147a	MIMAT0000251	1	1	1	0	1	1	1	1	0	1	1	1	10
PTCH1	5727	NM_001083602	hsa-miR-497-5p	MIMAT0002820	1	1	1	0	1	1	1	1	0	1	1	1	10
PTCH1	5727	NM_001083602	hsa-miR-637	MIMAT0003307	1	1	1	1	0	1	1	1	0	1	1	1	10
PTCH1	5727	NM_001083602	hsa-miR-767-3p	MIMAT0003883	1	1	1	0	1	1	1	1	0	1	1	1	10
PTCH1	5727	NM_001083602	hsa-miR-802	MIMAT0004185	1	1	1	0	1	1	1	1	0	1	1	1	10
PTCH1	5727	NM_001083602	hsa-miR-424-5p	MIMAT0001341	1	1	1	0	1	1	1	1	0	1	1	1	10
SLC7A8	23428	NM_012244	hsa-miR-1207-5p	MIMAT0005871	1	1	1	1	1	1	0	1	0	1	1	1	10
